# Supplementary material for: Recurrent patterns of microdiversity in a temperate coastal marine environment
Source: ISME J. 2017 Oct 24;12(1):237–52. doi: 10.1038/ismej.2017.165 (PMC5739018; doi:10.1038/ismej.2017.165)
Supplement: Supplementary Table S1 [file ismej2017165x1.xlsx]

## Sheet: TableS1
Table S1. Measured environmental variables.
date	julian_day	year	time	Secchi meter	temperature	salinity	SiO2	PO4	NO2	NO3	NOX	NH4	HPLC Chla	BBE Chla	DIN	HW Zeit 1	HW Zeit 2	NW Zeit 1	NW Zeit 2
2010-01-10	1	2010	NA	NA	NA	NA	NA	NA	NA	NA	NA	NA	NA	NA	NA	NA	12:03:00	06:25:00	18:42:00
2010-01-02	2	2010	NA	NA	NA	NA	NA	NA	NA	NA	NA	NA	NA	NA	NA	00:21:00	12:55:00	07:19:00	19:33:00
2010-01-03	3	2010	NA	NA	NA	NA	NA	NA	NA	NA	NA	NA	NA	NA	NA	01:12:00	13:47:00	08:14:00	20:24:00
2010-01-04	4	2010	09:30:00	2.9	5.2	33.249	7.77	0.61	1.5	13.18	14.67	3.77	NA	0.202	18.44	02:01:00	14:35:00	09:03:00	21:09:00
2010-01-05	5	2010	09:55:00	2.9	5.5	33.601	6.54	0.52	1.75	11.11	12.86	2.89	0.266	0.141	15.74	02:46:00	15:19:00	09:46:00	21:52:00
2010-01-06	6	2010	08:15:00	2.8	5.3	33.69	6.73	0.72	1.79	11.92	13.71	1.52	NA	0.136	15.23	03:29:00	16:04:00	10:28:00	22:37:00
2010-01-07	7	2010	09:30:00	3.2	5.1	33.778	6.03	0.57	2	9.58	11.58	1.69	0.461	0.224	13.28	04:15:00	16:53:00	11:12:00	23:25:00
2010-01-08	8	2010	08:40:00	3.2	4.7	33.852	5.86	0.57	2.01	10.7	12.71	0.97	NA	0.136	13.68	05:08:00	17:46:00	11:59:00	NA
2010-01-09	9	2010	NA	NA	NA	NA	NA	NA	NA	NA	NA	NA	NA	NA	NA	06:07:00	18:45:00	00:19:00	12:54:00
2010-01-10	10	2010	NA	NA	NA	NA	NA	NA	NA	NA	NA	NA	NA	NA	NA	07:15:00	19:54:00	01:23:00	14:02:00
2010-01-11	11	2010	09:05:00	2.7	3.8	33.13	10.72	0.66	1.58	17.19	18.77	2.53	NA	0.11	21.3	08:29:00	21:04:00	02:38:00	15:16:00
2010-01-12	12	2010	08:50:00	2.7	3.2	33.75	14.68	0.73	1.62	18.34	19.96	1.73	0.429	0.327	21.69	09:40:00	22:07:00	03:52:00	16:22:00
2010-01-13	13	2010	08:30:00	2.7	3.4	33.492	13.56	0.74	1.66	22.84	24.49	1.08	NA	0.376	25.57	10:40:00	23:00:00	04:56:00	17:17:00
2010-01-14	14	2010	08:50:00	2	3.4	33.092	11.34	0.68	1.66	19.1	20.76	1.55	0.404	0.228	22.31	11:29:00	23:45:00	05:49:00	18:04:00
2010-01-15	15	2010	08:30:00	2.8	4.2	34.003	6.28	0.56	1.93	10.55	12.48	2.06	NA	0.149	14.54	NA	12:11:00	06:33:00	18:45:00
2010-01-16	16	2010	NA	NA	NA	NA	NA	NA	NA	NA	NA	NA	NA	NA	NA	00:24:00	12:48:00	07:12:00	19:22:00
2010-01-17	17	2010	NA	NA	NA	NA	NA	NA	NA	NA	NA	NA	NA	NA	NA	00:58:00	13:22:00	07:48:00	19:56:00
2010-01-18	18	2010	08:40:00	3.9	4.5	34.581	4.62	0.48	1.9	7.46	9.36	0.57	NA	0.376	9.93	01:31:00	13:53:00	08:21:00	20:26:00
2010-01-19	19	2010	09:35:00	2.8	4.7	34.747	4.77	0.55	1.64	8.82	10.46	0.44	1.113	1.017	10.91	02:01:00	14:22:00	08:50:00	20:52:00
2010-01-20	20	2010	08:50:00	5.5	4.4	34.567	5.27	0.42	1.58	11.25	12.83	0.16	NA	0.885	12.98	02:29:00	14:50:00	09:18:00	21:21:00
2010-01-21	21	2010	08:45:00	4	3.8	34.411	6.39	0.57	1.4	10.63	12.03	0.55	0.268	0.405	12.58	03:00:00	15:21:00	09:47:00	21:53:00
2010-01-22	22	2010	08:50:00	3.4	3.3	34.362	5.85	0.46	1.38	11.79	13.17	0.57	NA	0.714	13.73	03:32:00	15:23:00	10:17:00	22:25:00
2010-01-23	23	2010	NA	NA	NA	NA	NA	NA	NA	NA	NA	NA	NA	NA	NA	04:05:00	16:28:00	10:46:00	23:01:00
2010-01-24	24	2010	NA	NA	NA	NA	NA	NA	NA	NA	NA	NA	NA	NA	NA	04:46:00	17:16:00	11:27:00	23:56:00
2010-01-25	25	2010	09:05:00	3.3	2.6	34.27	5.72	0.53	1.34	12.54	13.88	0.59	NA	0.415	14.47	05:46:00	18:25:00	NA	12:31:00
2010-01-26	26	2010	09:35:00	5.4	2.3	34.219	6.93	0.64	1.25	12.63	13.88	1.03	0.757	0.59	14.92	07:06:00	19:48:00	01:13:00	13:53:00
2010-01-27	27	2010	09:00:00	5	2.8	34.168	6.91	0.77	1.1	9.94	11.04	0.87	NA	0.487	11.9	08:32:00	21:10:00	02:41:00	15:18:00
2010-01-28	28	2010	08:50:00	1.3	2.5	34.138	7.39	0.57	1.28	11.57	12.85	1.41	0.51	0.517	14.26	09:51:00	22:20:00	04:04:00	16:34:00
2010-01-29	29	2010	08:20:00	1.3	2.9	34.317	7.45	0.65	1.01	12.14	13.15	0.69	NA	0.329	13.84	10:59:00	23:19:00	05:16:00	17:39:00
2010-01-30	30	2010	NA	NA	NA	NA	NA	NA	NA	NA	NA	NA	NA	NA	NA	11:56:00	NA	06:17:00	18:34:00
2010-01-31	31	2010	NA	NA	NA	NA	NA	NA	NA	NA	NA	NA	NA	NA	NA	00:11:00	12:45:00	07:11:00	19:25:00
2010-02-01	32	2010	09:05:00	2.1	3.1	34.062	7.97	1.28	1.18	12.77	13.96	0.6	NA	0.627	14.56	01:00:00	13:33:00	08:03:00	20:14:00
2010-02-02	33	2010	07:40:00	2.3	2.8	34.023	7.96	0.69	1.22	13.19	14.41	0.34	0.427	0.55	14.76	01:48:00	14:18:00	08:49:00	20:58:00
2010-02-03	34	2010	09:00:00	2.8	1.4	33.313	7.62	0.81	1.18	11.22	12.4	0.51	NA	0.449	12.9	02:32:00	15:00:00	09:30:00	21:37:00
2010-02-04	35	2010	08:30:00	2	2.5	33.843	8.61	0.65	1.22	11.7	12.92	0.66	0.224	0.304	13.58	03:12:00	15:39:00	10:06:00	22:15:00
2010-02-05	36	2010	08:35:00	2.8	2.6	33.926	9.82	0.8	1.1	13.4	14.5	2.55	0.793	0.752	17.05	03:53:00	16:20:00	10:42:00	22:55:00
2010-02-06	37	2010	NA	NA	NA	NA	NA	NA	NA	NA	NA	NA	NA	NA	NA	04:36:00	17:03:00	11:20:00	23:38:00
2010-02-07	38	2010	NA	NA	NA	NA	NA	NA	NA	NA	NA	NA	NA	NA	NA	05:25:00	17:55:00	NA	12:06:00
2010-02-08	39	2010	09:10:00	4	1.9	34.004	8.05	0.62	1.21	12.25	13.46	0.52	NA	0.577	13.98	06:29:00	19:04:00	00:36:00	13:11:00
2010-02-09	40	2010	09:30:00	5	2.2	34.05	8.07	0.64	1.2	13.97	15.17	0.43	0.563	0.301	15.6	07:48:00	20:26:00	01:54:00	14:34:00
2010-02-10	41	2010	09:40:00	4.8	1.8	34.059	8.12	0.6	1.18	10.16	11.34	0.55	NA	0.412	11.89	09:13:00	21:43:00	03:22:00	15:56:00
2010-02-11	42	2010	08:20:00	3	1.5	33.666	9.91	0.64	1.26	16.27	17.54	1.16	0.055	0.19	18.7	10:24:00	22:43:00	04:38:00	17:00:00
2010-02-12	43	2010	08:50:00	3.9	1.8	33.802	10.32	0.65	1.28	14.27	15.56	0.77	0.907	0.583	16.33	11:15:00	23:28:00	05:35:00	17:49:00
2010-02-13	44	2010	NA	NA	NA	NA	NA	NA	NA	NA	NA	NA	NA	NA	NA	11:55:00	NA	06:18:00	18:29:00
2010-02-14	45	2010	NA	NA	NA	NA	NA	NA	NA	NA	NA	NA	NA	NA	NA	00:06:00	12:29:00	06:56:00	19:05:00
2010-02-15	46	2010	09:00:00	3	1.1	32.759	13.51	0.69	1.42	23.35	24.77	1.07	NA	0.948	25.84	00:39:00	13:01:00	07:29:00	19:37:00
2010-02-16	47	2010	09:05:00	3.5	1.5	33.17	12.87	0.89	1.39	17.07	18.46	1.03	0.176	0.413	19.49	01:09:00	13:30:00	07:58:00	20:04:00
2010-02-17	48	2010	09:14:00	3.6	1.6	33.768	9.11	0.49	1.35	14.16	15.51	0.21	NA	0.14	15.72	01:37:00	13:56:00	08:25:00	20:30:00
2010-02-18	49	2010	07:15:00	7	2	33.995	8.51	0.71	1.32	13.12	14.44	0.91	1.2	0.955	15.34	02:05:00	14:24:00	08:52:00	20:59:00
2010-02-19	50	2010	08:50:00	6.8	2.3	33.835	8.79	0.6	1.33	12.57	13.9	0.59	NA	1.703	14.49	02:35:00	14:54:00	09:21:00	21:31:00
2010-02-20	51	2010	NA	NA	NA	NA	NA	NA	NA	NA	NA	NA	NA	NA	NA	03:08:00	15:24:00	09:50:00	22:00:00
2010-02-21	52	2010	NA	NA	NA	NA	NA	NA	NA	NA	NA	NA	NA	NA	NA	03:38:00	15:52:00	10:14:00	22:28:00
2010-02-22	53	2010	08:20:00	3.8	1.9	33.739	7.52	0.85	1.33	15.08	16.42	0.92	NA	0.367	17.34	04:12:00	16:33:00	10:46:00	23:15:00
2010-02-23	54	2010	07:35:00	5	2	33.883	8.68	0.6	1.23	13.15	14.38	0.74	0.593	0.368	15.12	05:07:00	17:40:00	11:47:00	NA
2010-02-24	55	2010	07:45:00	3.7	1.7	33.967	8.59	0.7	1.13	13.11	14.24	1.23	NA	0.154	15.47	06:31:00	19:12:00	00:34:00	13:17:00
2010-02-25	56	2010	08:35:00	7.4	2.1	33.989	7.67	0.59	1.15	12.4	13.55	0.36	0.832	0.384	13.92	08:09:00	20:46:00	02:14:00	14:55:00
2010-02-26	57	2010	08:35:00	6.8	2.4	34.03	7.17	0.55	1.18	12.59	13.77	1.56	NA	0.19	15.32	09:37:00	22:05:00	03:48:00	16:20:00
2010-02-27	58	2010	NA	NA	NA	NA	NA	NA	NA	NA	NA	NA	NA	NA	NA	10:48:00	23:05:00	05:05:00	17:27:00
2010-02-28	59	2010	NA	NA	NA	NA	NA	NA	NA	NA	NA	NA	NA	NA	NA	11:43:00	23:56:00	06:06:00	18:23:00
2010-03-01	60	2010	08:45:00	5.2	2.4	33.928	7.87	0.51	1.06	11.87	12.93	0.26	NA	0.269	13.19	NA	12:29:00	06:57:00	19:11:00
2010-03-02	61	2010	07:05:00	4.5	2.2	33.989	7.79	0.49	1.06	11.47	12.53	0.53	0.391	0.106	13.07	00:43:00	13:12:00	07:42:00	19:56:00
2010-03-03	62	2010	07:15:00	5	2.3	33.958	7.98	0.51	1.04	12.24	13.28	0.4	NA	0.244	13.68	01:28:00	13:53:00	08:25:00	20:38:00
2010-03-04	63	2010	08:30:00	5.5	2.2	33.938	8.04	0.53	0.96	12.84	13.8	0.7	1.1	0.636	14.5	02:11:00	14:33:00	09:04:00	21:16:00
2010-03-05	64	2010	08:08:00	5.4	1.9	33.588	10.7	0.66	0.99	14.88	15.87	1.34	1.259	0.774	17.21	02:51:00	15:10:00	09:38:00	21:51:00
2010-03-06	65	2010	NA	NA	NA	NA	NA	NA	NA	NA	NA	NA	NA	NA	NA	03:29:00	15:46:00	10:11:00	22:26:00
2010-03-07	66	2010	NA	NA	NA	NA	NA	NA	NA	NA	NA	NA	NA	NA	NA	04:07:00	16:24:00	10:44:00	23:04:00
2010-03-08	67	2010	07:00:00	6.2	2	33.065	12.78	0.55	1.06	20.67	21.73	1.09	NA	0.489	22.82	04:49:00	17:11:00	11:23:00	23:55:00
2010-03-09	68	2010	07:45:00	4	1.7	31.116	21.06	0.74	1.31	30.3	31.61	3.01	0.812	0.269	34.62	05:47:00	18:17:00	NA	12:24:00
2010-03-10	69	2010	07:42:00	5.4	2.1	32.129	17.21	0.95	1.15	24.61	25.76	2.34	NA	0.433	28.1	07:07:00	19:43:00	01:12:00	13:49:00
2010-03-11	70	2010	08:25:00	7.2	2.2	32.641	14.13	0.59	1.06	20.77	21.83	0.65	1.637	0.693	22.47	08:38:00	21:10:00	02:46:00	15:21:00
2010-03-12	71	2010	08:25:00	7.6	2.5	32.899	12.77	0.61	1.04	20.25	21.29	0.96	NA	0.782	22.25	09:57:00	22:16:00	04:11:00	16:35:00
2010-03-13	72	2010	NA	NA	NA	NA	NA	NA	NA	NA	NA	NA	NA	NA	NA	10:51:00	23:02:00	05:11:00	17:26:00
2010-03-14	73	2010	NA	NA	NA	NA	NA	NA	NA	NA	NA	NA	NA	NA	NA	11:28:00	23:38:00	05:53:00	18:04:00
2010-03-15	74	2010	08:25:00	5	2.4	32.872	12.7	1.12	0.93	17.23	18.16	4.29	NA	0.787	22.45	NA	12:00:00	06:27:00	18:38:00
2010-03-16	75	2010	08:25:00	5.3	2.2	32.626	11.21	0.94	0.96	22.66	23.63	1.97	1.636	0.954	25.59	00:11:00	12:31:00	06:59:00	19:09:00
2010-03-17	76	2010	07:50:00	5	2.4	32.598	12.94	1.04	1.02	18.78	19.8	9.65	NA	0.778	29.45	00:41:00	13:01:00	07:28:00	19:37:00
2010-03-18	77	2010	08:30:00	7.5	2.6	32.774	12.22	0.66	1.03	27.85	28.89	1.23	2.633	1.174	30.11	01:10:00	13:28:00	07:56:00	20:07:00
2010-03-19	78	2010	08:15:00	5.6	2.8	32.833	11.1	0.99	0.96	21.15	22.11	0.56	NA	1.232	22.67	01:40:00	13:57:00	08:24:00	20:38:00
2010-03-20	79	2010	NA	NA	NA	NA	NA	NA	NA	NA	NA	NA	NA	NA	NA	02:13:00	14:29:00	08:56:00	21:12:00
2010-03-21	80	2010	NA	NA	NA	NA	NA	NA	NA	NA	NA	NA	NA	NA	NA	02:47:00	15:00:00	09:27:00	21:43:00
2010-03-22	81	2010	07:45:00	5.5	2.9	32.761	7.52	0.61	1.05	22.66	23.72	1.23	NA	2.369	24.94	03:22:00	15:32:00	09:55:00	22:15:00
2010-03-23	82	2010	07:20:00	4.2	3.1	32.723	6.87	1.33	0.86	21.48	22.34	0.53	7.208	3.655	22.88	03:59:00	16:14:00	10:29:00	23:02:00
2010-03-24	83	2010	08:35:00	5	3	32.981	5.93	2.33	0.79	17.5	18.29	0.71	NA	3.207	19	04:53:00	17:21:00	11:28:00	NA
2010-03-25	84	2010	07:10:00	5.5	3.2	33.067	4.27	1.56	0.82	14.16	14.98	0.83	9.497	6.049	15.81	06:15:00	18:52:00	00:20:00	12:59:00
2010-03-26	85	2010	08:00:00	5.2	3.4	33.202	3.28	1	0.78	14.21	14.99	7.13	NA	2.992	22.12	07:53:00	20:27:00	02:00:00	14:39:00
2010-03-27	86	2010	NA	NA	NA	NA	NA	NA	NA	NA	NA	NA	NA	NA	NA	09:21:00	21:46:00	03:34:00	16:04:00
2010-03-28	87	2010	NA	NA	NA	NA	NA	NA	NA	NA	NA	NA	NA	NA	NA	11:28:00	23:45:00	05:47:00	18:08:00
2010-03-29	88	2010	NA	NA	NA	NA	NA	NA	NA	NA	NA	NA	NA	NA	NA	NA	12:20:00	06:44:00	19:02:00
2010-03-30	89	2010	06:20:00	4.2	3.3	33.189	1.8	0.3	0.66	15.08	15.74	0.34	5.428	3.898	16.08	00:35:00	13:05:00	07:32:00	19:50:00
2010-03-31	90	2010	07:14:00	5	3.5	33.293	2.2	0.18	0.31	15.59	15.91	1	NA	3.78	16.91	01:22:00	13:46:00	08:16:00	20:34:00
2010-04-01	91	2010	06:15:00	5.2	3.6	33.376	2.24	0.25	0.73	13.13	13.86	0.48	4.22	3.312	14.34	02:06:00	14:25:00	08:57:00	21:14:00
2010-04-02	92	2010	NA	NA	NA	NA	NA	NA	NA	NA	NA	NA	NA	NA	NA	02:47:00	15:04:00	09:35:00	21:52:00
2010-04-03	93	2010	NA	NA	NA	NA	NA	NA	NA	NA	NA	NA	NA	NA	NA	03:27:00	15:41:00	10:10:00	22:27:00
2010-04-04	94	2010	NA	NA	NA	NA	NA	NA	NA	NA	NA	NA	NA	NA	NA	04:04:00	16:16:00	10:42:00	23:02:00
2010-04-05	95	2010	NA	NA	NA	NA	NA	NA	NA	NA	NA	NA	NA	NA	NA	04:41:00	16:53:00	11:13:00	23:38:00
2010-04-06	96	2010	07:35:00	4.8	4	33.348	0.99	0.2	0.53	9.07	9.6	0.4	9.49	6.888	10	05:22:00	17:37:00	11:50:00	NA
2010-04-07	97	2010	07:20:00	4.5	4.2	33.316	0.53	0.2	0.44	11.48	11.92	0.25	NA	6.258	12.16	06:14:00	18:37:00	00:25:00	12:44:00
2010-04-08	98	2010	04:45:00	NA	4.7	33.179	0.1	0.07	0.5	8.14	8.64	0.8	3.27	6.391	9.44	07:26:00	19:57:00	01:33:00	14:02:00
2010-04-09	99	2010	07:05:00	5.2	4.6	33.227	0.31	0.19	0.63	10.49	11.12	1.09	NA	8.231	12.2	08:52:00	21:22:00	03:00:00	15:33:00
2010-04-10	100	2010	NA	NA	NA	NA	NA	NA	NA	NA	NA	NA	NA	NA	NA	10:12:00	22:33:00	04:27:00	16:52:00
2010-04-11	101	2010	NA	NA	NA	NA	NA	NA	NA	NA	NA	NA	NA	NA	NA	11:10:00	23:21:00	05:30:00	17:46:00
2010-04-12	102	2010	07:15:00	3.8	5.5	31.448	1.64	0.31	0.82	25.33	26.15	1.04	NA	8.096	27.19	11:49:00	23:58:00	06:12:00	18:25:00
2010-04-13	103	2010	06:15:00	3.8	5.4	31.456	1.86	0.01	0.61	25.62	26.23	1.15	5.19	4.947	27.38	NA	12:23:00	06:47:00	19:01:00
2010-04-14	104	2010	07:35:00	4.3	5.5	31.653	1.46	0.01	0.58	24.13	24.71	2.94	NA	5.94	27.66	00:34:00	12:57:00	07:22:00	19:35:00
2010-04-15	105	2010	07:10:00	5.5	5.5	32.165	0.61	0.02	0.47	19.15	19.62	0.61	9.22	6.008	20.24	01:09:00	13:29:00	07:54:00	20:09:00
2010-04-16	106	2010	04:15:00	3.9	5.5	32.223	0.35	0.01	0.47	13	13.47	1.25	NA	4.743	14.72	01:42:00	14:00:00	08:26:00	20:44:00
2010-04-17	107	2010	NA	NA	NA	NA	NA	NA	NA	NA	NA	NA	NA	NA	NA	02:16:00	14:32:00	08:59:00	21:20:00
2010-04-18	108	2010	NA	NA	NA	NA	NA	NA	NA	NA	NA	NA	NA	NA	NA	02:53:00	15:08:00	09:34:00	21:57:00
2010-04-19	109	2010	12:10:00	4.7	6.5	30.974	0.01	0.14	0.64	25.5	26.14	1.32	NA	2.492	27.46	03:33:00	15:45:00	10:10:00	22:35:00
2010-04-20	110	2010	06:30:00	4.5	6.4	30.812	0.01	0.09	0.63	23.3	23.93	1.31	15.65	11.8	25.24	04:14:00	16:25:00	10:46:00	23:16:00
2010-04-21	111	2010	07:05:00	1.4	5.8	32.026	0.01	0.08	0.42	17.16	17.58	0.72	NA	5.82	18.3	04:59:00	17:13:00	11:29:00	NA
2010-04-22	112	2010	07:15:00	1.7	6.1	31.877	0.01	0.03	0.42	19	19.42	0.77	70.6	45.45	20.19	05:56:00	18:18:00	00:08:00	12:29:00
2010-04-23	113	2010	05:55:00	3	6	31.618	0.01	0.06	0.45	19.2	19.64	0.29	NA	4.92	19.93	07:11:00	19:41:00	01:21:00	13:52:00
2010-04-24	114	2010	NA	NA	NA	NA	NA	NA	NA	NA	NA	NA	NA	NA	NA	08:38:00	21:07:00	02:50:00	15:23:00
2010-04-25	115	2010	NA	NA	NA	NA	NA	NA	NA	NA	NA	NA	NA	NA	NA	09:58:00	22:21:00	04:14:00	16:41:00
2010-04-26	116	2010	12:30:00	3.8	7.6	30.709	0.01	0.48	0.59	19.17	19.75	0.67	NA	7.619	20.42	11:00:00	23:18:00	05:20:00	17:41:00
2010-04-27	117	2010	06:45:00	3.8	7.4	31.175	0.01	0.68	0.51	17.87	18.38	1.94	7.13	4.992	20.32	11:50:00	NA	06:12:00	18:35:00
2010-04-28	118	2010	07:20:00	3	7.4	31.445	0.01	0.28	0.45	18.07	18.53	0.46	NA	8.261	18.99	00:10:00	12:37:00	07:02:00	19:26:00
2010-04-29	119	2010	07:15:00	3.4	7.6	31.306	0.01	0.01	0.39	17.23	17.62	0.96	12.77	10.358	18.57	00:59:00	13:21:00	07:48:00	20:11:00
2010-04-30	120	2010	06:10:00	3.8	7.6	31.219	0.01	0.04	0.38	15.59	15.97	1.73	NA	5.721	17.7	01:43:00	14:00:00	08:29:00	20:51:00
2010-05-01	121	2010	00:00:00	NA	NA	NA	NA	NA	NA	NA	NA	NA	NA	NA	0	02:24:00	14:38:00	09:07:00	21:29:00
2010-05-02	122	2010	00:00:00	NA	NA	NA	NA	NA	NA	NA	NA	NA	NA	NA	0	03:02:00	15:15:00	09:43:00	22:06:00
2010-05-03	123	2010	06:55:00	2.1	7.9	30.759	0.01	0.01	0.3	16.07	16.38	1.61	NA	9.244	17.99	03:42:00	15:53:00	10:16:00	22:43:00
2010-05-04	124	2010	06:27:00	2.2	7.3	31.467	0.08	0.51	0.32	12.29	12.62	0.4	7.787	7.355	13.02	04:21:00	16:31:00	10:49:00	23:20:00
2010-05-05	125	2010	07:23:00	1.8	8.4	29.826	0.01	0.56	0.38	15.05	15.42	0.4	NA	17.675	15.82	05:01:00	17:12:00	11:26:00	NA
2010-05-06	126	2010	06:25:00	2	9	28.569	0.01	0.08	0.44	20.16	20.6	0.27	25.746	16.88	20.87	05:46:00	18:02:00	00:02:00	12:12:00
2010-05-07	127	2010	00:00:00	NA	NA	NA	NA	NA	NA	NA	NA	NA	NA	NA	0	06:44:00	19:07:00	00:56:00	13:15:00
2010-05-08	128	2010	00:00:00	NA	NA	NA	NA	NA	NA	NA	NA	NA	NA	NA	0	07:55:00	20:22:00	02:07:00	14:33:00
2010-05-09	129	2010	00:00:00	NA	NA	NA	NA	NA	NA	NA	NA	NA	NA	NA	0	09:09:00	21:32:00	03:24:00	15:50:00
2010-05-10	130	2010	08:13:00	2.4	8.3	30.001	0.01	0.01	0.37	14.16	14.53	1.93	NA	8.605	16.46	10:12:00	22:28:00	04:30:00	16:51:00
2010-05-11	131	2010	07:05:00	3.1	8.2	29.527	0.01	0.01	0.33	13.07	13.4	0.87	3.01	1.669	14.27	11:00:00	23:12:00	05:18:00	17:37:00
2010-05-12	132	2010	06:42:00	3.8	8	30.869	0.01	0.01	0.3	13.34	13.64	0.45	NA	3.342	14.09	11:41:00	23:54:00	05:59:00	18:20:00
2010-05-13	133	2010	00:00:00	NA	NA	NA	NA	NA	NA	NA	NA	NA	NA	NA	0	NA	12:20:00	06:40:00	19:02:00
2010-05-14	134	2010	05:56:00	2.8	8.1	31.198	0.03	0.01	0.29	12.09	12.38	0.48	1.64	2.563	12.86	00:36:00	12:57:00	07:20:00	19:42:00
2010-05-15	135	2010	00:00:00	NA	NA	NA	NA	NA	NA	NA	NA	NA	NA	NA	0	01:15:00	13:34:00	07:58:00	20:23:00
2010-05-16	136	2010	00:00:00	NA	NA	NA	NA	NA	NA	NA	NA	NA	NA	NA	0	01:56:00	14:13:00	08:38:00	21:07:00
2010-05-17	137	2010	06:52:00	3	7.9	32.24	0.67	0.12	0.36	10.77	11.13	0.73	NA	2.095	11.85	02:41:00	14:55:00	09:20:00	21:51:00
2010-05-18	138	2010	06:49:00	3.2	8.2	31.821	0.62	0.1	0.25	10.81	11.07	1.3	1.431	0.54	12.37	03:26:00	15:38:00	10:01:00	22:34:00
2010-05-19	139	2010	06:40:00	3	8.3	31.854	0.71	0.48	0.35	10.49	10.84	0.62	NA	3.542	11.47	04:11:00	16:23:00	10:44:00	23:22:00
2010-05-20	140	2010	07:43:00	2.8	8.5	31.814	1.04	0.12	0.26	11.17	11.43	1.48	1.83	1.819	12.91	05:01:00	17:15:00	11:33:00	NA
2010-05-21	141	2010	07:20:00	4.5	8.8	31.663	1.74	0.06	0.26	10.85	11.11	1.02	NA	NA	12.13	05:58:00	18:17:00	00:16:00	12:32:00
2010-05-22	142	2010	00:00:00	NA	NA	NA	NA	NA	NA	NA	NA	NA	NA	NA	0	07:08:00	19:28:00	01:00:00	13:43:00
2010-05-23	143	2010	00:00:00	NA	NA	NA	NA	NA	NA	NA	NA	NA	NA	NA	0	08:18:00	20:44:00	02:33:00	15:00:00
2010-05-24	144	2010	00:00:00	NA	NA	NA	NA	NA	NA	NA	NA	NA	NA	NA	0	09:29:00	21:52:00	03:45:00	16:11:00
2010-05-25	145	2010	07:40:00	4	9.4	30.938	2.13	0.14	0.24	10.73	10.97	0.94	1.668	0.939	11.91	10:28:00	22:51:00	04:47:00	17:11:00
2010-05-26	146	2010	07:25:00	5.5	10.1	30.948	1.33	0.07	0.22	9.99	10.21	1.07	NA	0.211	11.28	11:20:00	23:45:00	05:40:00	18:07:00
2010-05-27	147	2010	06:42:00	6	9.6	31.235	1.49	0.05	0.24	9.79	10.03	2.44	2.527	1.613	12.47	NA	12:11:00	06:32:00	19:02:00
2010-05-28	148	2010	06:45:00	5	10.4	30.915	1.73	0	0.24	10.28	10.52	1.33	NA	1.24	11.85	00:37:00	12:59:00	07:22:00	19:51:00
2010-05-29	149	2010	00:00:00	NA	NA	NA	NA	NA	NA	NA	NA	NA	NA	NA	0	01:24:00	13:40:00	08:05:00	20:32:00
2010-05-30	150	2010	00:00:00	NA	NA	NA	NA	NA	NA	NA	NA	NA	NA	NA	0	02:04:00	14:18:00	08:44:00	21:11:00
2010-05-31	151	2010	07:58:00	4.8	10.4	31.542	2.07	0.12	0.23	9.45	9.69	0.74	NA	2.051	10.43	02:43:00	14:56:00	09:21:00	21:50:00
2010-06-01	152	2010	07:00:00	4.3	10.4	30.311	2.98	0.15	0.17	11.82	12	0.08	1.6	2.135	12.08	03:22:00	15:34:00	09:56:00	22:27:00
2010-06-02	153	2010	07:20:00	4.9	11.9	29.846	3.32	0.04	0.18	13.02	13.2	0.52	NA	1.506	13.72	04:01:00	16:11:00	10:29:00	23:03:00
2010-06-03	154	2010	07:37:00	5	11.6	30.124	3.3	0.06	0.2	13.11	13.32	0.71	1.007	2.422	14.03	04:39:00	16:48:00	11:04:00	23:39:00
2010-06-04	155	2010	07:18:00	4.7	11.7	30.011	3.7	0.12	0.22	14.09	14.31	1.06	NA	1.478	15.37	05:18:00	17:29:00	11:43:00	NA
2010-06-05	156	2010	NA	NA	NA	NA	NA	NA	NA	NA	NA	NA	NA	NA	NA	06:01:00	18:17:00	00:20:00	12:31:00
2010-06-06	157	2010	NA	NA	NA	NA	NA	NA	NA	NA	NA	NA	NA	NA	NA	06:55:00	19:17:00	01:11:00	13:31:00
2010-06-07	158	2010	07:35:00	4.2	13.3	29.024	3.96	0.04	0.18	15.71	15.89	1.33	NA	3.754	17.22	07:58:00	20:23:00	02:13:00	14:39:00
2010-06-08	159	2010	06:25:00	4.2	12.4	29.862	3.93	0.14	0.21	13.86	14.06	2.06	2.189	2.361	16.12	09:04:00	21:27:00	03:18:00	15:46:00
2010-06-09	160	2010	06:30:00	6	13.5	29.387	4.19	0.01	0.15	13.95	14.09	0.74	NA	2.681	14.84	10:04:00	22:23:00	04:17:00	16:45:00
2010-06-10	161	2010	07:10:00	5.1	11.5	30.586	4.16	0.09	0.24	11.56	11.8	1.67	1.643	2.346	13.47	10:56:00	23:15:00	05:10:00	17:39:00
2010-06-11	162	2010	07:32:00	5.5	12.5	30.333	4.14	0.01	0.21	13.28	13.49	1.31	NA	1.808	14.8	11:44:00	NA	06:01:00	18:31:00
2010-06-12	163	2010	NA	NA	NA	NA	NA	NA	NA	NA	NA	NA	NA	NA	NA	00:06:00	12:29:00	06:51:00	19:20:00
2010-06-13	164	2010	NA	NA	NA	NA	NA	NA	NA	NA	NA	NA	NA	NA	NA	00:55:00	13:14:00	07:37:00	20:09:00
2010-06-14	165	2010	07:57:00	4	11.7	31.249	4.39	0.15	0.26	11.42	11.68	1.4	NA	1.301	13.07	01:43:00	14:00:00	08:25:00	20:59:00
2010-06-15	166	2010	07:35:00	4.3	12	30.614	4.94	0.35	0.25	12.57	12.83	2.43	1.395	1.962	15.25	02:32:00	14:47:00	09:12:00	21:47:00
2010-06-16	167	2010	07:27:00	4.3	12.5	30.368	5.11	0.39	0.26	13.66	13.92	2.53	NA	1.313	16.44	03:21:00	15:32:00	09:57:00	22:33:00
2010-06-17	168	2010	06:00:00	4	13.4	29.654	5.12	0.41	0.26	14.02	14.28	1.9	1.436	1.594	16.18	04:07:00	16:18:00	10:41:00	23:20:00
2010-06-18	169	2010	07:27:00	4	12.4	29.868	4.79	0.38	0.28	14.93	15.2	1.7	NA	3.113	16.91	04:56:00	17:09:00	11:31:00	NA
2010-06-19	170	2010	NA	NA	NA	NA	NA	NA	NA	NA	NA	NA	NA	NA	NA	05:50:00	18:06:00	00:12:00	12:26:00
2010-06-20	171	2010	NA	NA	NA	NA	NA	NA	NA	NA	NA	NA	NA	NA	NA	06:48:00	19:08:00	01:06:00	13:24:00
2010-06-21	172	2010	07:35:00	3.1	12	31.032	5.74	0.28	0.3	12.24	12.53	1.25	NA	2.378	13.78	07:49:00	20:15:00	02:04:00	14:29:00
2010-06-22	173	2010	07:05:00	4.4	12.2	30.907	5.93	0.48	0.26	11.29	11.55	1.49	1.891	2.406	13.03	08:54:00	21:22:00	03:08:00	15:38:00
2010-06-23	174	2010	07:00:00	4.2	12.2	30.558	5.71	0.21	0.3	12.62	12.92	1.49	NA	3.828	14.41	09:57:00	22:26:00	04:13:00	16:44:00
2010-06-24	175	2010	07:15:00	5.6	14.5	30.275	5.25	0.16	0.27	11.45	11.72	0.69	2.791	5.488	12.41	10:55:00	23:26:00	05:14:00	17:45:00
2010-06-25	176	2010	07:35:00	3.7	15.2	30.599	4.83	0.12	0.22	11.91	12.13	0.04	NA	5.079	12.18	11:50:00	NA	06:10:00	18:43:00
2010-06-26	177	2010	NA	NA	NA	NA	NA	NA	NA	NA	NA	NA	NA	NA	NA	00:20:00	12:41:00	07:01:00	19:34:00
2010-06-27	178	2010	NA	NA	NA	NA	NA	NA	NA	NA	NA	NA	NA	NA	NA	01:08:00	13:25:00	07:48:00	20:17:00
2010-06-28	179	2010	07:30:00	3.7	15.9	29.754	7.09	0.28	0.32	16.18	16.51	0.26	NA	NA	16.77	01:49:00	14:03:00	08:26:00	20:56:00
2010-06-29	180	2010	07:15:00	3.2	14.8	30.35	6.93	0.36	0.28	12.16	12.44	2.43	2.413	NA	14.87	02:28:00	14:40:00	09:04:00	21:34:00
2010-06-30	181	2010	07:17:00	3.9	14.4	30.462	7.87	0.3	0.23	11.86	12.08	0.83	NA	NA	12.91	03:04:00	15:15:00	09:39:00	22:08:00
2010-07-01	182	2010	06:20:00	3.5	15.8	29.831	7.19	0.12	0.29	14.65	14.94	0.75	2.816	NA	15.69	03:39:00	15:48:00	10:09:00	22:40:00
2010-07-02	183	2010	06:40:00	5	14.9	30.569	6.98	0.13	0.3	12.73	13.03	0.96	NA	2.754	13.99	04:12:00	16:20:00	10:40:00	23:12:00
2010-07-03	184	2010	00:00:00	NA	NA	NA	NA	NA	NA	NA	NA	NA	NA	NA	0	04:46:00	16:55:00	11:15:00	23:45:00
2010-07-04	185	2010	00:00:00	NA	NA	NA	NA	NA	NA	NA	NA	NA	NA	NA	0	05:21:00	17:33:00	11:51:00	NA
2010-07-05	186	2010	07:25:00	3.2	17.1	29.791	6.56	0.08	0.3	11.33	11.63	0.21	NA	7.769	11.85	06:01:00	18:18:00	00:20:00	12:35:00
2010-07-06	187	2010	07:10:00	3.6	16.1	30.177	6.13	0.58	0.43	9.79	10.22	4.64	5.029	NA	14.86	06:52:00	19:17:00	01:06:00	13:31:00
2010-07-07	188	2010	07:10:00	3.7	16.1	30.302	5.17	0.03	0.29	7.4	7.69	0.52	NA	8.839	8.21	07:56:00	20:26:00	02:06:00	14:41:00
2010-07-08	189	2010	07:00:00	3.7	16.2	30.512	4.94	0.08	0.29	7.4	7.69	0.53	4.709	6.735	8.21	09:07:00	21:37:00	03:16:00	01:54:00
2010-07-09	190	2010	07:45:00	3.8	16.5	30.447	3.34	0.12	0.2	4.83	5.03	0.62	8.971	27.58	5.65	10:14:00	22:43:00	04:24:00	17:02:00
2010-07-10	191	2010	00:00:00	NA	NA	NA	NA	NA	NA	NA	NA	NA	NA	NA	0	11:15:00	23:45:00	05:29:00	18:06:00
2010-07-11	192	2010	00:00:00	NA	NA	NA	NA	NA	NA	NA	NA	NA	NA	NA	0	NA	12:09:00	06:29:00	19:04:00
2010-07-12	193	2010	07:00:00	5.3	16.4	31.222	2.48	0.05	0.16	3.77	3.93	1.41	NA	NA	5.34	00:41:00	12:59:00	07:24:00	19:58:00
2010-07-13	194	2010	07:10:00	6.2	18.1	31.274	0.98	0.01	0.13	2.41	2.54	1.96	10.87	14.54	4.5	01:33:00	13:49:00	08:15:00	20:51:00
2010-07-14	195	2010	07:00:00	5.1	16.6	31.579	1.64	0.05	0.13	2.11	2.24	0.71	NA	6.917	2.95	02:23:00	14:37:00	09:04:00	21:40:00
2010-07-15	196	2010	07:25:00	5.5	17.2	32.021	1.62	0.01	0.11	2.47	2.58	1.04	3.552	4.593	3.62	03:11:00	15:22:00	09:50:00	22:24:00
2010-07-16	197	2010	06:30:00	5.1	16.5	32.214	2.23	0.04	0.31	2.89	3.2	0.57	NA	2.124	3.77	03:55:00	16:06:00	10:33:00	23:07:00
2010-07-17	198	2010	00:00:00	NA	NA	NA	NA	NA	NA	NA	NA	NA	NA	NA	0	04:40:00	16:53:00	11:18:00	23:52:00
2010-07-18	199	2010	00:00:00	NA	NA	NA	NA	NA	NA	NA	NA	NA	NA	NA	0	05:28:00	17:45:00	NA	12:06:00
2010-07-19	200	2010	07:20:00	7	16.8	32.299	2.05	0.18	0.24	2.51	2.75	1.09	NA	2.285	3.83	06:19:00	18:40:00	00:38:00	12:56:00
2010-07-20	201	2010	06:50:00	8	17	32.308	1.88	0.03	0.12	2.33	2.45	1.29	1.68	2.62	3.73	07:13:00	19:42:00	01:27:00	13:53:00
2010-07-21	202	2010	06:05:00	5	17.6	32.283	1.53	0.05	0.14	2	2.15	1.61	NA	1.628	3.76	08:17:00	20:52:00	02:28:00	15:03:00
2010-07-22	203	2010	07:05:00	6.8	17.2	32.235	1.32	0.19	0.14	0.65	0.78	1.99	6.219	5.243	2.77	09:28:00	22:06:00	03:41:00	16:20:00
2010-07-23	204	2010	06:50:00	6.8	17	32.237	1.72	0.16	0.09	0.73	0.82	0.33	NA	3.424	1.14	10:36:00	23:13:00	04:53:00	17:31:00
2010-07-24	205	2010	00:00:00	NA	NA	NA	NA	NA	NA	NA	NA	NA	NA	NA	0	11:35:00	NA	05:54:00	18:29:00
2010-07-25	206	2010	00:00:00	NA	NA	NA	NA	NA	NA	NA	NA	NA	NA	NA	0	00:09:00	12:26:00	06:45:00	19:19:00
2010-07-26	207	2010	07:10:00	5	16.4	31.836	1.33	0.12	0.05	0.7	0.75	1.27	NA	3.1	2.01	00:54:00	13:09:00	07:30:00	20:01:00
2010-07-27	208	2010	06:30:00	5.2	17.1	31.721	1.29	0.12	0.04	0.61	0.65	0.73	2.575	3.189	1.37	01:34:00	13:47:00	08:11:00	20:39:00
2010-07-28	209	2010	07:15:00	4.8	18.1	31.855	0.7	0.01	0.02	0.37	0.39	0.67	NA	1.95	1.06	02:10:00	14:21:00	08:47:00	21:14:00
2010-07-29	210	2010	07:25:00	5	16.6	31.966	2.24	0.11	0.08	1.31	1.38	0.9	1.354	2.075	2.28	02:42:00	14:51:00	09:19:00	21:44:00
2010-07-30	211	2010	07:15:00	3.4	16.6	NA	NA	0.51	0.18	1.76	1.94	1.16	NA	1.537	3.11	03:11:00	15:20:00	09:45:00	22:11:00
2010-07-31	212	2010	00:00:00	NA	NA	NA	NA	NA	NA	NA	NA	NA	NA	NA	0	03:40:00	15:50:00	10:13:00	22:40:00
2010-08-01	213	2010	00:00:00	NA	NA	NA	NA	NA	NA	NA	NA	NA	NA	NA	0	04:12:00	16:23:00	10:45:00	23:10:00
2010-08-02	214	2010	07:00:00	6.5	17.1	32.04	3.87	0.3	0.14	1.59	1.73	0.94	NA	2.077	2.68	04:44:00	16:56:00	11:18:00	23:38:00
2010-08-03	215	2010	06:45:00	7	17.3	32.229	3.51	0.17	0.06	1.58	1.64	0.68	NA	2.905	2.32	05:17:00	17:32:00	11:50:00	NA
2010-08-04	216	2010	07:20:00	6.1	17.7	31.944	2.49	0.09	0.01	NA	0.8	0.38	NA	7.642	0.38	05:57:00	18:22:00	00:11:00	12:35:00
2010-08-05	217	2010	06:20:00	6.2	17.2	32.095	2.72	0.12	0.05	1.33	1.37	1.78	NA	3.748	3.16	06:56:00	19:35:00	01:05:00	13:44:00
2010-08-06	218	2010	07:05:00	5	18.2	31.154	6.74	0.44	0.17	1.52	1.69	1.43	NA	3.835	3.12	08:16:00	21:00:00	02:22:00	15:10:00
2010-08-07	219	2010	00:00:00	NA	NA	NA	NA	NA	NA	NA	NA	NA	NA	NA	0	09:39:00	22:21:00	03:48:00	16:34:00
2010-08-08	220	2010	00:00:00	NA	NA	NA	NA	NA	NA	NA	NA	NA	NA	NA	0	10:53:00	23:31:00	05:06:00	17:48:00
2010-08-09	221	2010	07:30:00	5.2	17.9	31.834	3.55	0.12	0.12	1.65	1.77	0.58	NA	3.642	2.36	11:54:00	NA	06:14:00	18:51:00
2010-08-10	222	2010	07:25:00	5.2	17.8	32.05	3.21	0.12	0.13	2.05	2.18	0.93	NA	3.864	3.12	00:30:00	12:46:00	07:11:00	19:46:00
2010-08-11	223	2010	07:20:00	4.9	17.6	32.253	3.25	0.25	0.21	0.93	1.14	0.61	NA	4.717	1.75	01:20:00	13:34:00	08:02:00	20:36:00
2010-08-12	224	2010	07:30:00	6.1	17.7	32.491	3.24	0.03	0.09	1.46	1.55	1.58	NA	3.766	3.13	02:07:00	14:21:00	08:50:00	21:23:00
2010-08-13	225	2010	07:00:00	4.6	17.6	32.264	4.32	0.27	0.13	1.58	1.71	1.91	NA	2.78	3.63	02:52:00	15:05:00	09:35:00	22:05:00
2010-08-14	226	2010	00:00:00	NA	NA	NA	NA	NA	NA	NA	NA	NA	NA	NA	0	03:35:00	15:48:00	10:16:00	22:44:00
2010-08-15	227	2010	00:00:00	NA	NA	NA	NA	NA	NA	NA	NA	NA	NA	NA	0	04:16:00	16:32:00	10:57:00	23:23:00
2010-08-16	228	2010	07:10:00	4	18.5	31.959	4.56	0.38	0.24	2.31	2.56	3.7	NA	4.307	6.26	04:58:00	17:18:00	11:39:00	NA
2010-08-17	229	2010	07:15:00	5.1	18.2	32.198	4.47	0.21	0.18	1.36	1.55	2.68	NA	4.163	4.23	05:43:00	18:08:00	00:03:00	12:23:00
2010-08-18	230	2010	06:54:00	2.1	17.4	32.304	4.7	0.25	0.13	1.35	1.48	2.54	NA	5.056	4.03	06:34:00	19:07:00	00:48:00	13:16:00
2010-08-19	231	2010	07:14:00	2.5	17.5	32.418	4.61	0.28	0.15	1.18	1.33	3.21	NA	3.657	4.55	07:37:00	20:22:00	01:47:00	14:28:00
2010-08-20	232	2010	06:40:00	3.2	17.8	32.429	3.86	0.37	0.1	0.89	0.99	2.75	NA	6.32	3.74	08:57:00	21:46:00	03:06:00	15:56:00
2010-08-21	233	2010	00:00:00	NA	NA	NA	NA	NA	NA	NA	NA	NA	NA	NA	0	10:17:00	23:02:00	04:31:00	17:17:00
2010-08-22	234	2010	00:00:00	NA	NA	NA	NA	NA	NA	NA	NA	NA	NA	NA	0	11:22:00	23:58:00	05:41:00	18:17:00
2010-08-23	235	2010	07:25:00	4.3	18.1	32.213	6.35	0.24	0.17	0.77	0.93	1.68	NA	5.348	2.62	NA	12:10:00	06:31:00	19:02:00
2010-08-24	236	2010	06:50:00	0.9	17.7	32.483	5.67	0.31	0.07	0.7	0.76	2.52	NA	7.57	3.28	00:38:00	12:48:00	07:12:00	19:39:00
2010-08-25	237	2010	07:25:00	1.1	17.5	32.428	6.67	0.93	0.13	0.6	0.73	2.33	NA	5.64	3.06	01:13:00	13:23:00	07:50:00	20:14:00
2010-08-26	238	2010	07:35:00	3.2	17.9	31.96	7.15	0.91	0.15	1.36	1.52	2.05	NA	6.33	3.57	01:46:00	13:55:00	08:23:00	20:45:00
2010-08-27	239	2010	07:50:00	2.5	17.6	30.994	9.09	0.63	0.21	4.12	4.33	1.2	NA	17.455	5.53	02:15:00	14:24:00	08:52:00	21:13:00
2010-08-28	240	2010	00:00:00	NA	NA	NA	NA	NA	NA	NA	NA	NA	NA	NA	0	02:42:00	14:52:00	09:18:00	21:38:00
2010-08-29	241	2010	00:00:00	NA	NA	NA	NA	NA	NA	NA	NA	NA	NA	NA	0	03:08:00	15:21:00	09:45:00	22:07:00
2010-08-30	242	2010	07:15:00	1.8	17	31.764	8.43	0.53	0.14	1.79	1.93	1.83	NA	3.723	3.76	03:38:00	15:54:00	10:17:00	22:37:00
2010-08-31	243	2010	07:54:00	2.5	17.2	31.772	4.58	0.36	0.09	0.63	0.72	1.94	NA	11.297	2.65	04:10:00	16:27:00	10:49:00	23:03:00
2010-09-01	244	2010	07:40:00	3.5	17.4	31.886	4.32	0.27	0.08	0.49	0.57	2.54	NA	7.683	3.11	04:41:00	17:00:00	11:18:00	23:32:00
2010-09-02	245	2010	07:38:00	3.8	17.1	31.571	5.95	0.4	0.13	1.09	1.22	2.22	NA	2.281	3.44	05:17:00	17:47:00	11:57:00	NA
2010-09-03	246	2010	07:45:00	3.8	17.5	31.548	4.65	0.32	0.11	0.76	0.86	1.74	NA	7.276	2.61	06:15:00	19:01:00	00:22:00	13:05:00
2010-09-04	247	2010	00:00:00	NA	NA	NA	NA	NA	NA	NA	NA	NA	NA	NA	0	07:40:00	20:35:00	01:44:00	14:39:00
2010-09-05	248	2010	00:00:00	NA	NA	NA	NA	NA	NA	NA	NA	NA	NA	NA	0	09:13:00	22:05:00	03:21:00	16:14:00
2010-09-06	249	2010	08:05:00	3	17	31.623	4.58	0.16	0.03	NA	0.1	1.36	NA	19.995	1.39	10:34:00	23:17:00	04:48:00	17:33:00
2010-09-07	250	2010	07:20:00	3.5	16.3	31.164	3.01	0.27	0.01	NA	0.02	1.42	NA	10.993	1.42	11:37:00	NA	05:58:00	18:35:00
2010-09-08	251	2010	06:20:00	3.1	16.5	31.648	4.79	0.36	0.03	NA	0.1	1.7	NA	5.587	1.74	00:13:00	12:28:00	06:54:00	19:27:00
2010-09-09	252	2010	06:15:00	3.8	16.2	32	6.35	0.53	0.09	0.47	0.56	1.82	NA	7.947	2.38	01:00:00	13:15:00	07:43:00	20:13:00
2010-09-10	253	2010	07:50:00	4.8	16.6	32.519	3.88	0.68	0.07	0.09	0.15	2.3	NA	2.376	2.45	01:44:00	14:00:00	08:29:00	20:57:00
2010-09-11	254	2010	00:00:00	NA	NA	NA	NA	NA	NA	NA	NA	NA	NA	NA	0	02:26:00	14:45:00	09:13:00	21:39:00
2010-09-12	255	2010	00:00:00	NA	NA	NA	NA	NA	NA	NA	NA	NA	NA	NA	0	03:08:00	15:27:00	09:54:00	22:16:00
2010-09-13	256	2010	08:11:00	5	16.5	32.591	5.44	0.27	0.18	0.74	0.92	1.25	NA	1.04	2.18	03:48:00	16:08:00	10:33:00	22:52:00
2010-09-14	257	2010	07:15:00	3	16.6	32.469	5.59	0.51	0.22	1.31	1.52	3.18	NA	1.321	4.7	04:27:00	16:50:00	11:11:00	23:28:00
2010-09-15	258	2010	06:40:00	1.5	16.3	32.48	6.43	0.35	0.22	1.3	1.52	1.51	NA	1.341	3.03	05:08:00	17:36:00	11:52:00	NA
2010-09-16	259	2010	06:45:00	0.8	16	32.452	7.06	0.59	0.22	1.35	1.57	4.01	NA	0.714	5.58	05:56:00	18:32:00	00:10:00	12:42:00
2010-09-17	260	2010	07:00:00	0.7	15.8	31.96	8.31	0.72	0.2	3.05	3.26	3.94	NA	1.365	7.2	06:59:00	19:48:00	01:06:00	13:52:00
2010-09-18	261	2010	00:00:00	NA	NA	NA	NA	NA	NA	NA	NA	NA	NA	NA	0	08:21:00	21:18:00	02:27:00	15:23:00
2010-09-19	262	2010	00:00:00	NA	NA	NA	NA	NA	NA	NA	NA	NA	NA	NA	0	09:49:00	22:40:00	00:00:00	16:52:00
2010-09-20	263	2010	07:00:00	2.1	15.5	31.062	11.24	0.7	0.48	5.67	6.14	3.91	NA	1.062	10.06	11:00:00	22:36:00	05:17:00	17:56:00
2010-09-21	264	2010	07:35:00	2.2	15.5	31.276	9.96	0.81	0.38	5.76	6.13	4.73	NA	1.076	10.87	11:46:00	NA	06:09:00	18:35:00
2010-09-22	265	2010	07:30:00	2.8	15.6	31.307	9.47	0.89	0.41	5.78	6.19	4.6	NA	1.833	10.79	00:12:00	12:19:00	06:45:00	19:07:00
2010-09-23	266	2010	07:30:00	3	15.7	31.085	10.52	0.61	0.48	6.8	7.28	1.94	NA	1.18	9.22	00:42:00	12:52:00	07:19:00	19:40:00
2010-09-24	267	2010	00:00:00	NA	NA	NA	NA	NA	NA	NA	NA	NA	NA	NA	0	01:14:00	13:25:00	07:51:00	20:11:00
2010-09-25	268	2010	00:00:00	NA	NA	NA	NA	NA	NA	NA	NA	NA	NA	NA	0	01:45:00	13:55:00	08:22:00	20:39:00
2010-09-26	269	2010	00:00:00	NA	NA	NA	NA	NA	NA	NA	NA	NA	NA	NA	0	02:13:00	14:25:00	08:51:00	21:07:00
2010-09-27	270	2010	07:06:00	3	15.5	31.64	9.78	0.84	0.39	4.7	5.08	1.2	NA	0.938	6.29	02:40:00	14:56:00	09:21:00	21:37:00
2010-09-28	271	2010	07:52:00	2.1	15.2	31.589	9.55	0.85	0.34	5.17	5.51	4.2	NA	1.596	9.71	03:09:00	15:29:00	09:53:00	22:08:00
2010-09-29	272	2010	07:08:00	3	14.4	30.489	11.68	1	0.62	11.74	12.36	4.29	NA	1.02	16.65	03:42:00	16:05:00	10:26:00	22:37:00
2010-09-30	273	2010	07:52:00	2.5	14.5	30.809	12.15	1.21	0.54	7.95	8.49	3.78	NA	1.328	12.27	04:15:00	16:42:00	10:56:00	23:09:00
2010-10-01	274	2010	06:45:00	2.7	14.3	31.592	8.51	0.61	0.4	5.28	5.67	2.95	NA	0.844	8.62	04:55:00	17:31:00	11:39:00	NA
2010-10-02	275	2010	00:00:00	NA	NA	NA	NA	NA	NA	NA	NA	NA	NA	NA	0	05:54:00	18:44:00	00:01:00	12:47:00
2010-10-03	276	2010	00:00:00	NA	NA	NA	NA	NA	NA	NA	NA	NA	NA	NA	0	07:18:00	20:17:00	01:22:00	14:20:00
2010-10-04	277	2010	08:26:00	3.2	15	32.564	4.61	0.41	0.31	2.38	2.69	1.77	NA	0.83	4.46	08:51:00	21:47:00	03:00:00	15:56:00
2010-10-05	278	2010	06:42:00	3.7	15	32.663	4.06	0.25	0.11	0.99	1.1	0.75	NA	0.823	1.86	10:13:00	22:57:00	04:28:00	17:13:00
2010-10-06	279	2010	06:38:00	3.1	15.2	32.599	4.32	0.53	0.19	1.41	1.6	1.37	NA	0.911	2.96	11:15:00	23:49:00	05:35:00	18:11:00
2010-10-07	280	2010	07:25:00	4.3	15.3	32.636	3.86	0.56	0.17	1.05	1.22	0.6	NA	0.903	1.82	NA	12:05:00	06:29:00	19:00:00
2010-10-08	281	2010	00:00:00	NA	NA	NA	NA	NA	NA	NA	NA	NA	NA	NA	0	00:35:00	12:53:00	07:19:00	19:46:00
2010-10-09	282	2010	00:00:00	NA	NA	NA	NA	NA	NA	NA	NA	NA	NA	NA	0	01:18:00	13:39:00	08:05:00	20:29:00
2010-10-10	283	2010	00:00:00	NA	NA	NA	NA	NA	NA	NA	NA	NA	NA	NA	0	02:00:00	14:23:00	08:49:00	21:10:00
2010-10-11	284	2010	07:00:00	4	14.5	32.638	3.41	0.57	0.11	1.1	1.21	0.82	NA	0.783	2.03	02:41:00	15:05:00	09:30:00	21:49:00
2010-10-12	285	2010	07:25:00	4.4	14.4	32.768	3.35	1	0.12	1.08	1.2	0.97	NA	2.086	2.17	03:21:00	15:45:00	10:10:00	22:24:00
2010-10-13	286	2010	07:20:00	2.9	14.6	32.742	3.53	1	0.15	0.99	1.14	1	NA	0.742	2.14	04:00:00	16:25:00	10:47:00	22:58:00
2010-10-14	287	2010	08:10:00	2.8	14.2	32.79	3.22	0.6	0.13	1.61	1.74	1.64	NA	1.17	3.39	04:39:00	17:09:00	11:26:00	23:37:00
2010-10-15	288	2010	00:00:00	NA	NA	NA	NA	NA	NA	NA	NA	NA	NA	NA	0	05:25:00	18:02:00	NA	12:13:00
2010-10-16	289	2010	00:00:00	NA	NA	NA	NA	NA	NA	NA	NA	NA	NA	NA	0	06:23:00	19:11:00	00:29:00	13:16:00
2010-10-17	290	2010	00:00:00	NA	NA	NA	NA	NA	NA	NA	NA	NA	NA	NA	0	07:39:00	20:34:00	01:42:00	14:39:00
2010-10-18	291	2010	08:00:00	3.5	12.9	31.265	8.62	1.13	0.43	10.8	11.23	1.58	NA	1.153	12.8	09:04:00	21:55:00	03:11:00	16:06:00
2010-10-19	292	2010	07:15:00	1.8	13.5	32.259	2.35	1.98	0.05	1.96	2.01	1.79	NA	0.931	3.8	1:017	22:55:00	04:33:00	17:13:00
2010-10-20	293	2010	00:00:00	NA	NA	NA	NA	NA	NA	NA	NA	NA	NA	NA	0	11:07:00	23:34:00	05:30:00	17:55:00
2010-10-21	294	2010	07:25:00	1.2	12.9	29.609	3.19	0.71	0.08	2.83	2.91	1.64	NA	0.828	4.55	11:42:00	NA	06:07:00	18:26:00
2010-10-22	295	2010	07:20:00	1.1	12.9	32.018	3.66	0.47	0.11	3.78	3.9	2.48	NA	1.659	6.37	00:06:00	12:17:00	06:41:00	19:00:00
2010-10-23	296	2010	00:00:00	NA	NA	NA	NA	NA	NA	NA	NA	NA	NA	NA	0	00:39:00	12:53:00	07:17:00	19:34:00
2010-10-24	297	2010	00:00:00	NA	NA	NA	NA	NA	NA	NA	NA	NA	NA	NA	0	01:13:00	13:27:00	07:51:00	20:07:00
2010-10-25	298	2010	07:45:00	1.6	12.2	32.119	4.52	0.55	0.24	5.32	5.56	1.14	NA	NA	6.7	01:45:00	14:00:00	08:26:00	20:39:00
2010-10-26	299	2010	07:50:00	1	12.3	31.722	7.18	0.71	0.34	7.19	7.54	2.34	NA	0.731	9.88	02:16:00	14:36:00	09:01:00	21:13:00
2010-10-27	300	2010	07:31:00	1	11.9	32.168	7.05	0.73	0.38	6.97	7.35	2.76	NA	0.702	10.1	02:48:00	15:13:00	09:37:00	21:47:00
2010-10-28	301	2010	07:59:00	1.1	12	32.327	6.76	0.73	0.42	4.81	5.23	3.35	NA	0.905	8.58	03:23:00	15:52:00	10:12:00	22:22:00
2010-10-29	302	2010	07:34:00	2	12	31.987	7.22	0.48	0.51	6.32	6.84	3.3	NA	0.779	10.14	04:01:00	16:35:00	10:50:00	23:01:00
2010-10-30	303	2010	00:00:00	NA	NA	NA	NA	NA	NA	NA	NA	NA	NA	NA	0	04:46:00	17:26:00	11:37:00	23:54:00
2010-10-31	304	2010	00:00:00	NA	NA	NA	NA	NA	NA	NA	NA	NA	NA	NA	0	04:45:00	17:03:00	11:42:00	NA
2010-11-01	305	2010	07:15:00	4.7	12	32.176	5.42	0.51	0.3	3.81	4.1	1.89	NA	0.437	5.99	06:02:00	18:58:00	00:09:00	13:05:00
2010-11-02	306	2010	08:10:00	3.1	11.9	32.362	5.22	3.26	0.18	2.52	2.7	1.82	NA	0.621	4.52	07:28:00	20:21:00	01:38:00	14:31:00
2010-11-03	307	2010	NA	NA	NA	NA	NA	NA	NA	NA	NA	NA	NA	NA	0	08:45:00	21:29:00	03:01:00	15:43:00
2010-11-04	308	2010	08:35:00	1.5	12.2	32.267	5.26	0.46	0.24	3.07	3.31	1.6	NA	0.525	4.91	09:48:00	22:21:00	04:06:00	16:39:00
2010-11-05	309	2010	08:50:00	2.1	12.2	32.372	5.24	0.13	0.22	2.26	2.48	0.96	NA	NA	3.44	10:41:00	23:08:00	05:01:00	17:30:00
2010-11-06	310	2010	NA	NA	NA	NA	NA	NA	NA	NA	NA	NA	NA	NA	0	11:31:00	23:54:00	05:54:00	18:19:00
2010-11-07	311	2010	NA	NA	NA	NA	NA	NA	NA	NA	NA	NA	NA	NA	0	NA	12:19:00	06:43:00	19:04:00
2010-11-08	312	2010	08:20:00	3	11.3	32.045	6.09	0.57	0.3	4.63	4.93	2.79	NA	NA	7.72	00:37:00	13:02:00	07:27:00	19:44:00
2010-11-09	313	2010	08:25:00	3	11	32.637	5.24	0.53	0.2	3.59	3.8	3.53	NA	NA	7.32	01:17:00	13:44:00	08:08:00	20:23:00
2010-11-10	314	2010	08:33:00	2.9	10.6	31.9	5.19	0.36	0.26	3.88	4.14	1.68	NA	0.321	5.82	01:58:00	14:25:00	08:49:00	21:00:00
2010-11-11	315	2010	08:15:00	2.1	10.9	32.214	5.05	0.36	0.22	3.85	4.07	1.49	NA	0.666	5.56	02:38:00	15:05:00	09:28:00	21:34:00
2010-11-12	316	2010	NA	NA	NA	NA	NA	NA	NA	NA	NA	NA	NA	NA	0	03:18:00	15:47:00	10:06:00	22:11:00
2010-11-13	317	2010	NA	NA	NA	NA	NA	NA	NA	NA	NA	NA	NA	NA	0	03:59:00	16:32:00	10:48:00	22:56:00
2010-11-14	318	2010	NA	NA	NA	NA	NA	NA	NA	NA	NA	NA	NA	NA	0	04:48:00	17:28:00	11:39:00	23:55:00
2010-11-15	319	2010	08:45:00	0.8	10.8	31.414	8.14	0.57	0.44	8.52	8.96	3.07	NA	0.335	12.02	05:49:00	18:35:00	NA	12:44:00
2010-11-16	320	2010	09:30:00	1.7	10.2	31.94	8.75	0.54	0.48	8.41	8.89	2.4	NA	0.324	11.28	07:01:00	19:48:00	01:09:00	13:59:00
2010-11-17	321	2010	08:30:00	1.4	10.2	31.94	7.52	0.64	0.34	4.99	5.33	1.81	NA	0.463	7.15	08:14:00	20:54:00	02:27:00	15:08:00
2010-11-18	322	2010	08:55:00	1.7	10.3	32.164	6.2	0.58	0.28	4.19	4.47	1.43	NA	0.435	5.9	09:13:00	21:45:00	03:32:00	15:59:00
2010-11-19	323	2010	10:00:00	3	10	32.402	4.28	0.34	0.16	3.73	3.89	2.03	NA	0.368	5.91	09:59:00	22:26:00	04:21:00	16:40:00
2010-11-20	324	2010	NA	NA	NA	NA	NA	NA	NA	NA	NA	NA	NA	NA	0	10:40:00	23:05:00	05:02:00	17:20:00
2010-11-21	325	2010	NA	NA	NA	NA	NA	NA	NA	NA	NA	NA	NA	NA	0	11:21:00	23:43:00	05:44:00	18:00:00
2010-11-22	326	2010	13:35:00	3	9.9	32.371	3.92	0.68	0.14	1.86	1.99	2.33	NA	0.445	4.32	NA	12:01:00	06:24:00	18:39:00
2010-11-23	327	2010	09:00:00	2	9.6	32.397	3.39	0.31	0.13	1.79	1.92	1.56	NA	0.827	3.48	00:20:00	12:41:00	07:05:00	19:18:00
2010-11-24	328	2010	09:30:00	1.7	9.2	32.126	5.39	0.47	0.22	3.56	3.78	3.48	NA	0.337	7.26	00:58:00	13:23:00	07:47:00	19:58:00
2010-11-25	329	2010	09:30:00	2.8	8.9	31.714	6.03	0.43	0.26	4.77	5.03	2.05	NA	0.357	7.08	01:36:00	14:05:00	08:29:00	20:37:00
2010-11-26	330	2010	09:30:00	2.7	8.8	31.563	5.55	0.42	0.38	6.75	7.13	1.23	NA	0.581	8.35	02:15:00	14:46:00	09:08:00	21:15:00
2010-11-27	331	2010	NA	NA	NA	NA	NA	NA	NA	NA	NA	NA	NA	NA	0	02:55:00	15:31:00	09:50:00	21:59:00
2010-11-28	332	2010	NA	NA	NA	NA	NA	NA	NA	NA	NA	NA	NA	NA	0	03:41:00	16:22:00	10:39:00	22:52:00
2010-11-29	333	2010	NA	NA	NA	NA	NA	NA	NA	NA	NA	NA	NA	NA	0	04:37:00	17:23:00	11:36:00	23:56:00
2010-11-30	334	2010	NA	NA	NA	NA	NA	NA	NA	NA	NA	NA	NA	NA	0	05:45:00	18:34:00	NA	12:43:00
2010-12-01	335	2010	NA	NA	NA	NA	NA	NA	NA	NA	NA	NA	NA	NA	0	07:00:00	19:48:00	01:11:00	13:57:00
2010-12-02	336	2010	09:12:00	1.2	6	29.827	15.44	0.67	0.64	21.37	22.01	3.08	NA	0.756	25.09	08:14:00	20:55:00	02:27:00	15:07:00
2010-12-03	337	2010	09:32:00	2.4	5.8	30.196	18	1.22	0.65	21.23	21.88	3.32	NA	0.506	25.2	09:20:00	21:53:00	03:35:00	16:08:00
2010-12-04	338	2010	NA	NA	NA	NA	NA	NA	NA	NA	NA	NA	NA	NA	0	10:18:00	22:46:00	04:35:00	17:04:00
2010-12-05	339	2010	NA	NA	NA	NA	NA	NA	NA	NA	NA	NA	NA	NA	0	11:13:00	23:36:00	05:33:00	17:56:00
2010-12-06	340	2010	09:35:00	1.8	5.8	31.751	9.53	0.43	0.41	8.98	9.39	2.17	NA	0.398	11.56	NA	12:03:00	06:25:00	18:43:00
2010-12-07	341	2010	07:14:00	2.2	6.6	31.682	8.95	1.75	0.5	8.87	9.37	2.01	NA	0.377	11.38	00:20:00	12:46:00	07:10:00	19:24:00
2010-12-08	342	2010	07:07:00	2.1	6.5	32.039	8.49	1.07	0.44	8.1	8.54	2.08	NA	0.712	10.62	01:00:00	13:27:00	07:51:00	20:03:00
2010-12-09	343	2010	09:20:00	1.4	6.3	NA	NA	NA	NA	NA	NA	NA	NA	NA	0	01:41:00	14:08:00	08:32:00	20:41:00
2010-12-10	344	2010	07:53:00	2	6.5	32.099	8.52	0.7	0.38	9.04	9.41	2.61	NA	0.399	12.02	02:21:00	14:48:00	09:12:00	21:15:00
2010-12-11	345	2010	NA	NA	NA	NA	NA	NA	NA	NA	NA	NA	NA	NA	0	02:58:00	15:24:00	09:48:00	21:48:00
2010-12-12	346	2010	NA	NA	NA	NA	NA	NA	NA	NA	NA	NA	NA	NA	0	03:35:00	16:01:00	10:23:00	22:25:00
2010-12-13	347	2010	08:42:00	2	5.5	31.252	12.85	0.94	0.54	14.72	15.26	2.18	NA	0.252	17.44	04:13:00	16:42:00	11:00:00	23:08:00
2010-12-14	348	2010	09:04:00	1.3	5.3	31.443	11.15	0.75	0.46	13.74	14.19	2.59	NA	0.393	16.79	04:58:00	17:32:00	11:45:00	NA
2010-12-15	349	2010	09:30:00	1.3	4.2	29.753	20.12	1.03	0.63	27.58	28.21	4.31	NA	0.522	32.52	553	18:32:00	00:03:00	12:42:00
2010-12-16	350	2010	07:30:00	1.2	4	29.364	20.93	1.01	0.72	30.26	30.98	3.43	NA	0.571	34.41	06:59:00	19:40:00	01:10:00	13:49:00
2010-12-17	351	2010	08:55:00	1.2	4.4	NA	16.72	0.92	0.57	20.72	21.29	4.46	NA	0.862	25.75	08:07:00	20:45:00	02:22:00	14:53:00
2010-12-18	352	2010	NA	NA	NA	NA	NA	NA	NA	NA	NA	NA	NA	NA	0	09:09:00	21:42:00	03:26:00	15:50:00
2010-12-19	353	2010	NA	NA	NA	NA	NA	NA	NA	NA	NA	NA	NA	NA	0	10:03:00	22:31:00	04:22:00	16:42:00
2010-12-20	354	2010	09:00:00	2.4	3.4	30.066	17.28	0.99	0.65	23.62	24.27	4.47	NA	0.142	28.74	10:53:00	23:16:00	05:13:00	17:32:00
2010-12-21	355	2010	09:25:00	2.6	4	30.861	11.11	0.63	0.52	18.85	19.37	2.39	NA	0.171	21.76	11:41:00	NA	06:02:00	18:18:00
2010-12-22	356	2010	08:15:00	2.7	4.2	31.643	11.03	0.55	0.44	12.98	13.43	2.45	NA	0.043	15.87	00:00:00	12:27:00	06:49:00	19:04:00
2010-12-23	357	2010	NA	NA	NA	NA	NA	NA	NA	NA	NA	NA	NA	NA	0	00:44:00	13:13:00	07:37:00	19:49:00
2010-12-24	358	2010	NA	NA	NA	NA	NA	NA	NA	NA	NA	NA	NA	NA	0	01:28:00	13:59:00	08:24:00	20:31:00
2010-12-25	359	2010	NA	NA	NA	NA	NA	NA	NA	NA	NA	NA	NA	NA	0	02:10:00	14:41:00	09:06:00	21:11:00
2010-12-26	360	2010	NA	NA	NA	NA	NA	NA	NA	NA	NA	NA	NA	NA	0	02:49:00	15:24:00	09:48:00	21:55:00
2010-12-27	361	2010	NA	NA	NA	NA	NA	NA	NA	NA	NA	NA	NA	NA	0	02:33:00	16:12:00	10:33:00	22:44:00
2010-12-28	362	2010	08:30:00	1.9	2.9	30.137	18.46	0.93	0.81	26.1	26.91	3.64	NA	1.945	30.54	04:25:00	17:00:00	11:22:00	23:38:00
2010-12-29	363	2010	08:15:00	2	2.1	30.273	17.5	0.93	0.79	26.73	27.52	4.04	NA	0.309	31.55	05:23:00	18:04:00	NA	12:15:00
2010-12-30	364	2010	08:30:00	3	3.6	31.459	10.25	0.59	0.64	13.92	14.55	3.44	NA	0.464	17.99	06:28:00	19:10:00	00:39:00	13:18:00
2010-12-31	365	2010	NA	NA	NA	NA	NA	NA	NA	NA	NA	NA	NA	NA	0	07:40:00	20:21:00	01:50:00	14:29:00
2011-01-01	1	2011	NA	NA	NA	NA	NA	NA	NA	NA	NA	NA	NA	NA	0	08:53:00	21:28:00	03:05:00	15:40:00
2011-01-02	2	2011	NA	NA	NA	NA	NA	NA	NA	NA	NA	NA	NA	NA	0	10:01:00	22:29:00	04:16:00	16:45:00
2011-01-03	3	2011	09:10:00	2.1	3.2	31.191	7.45	0.88	0.38	8.82	9.19	5.34	NA	0.372	14.53	11:00:00	23:22:00	05:18:00	17:40:00
2011-01-04	4	2011	09:20:00	1.9	3.2	31.307	10.44	3.06	0.5	11.44	11.94	4.5	NA	0.785	16.44	11:51:00	NA	06:13:00	18:28:00
2011-01-05	5	2011	08:25:00	2	3	31.268	10.63	1.14	0.58	12.85	13.43	3.41	NA	0.166	16.84	00:08:00	12:34:00	06:58:00	19:10:00
2011-01-06	6	2011	08:35:00	2	3.1	31.179	7.59	1.81	0.46	7.95	8.42	5.92	NA	0.565	14.33	00:48:00	13:14:00	07:38:00	19:49:00
2011-01-07	7	2011	09:10:00	2.3	3.6	31.712	7.97	1.16	0.51	5.95	6.46	4	NA	0.196	10.46	01:26:00	13:52:00	08:17:00	20:26:00
2011-01-08	8	2011	NA	NA	NA	NA	NA	NA	NA	NA	NA	NA	NA	NA	0	02:03:00	14:27:00	08:54:00	20:57:00
2011-01-09	9	2011	NA	NA	NA	NA	NA	NA	NA	NA	NA	NA	NA	NA	0	02:36:00	14:58:00	09:25:00	21:25:00
2011-01-10	10	2011	08:55:00	2.1	4.2	32.07	8.46	0.61	0.82	10.85	11.67	3.35	NA	0.171	15.03	03:07:00	15:28:00	09:54:00	21:56:00
2011-01-11	11	2011	08:33:00	2.8	3.9	32.193	5.38	0.59	0.37	3.2	3.58	3.53	NA	0.16	7.1	03:39:00	16:00:00	10:23:00	22:29:00
2011-01-12	12	2011	08:25:00	3	3.8	32.318	6.14	0.51	0.56	5.88	6.44	2.66	NA	0.196	9.1	04:13:00	16:35:00	10:53:00	23:07:00
2011-01-13	13	2011	08:34:00	3.1	3.9	32.222	6.15	0.53	0.52	6.44	6.96	3.24	NA	0.413	10.2	04:53:00	17:21:00	11:33:00	NA
2011-01-14	14	2011	08:05:00	3.3	4	32.105	9.14	0.92	0.81	8.81	9.62	1.99	NA	0.225	11.62	05:48:00	18:24:00	00:00:00	12:31:00
2011-01-15	15	2011	NA	NA	NA	NA	NA	NA	NA	NA	NA	NA	NA	NA	0	06:59:00	19:41:00	01:10:00	13:44:00
2011-01-16	16	2011	NA	NA	NA	NA	NA	NA	NA	NA	NA	NA	NA	NA	0	08:16:00	20:54:00	02:28:00	15:00:00
2011-01-17	17	2011	09:15:00	4.3	4.1	32.207	8.9	0.88	0.72	10	10.73	3.32	NA	0.137	14.04	09:28:00	21:59:00	03:42:00	16:09:00
2011-01-18	18	2011	09:00:00	4	3.9	32.13	9.24	0.7	0.71	10.49	11.21	2.54	NA	0.118	13.75	10:31:00	22:54:00	04:47:00	17:10:00
2011-01-19	19	2011	09:10:00	4.8	3.8	32.114	9.05	0.53	0.74	10.45	11.19	3.13	NA	0.061	14.32	11:26:00	23:43:00	05:45:00	18:04:00
2011-01-20	20	2011	07:13:00	3.2	3.2	31.805	8.36	0.51	0.64	13.06	13.7	3.69	NA	0.143	17.38	NA	12:16:00	06:37:00	18:53:00
2011-01-21	21	2011	08:52:00	3.6	3.3	31.594	8.76	0.48	0.61	16.04	16.66	3.56	NA	0.119	20.21	00:30:00	13:03:00	07:27:00	19:40:00
2011-01-22	22	2011	NA	NA	NA	NA	NA	NA	NA	NA	NA	NA	NA	NA	0	01:16:00	13:48:00	08:15:00	20:24:00
2011-01-23	23	2011	NA	NA	NA	NA	NA	NA	NA	NA	NA	NA	NA	NA	0	01:59:00	14:29:00	08:58:00	21:04:00
2011-01-24	24	2011	09:08:00	3.2	3.2	30.992	14.06	0.68	0.67	15.64	16.31	6.61	NA	1.374	22.92	02:39:00	15:10:00	09:37:00	21:45:00
2011-01-25	25	2011	09:02:00	3	3.3	31.815	7.9	0.48	0.65	12.61	13.26	3.49	NA	1.077	16.75	03:22:00	15:53:00	10:18:00	22:30:00
2011-01-26	26	2011	08:42:00	2.6	3	31.293	10.36	0.46	0.68	18.81	19.49	3.7	NA	1.075	23.19	04:08:00	16:40:00	11:00:00	23:16:00
2011-01-27	27	2011	09:42:00	2	2.5	30.091	19.06	0.64	0.75	29.88	30.63	14.24	NA	0.343	44.87	04:58:00	17:31:00	11:45:00	NA
2011-01-28	28	2011	09:02:00	2.4	2.2	29.035	24.26	0.7	0.78	41.49	42.27	5.77	NA	NA	48.04	05:56:00	18:32:00	00:09:00	12:40:00
2011-01-29	29	2011	NA	NA	NA	NA	NA	NA	NA	NA	NA	NA	NA	NA	0	07:07:00	19:47:00	01:16:00	13:54:00
2011-01-30	30	2011	NA	NA	NA	NA	NA	NA	NA	NA	NA	NA	NA	NA	0	08:29:00	21:07:00	02:39:00	15:17:00
2011-01-31	31	2011	09:08:00	2.6	2.6	28.437	24.72	0.79	0.99	47.5	48.49	3.95	NA	0.247	52.44	09:48:00	22:16:00	04:01:00	16:31:00
2011-02-01	32	2011	09:02:00	2.7	NA	30.928	14.75	0.61	0.8	23.04	23.84	1.39	NA	0.304	25.23	10:52:00	23:11:00	05:10:00	17:29:00
2011-02-02	33	2011	09:20:00	3.3	3.1	31.533	10.54	0.39	0.81	16.28	17.09	0.97	NA	0.766	18.06	11:41:00	23:56:00	06:03:00	18:17:00
2011-02-03	34	2011	09:04:00	3.4	3.4	31.784	9.68	0.54	0.78	12.79	13.57	1.95	NA	0.793	15.51	NA	12:22:00	06:46:00	18:58:00
2011-02-04	35	2011	NA	NA	NA	NA	NA	NA	NA	NA	NA	NA	NA	NA	0	00:34:00	12:58:00	07:24:00	19:34:00
2011-02-05	36	2011	NA	NA	NA	NA	NA	NA	NA	NA	NA	NA	NA	NA	0	01:08:00	13:31:00	07:58:00	20:07:00
2011-02-06	37	2011	NA	NA	NA	NA	NA	NA	NA	NA	NA	NA	NA	NA	0	01:40:00	14:01:00	08:29:00	20:35:00
2011-02-07	38	2011	09:22:00	1.6	3.7	31.57	9.28	0.47	0.77	15.75	16.52	2.84	NA	0.272	19.36	02:10:00	14:28:00	08:57:00	21:01:00
2011-02-08	39	2011	NA	NA	NA	NA	NA	NA	NA	NA	NA	NA	NA	NA	0	02:38:00	14:56:00	09:23:00	21:30:00
2011-02-09	40	2011	13:00:00	2.4	3.4	31.425	10.37	0.57	0.73	16.57	17.31	4.28	NA	0.254	21.59	03:08:00	15:25:00	09:50:00	21:59:00
2011-02-10	41	2011	09:18:00	2	3.6	30.54	12.03	0.55	0.8	19.91	20.71	3.38	NA	0.272	24.09	03:37:00	15:52:00	10:14:00	22:27:00
2011-02-11	42	2011	08:02:00	1.7	3.2	31.494	8.6	0.59	0.77	15.74	16.52	2.92	NA	0.225	19.44	04:08:00	16:26:00	10:41:00	23:05:00
2011-02-12	43	2011	NA	NA	NA	NA	NA	NA	NA	NA	NA	NA	NA	NA	0	04:51:00	17:20:00	11:27:00	NA
2011-02-13	44	2011	NA	NA	NA	NA	NA	NA	NA	NA	NA	NA	NA	NA	0	05:59:00	18:39:00	00:07:00	12:42:00
2011-02-14	45	2011	NA	NA	NA	NA	NA	NA	NA	NA	NA	NA	NA	NA	0	07:28:00	20:09:00	01:34:00	14:14:00
2011-02-15	46	2011	09:50:00	5	3.5	31.792	6.65	0.51	0.82	13.82	14.64	2.4	NA	0.383	17.04	08:56:00	21:30:00	03:05:00	15:39:00
2011-02-16	47	2011	08:43:00	4	3	32.021	6.42	0.36	0.78	11.96	12.74	1.53	NA	0.051	14.27	10:11:00	22:34:00	04:24:00	16:51:00
2011-02-17	48	2011	08:48:00	4.1	3	31.607	9.83	0.96	0.89	17.64	18.53	2.08	NA	0.361	20.61	11:10:00	23:26:00	05:28:00	17:49:00
2011-02-18	49	2011	05:10:00	3.6	3.2	31.493	10.57	0.94	0.93	16.38	17.31	2.75	NA	0.195	20.05	NA	12:00:00	06:23:00	18:39:00
2011-02-19	50	2011	NA	NA	NA	NA	NA	NA	NA	NA	NA	NA	NA	NA	0	00:12:00	12:45:00	07:11:00	19:25:00
2011-02-20	51	2011	NA	NA	NA	NA	NA	NA	NA	NA	NA	NA	NA	NA	0	00:57:00	13:27:00	07:56:00	20:09:00
2011-02-21	52	2011	13:13:00	4	2.4	31.42	12.86	0.68	1.09	19.79	20.88	1.91	NA	1.558	22.79	01:42:00	14:09:00	08:39:00	20:50:00
2011-02-22	53	2011	09:27:00	4.1	2	31.876	8.08	0.47	1.11	18.95	20.06	1.59	NA	1.634	21.65	02:24:00	14:50:00	09:19:00	21:31:00
2011-02-23	54	2011	08:26:00	3.2	2.5	32.178	6.77	0.48	1.1	19.29	20.39	1.37	NA	0.914	21.76	03:06:00	15:30:00	09:57:00	22:12:00
2011-02-24	55	2011	08:57:00	2.6	2.7	32.328	7.36	0.36	1.1	17.17	18.27	1.43	NA	0.209	19.7	03:49:00	16:12:00	10:36:00	22:54:00
2011-02-25	56	2011	08:26:00	3.2	2.7	32.407	6.35	0.38	1.14	17.45	18.59	1.36	NA	0.256	19.95	04:35:00	16:58:00	11:16:00	23:41:00
2011-02-26	57	2011	NA	NA	NA	NA	NA	NA	NA	NA	NA	NA	NA	NA	0	05:27:00	17:57:00	NA	12:07:00
2011-02-27	58	2011	NA	NA	NA	NA	NA	NA	NA	NA	NA	NA	NA	NA	0	06:38:00	19:15:00	00:46:00	13:21:00
2011-02-28	59	2011	07:17:00	3.3	2.9	32.516	8.21	0.4	1.17	19.34	20.51	1.59	NA	0.013	22.1	08:07:00	20:43:00	02:13:00	14:52:00
2011-03-01	60	2011	08:35:00	4.7	2.9	32.6	7.67	0.4	1.17	17.53	18.7	0.84	NA	0.92	19.54	09:34:00	22:01:00	03:45:00	16:16:00
2011-03-02	61	2011	09:00:00	4	2.9	32.439	8.47	0.44	1.14	18.88	20.02	1.41	NA	1.492	21.43	10:41:00	22:56:00	04:58:00	17:16:00
2011-03-03	62	2011	08:55:00	4	3.2	32.261	8.4	0.39	1.2	19.31	20.51	2.63	NA	0.104	23.15	11:26:00	23:37:00	05:49:00	18:00:00
2011-03-04	63	2011	09:12:00	3.9	2.9	32.149	10.2	0.56	1.11	20.72	21.83	2.88	NA	0.55	24.71	NA	12:01:00	06:27:00	18:38:00
2011-03-05	64	2011	NA	NA	NA	NA	NA	NA	NA	NA	NA	NA	NA	NA	0	00:12:00	12:34:00	07:01:00	19:12:00
2011-03-06	65	2011	NA	NA	NA	NA	NA	NA	NA	NA	NA	NA	NA	NA	0	00:44:00	13:04:00	07:32:00	19:42:00
2011-03-07	66	2011	09:15:00	1.1	3	31.234	15.67	0.51	1.05	28.16	29.21	2.29	NA	0.227	31.5	01:14:00	13:32:00	08:00:00	20:10:00
2011-03-08	67	2011	NA	NA	NA	NA	NA	NA	NA	NA	NA	NA	NA	NA	0	01:42:00	13:58:00	08:26:00	20:37:00
2011-03-09	68	2011	08:40:00	4	3.5	32.613	8.77	0.61	0.86	21.21	22.07	1.26	NA	0.213	23.33	02:11:00	14:26:00	08:53:00	21:06:00
2011-03-10	69	2011	08:30:00	2.5	3.8	32.855	8.5	0.57	0.85	21.03	21.88	1.36	NA	0.424	23.24	02:41:00	14:55:00	09:21:00	21:36:00
2011-03-11	70	2011	NA	NA	NA	NA	NA	NA	NA	NA	NA	NA	NA	NA	0	03:11:00	15:22:00	09:46:00	22:01:00
2011-03-12	71	2011	NA	NA	NA	NA	NA	NA	NA	NA	NA	NA	NA	NA	0	03:39:00	15:51:00	10:09:00	22:31:00
2011-03-13	72	2011	NA	NA	NA	NA	NA	NA	NA	NA	NA	NA	NA	NA	0	04:17:00	16:38:00	10:48:00	23:26:00
2011-03-14	73	2011	08:55:00	3.6	3.9	32.459	10.89	0.74	1.02	20.11	21.13	0.98	NA	0.231	22.12	05:20:00	17:55:00	NA	12:00:00
2011-03-15	74	2011	08:40:00	4	3.9	31.519	12.8	0.72	1.09	27.39	28.49	2.13	NA	0.411	30.62	06:51:00	19:30:00	00:54:00	13:36:00
2011-03-16	75	2011	07:40:00	4	3.5	32.239	9.22	0.68	0.91	19.38	20.28	1.91	NA	0.264	22.2	827	20:59:00	02:33:00	15:11:00
2011-03-17	76	2011	08:40:00	3.7	3.8	32.715	8.91	0.57	0.78	21.17	21.95	1.01	NA	0.24	22.96	09:46:00	22:08:00	03:59:00	16:27:00
2011-03-18	77	2011	08:45:00	4.1	4	32.865	8.3	0.96	0.77	20.05	20.82	1.4	NA	0.403	22.22	10:47:00	23:02:00	05:05:00	17:27:00
2011-03-19	78	2011	NA	NA	NA	NA	NA	NA	NA	NA	NA	NA	NA	NA	0	11:36:00	23:49:00	06:00:00	18:18:00
2011-03-20	79	2011	NA	NA	NA	NA	NA	NA	NA	NA	NA	NA	NA	NA	0	NA	12:20:00	06:47:00	19:04:00
2011-03-21	80	2011	08:51:00	4.1	4.1	32.646	9.92	1.73	0.87	23.03	23.9	1.3	NA	0.249	25.19	00:35:00	13:02:00	07:31:00	19:48:00
2011-03-22	81	2011	08:52:00	4.8	4.2	32.794	10.52	1.22	0.79	20.27	21.06	0.93	NA	0.506	21.99	01:20:00	13:44:00	08:15:00	20:31:00
2011-03-23	82	2011	08:37:00	4.8	4.3	32.747	8.44	0.92	0.78	19.29	20.06	1.39	NA	0.202	21.45	02:05:00	14:26:00	08:56:00	21:13:00
2011-03-24	83	2011	08:45:00	4.5	4.4	32.605	9.51	0.99	0.71	21.79	22.5	1.4	NA	0.47	23.9	02:49:00	15:06:00	09:35:00	21:53:00
2011-03-25	84	2011	08:43:00	3.9	4.4	32.832	8.83	1.69	0.7	20.05	20.75	0.64	NA	0.084	21.39	03:31:00	15:45:00	10:12:00	22:34:00
2011-03-26	85	2011	NA	NA	NA	NA	NA	NA	NA	NA	NA	NA	NA	NA	0	04:14:00	16:30:00	10:50:00	23:19:00
2011-03-27	86	2011	NA	NA	NA	NA	NA	NA	NA	NA	NA	NA	NA	NA	0	06:05:00	18:27:00	NA	12:39:00
2011-03-28	87	2011	07:40:00	4.8	4.5	32.333	11.69	1.64	0.8	22.36	23.16	5.57	NA	0.377	28.73	07:13:00	19:43:00	01:21:00	13:50:00
2011-03-29	88	2011	07:45:00	4.3	4.7	32.088	11.91	1.77	0.78	27.88	28.66	1.28	NA	0.473	29.94	08:39:00	21:12:00	02:40:00	15:21:00
2011-03-30	89	2011	07:40:00	5	5	32.142	9.94	0.92	0.79	27.17	27.96	1.6	NA	0.539	29.56	10:07:00	22:32:00	04:18:00	16:48:00
2011-03-31	90	2011	07:45:00	5.5	5.2	31.831	11.92	1.15	0.83	18.57	19.4	1.61	NA	0.385	21.01	11:14:00	23:28:00	05:33:00	17:51:00
2011-04-01	91	2011	07:50:00	5.1	5.3	32.525	10.98	0.57	0.77	22.29	23.06	1.06	NA	0.302	24.12	11:57:00	NA	06:20:00	18:32:00
2011-04-02	92	2011	NA	NA	NA	NA	NA	NA	NA	NA	NA	NA	NA	NA	0	00:06:00	12:29:00	06:54:00	19:01:00
2011-04-03	93	2011	NA	NA	NA	NA	NA	NA	NA	NA	NA	NA	NA	NA	0	04:40:00	13:01:00	07:28:00	19:42:00
2011-04-04	94	2011	08:00:00	5.8	5.2	32.441	10.55	0.52	0.75	22.49	23.25	0.71	NA	0.357	23.96	01:14:00	13:33:00	08:00:00	20:13:00
2011-04-05	95	2011	07:45:00	5.2	5.3	32.67	9.04	0.59	0.78	20.9	21.67	0.76	NA	0.792	22.43	01:45:00	14:03:00	08:29:00	20:43:00
2011-04-06	96	2011	07:45:00	4.7	5.4	32.69	10.12	0.8	0.68	20.54	21.22	1.59	NA	0.635	22.8	02:15:00	14:30:00	08:57:00	21:13:00
2011-04-07	97	2011	07:40:00	5.2	5.6	32.721	9.56	0.87	0.66	19.44	20.09	0.55	NA	0.982	20.64	02:45:00	15:00:00	09:26:00	21:45:00
2011-04-08	98	2011	NA	NA	NA	NA	NA	NA	NA	NA	NA	NA	NA	NA	0	03:18:00	15:31:00	09:57:00	22:16:00
2011-04-09	99	2011	NA	NA	NA	NA	NA	NA	NA	NA	NA	NA	NA	NA	0	03:52:00	16:02:00	10:28:00	22:46:00
2011-04-10	100	2011	NA	NA	NA	NA	NA	NA	NA	NA	NA	NA	NA	NA	0	04:25:00	16:34:00	10:54:00	23:19:00
2011-04-11	101	2011	07:50:00	2.8	7.5	29.135	23.93	0.83	1.77	49.67	51.44	1.72	NA	2.398	53.15	05:04:00	17:20:00	11:32:00	NA
2011-04-12	102	2011	07:45:00	3.8	6.3	31.527	12.46	0.55	1	26.47	27.47	0.42	NA	1.122	27.89	06:13:00	18:30:00	00:11:00	12:36:00
2011-04-13	103	2011	08:13:00	2.2	6.4	31.505	3.77	0.27	0.36	9.78	10.13	2	NA	1.762	12.13	07:26:00	20:00:00	01:32:00	14:09:00
2011-04-14	104	2011	07:34:00	3.2	6.8	30.721	7.59	0.57	0.63	16.86	17.49	2	NA	4.519	19.49	08:57:00	21:27:00	03:06:00	15:42:00
2011-04-15	105	2011	07:29:00	4.3	7.5	30.372	5.4	0.34	0.62	15.53	16.15	4.16	NA	2.816	20.31	10:15:00	22:37:00	04:02:00	16:57:00
2011-04-16	106	2011	NA	NA	NA	NA	NA	NA	NA	NA	NA	NA	NA	NA	0	11:15:00	23:33:00	05:34:00	17:57:00
2011-04-17	107	2011	NA	NA	NA	NA	NA	NA	NA	NA	NA	NA	NA	NA	0	NA	12:05:00	06:28:00	18:51:00
2011-04-18	108	2011	08:49:00	3.6	8.4	28.959	4.69	0.33	0.86	17.56	18.43	1.26	NA	6.967	19.69	00:24:00	12:52:00	07:19:00	19:41:00
2011-04-19	109	2011	07:22:00	3.5	8.8	28.803	6.27	0.37	1.18	24.81	26	0.45	NA	9.307	26.45	01:12:00	13:36:00	08:05:00	20:27:00
2011-04-20	110	2011	07:36:00	2.9	8.8	29.023	4.65	0.27	1.02	25.63	26.65	1.49	NA	6.528	28.13	01:58:00	14:18:00	08:49:00	21:11:00
2011-04-21	111	2011	07:30:00	3.1	8.6	29.314	4.91	0.34	1.13	25.16	26.29	0.35	NA	4.74	26.64	02:44:00	15:02:00	09:32:00	21:55:00
2011-04-22	112	2011	NA	NA	NA	NA	NA	NA	NA	NA	NA	NA	NA	NA	0	03:29:00	15:43:00	10:12:00	22:37:00
2011-04-23	113	2011	NA	NA	NA	NA	NA	NA	NA	NA	NA	NA	NA	NA	0	04:13:00	16:24:00	10:50:00	23:18:00
2011-04-24	114	2011	NA	NA	NA	NA	NA	NA	NA	NA	NA	NA	NA	NA	0	04:57:00	17:09:00	11:28:00	NA
2011-04-25	115	2011	NA	NA	NA	NA	NA	NA	NA	NA	NA	NA	NA	NA	0	05:46:00	18:02:00	00:02:00	12:15:00
2011-04-26	116	2011	07:25:00	3.1	9.4	30.323	0.63	0.12	0.59	15.55	16.14	0.49	NA	15.425	16.63	06:46:00	19:10:00	00:58:00	13:17:00
2011-04-27	117	2011	07:35:00	3.7	10.3	28.718	0.04	0.01	0.61	13.53	14.14	0.82	NA	8.35	14.96	08:01:00	20:29:00	02:10:00	14:38:00
2011-04-28	118	2011	07:40:00	3.2	9.6	29.746	0.07	0.01	0.94	21.12	22.06	1.81	NA	6.049	23.87	09:20:00	21:45:00	03:33:00	16:00:00
2011-04-29	119	2011	06:45:00	3.1	9.7	30.606	0.01	0.01	0.51	13.8	14.31	6.32	NA	2.798	20.63	10:27:00	22:43:00	04:46:00	17:06:00
2011-04-30	120	2011	NA	NA	NA	NA	NA	NA	NA	NA	NA	NA	NA	NA	0	11:13:00	23:24:00	05:35:00	17:51:00
2011-05-01	121	2011	NA	NA	NA	NA	NA	NA	NA	NA	NA	NA	NA	NA	0	11:49:00	NA	06:11:00	18:28:00
2011-05-02	122	2011	07:30:00	3.8	8	31.895	0.34	0.03	0.61	18.9	19.51	0.03	NA	4.741	19.54	00:02:00	12:25:00	06:47:00	19:07:00
2011-05-03	123	2011	07:18:00	4.4	8.2	31.769	0.14	0.08	0.61	17.43	18.04	0.23	NA	5.061	18.27	00:40:00	13:01:00	07:24:00	19:43:00
2011-05-04	124	2011	07:37:00	5.2	8	32.186	0.05	0.01	0.45	14.81	15.25	0.13	NA	2.948	15.38	01:16:00	13:34:00	07:58:00	20:18:00
2011-05-05	125	2011	07:16:00	6.5	9.1	30.979	0.01	0.01	0.7	17.44	18.14	0.8	NA	1.032	18.93	01:50:00	14:05:00	08:30:00	20:52:00
2011-05-06	126	2011	07:38:00	6.6	9.5	31.142	0.27	0.17	0.62	17.01	17.63	0.33	NA	1.631	17.96	02:25:00	14:38:00	09:04:00	21:28:00
2011-05-07	127	2011	NA	NA	NA	NA	NA	NA	NA	NA	NA	NA	NA	NA	0	03:02:00	15:14:00	09:38:00	22:03:00
2011-05-08	128	2011	NA	NA	NA	NA	NA	NA	NA	NA	NA	NA	NA	NA	0	03:39:00	15:50:00	10:13:00	22:40:00
2011-05-09	129	2011	07:48:00	7	9.3	32.064	0.29	0.01	0.66	13.25	13.92	0.81	NA	1.946	14.72	04:19:00	16:29:00	10:48:00	23:20:00
2011-05-10	130	2011	07:30:00	8	8.9	32.52	0.37	0.01	0.44	10.51	10.96	0.4	NA	1.704	11.36	05:03:00	17:16:00	11:31:00	NA
2011-05-11	131	2011	07:24:00	7.2	9.6	31.849	0.34	0.01	0.57	13.95	14.52	0.98	NA	1.818	15.5	05:58:00	18:18:00	00:11:00	12:31:00
2011-05-12	132	2011	07:15:00	7	9.4	32.511	0.36	0.01	0.31	9.4	9.71	0.11	NA	3.542	9.82	07:08:00	19:35:00	01:19:00	13:48:00
2011-05-13	133	2011	07:37:00	6.1	9.1	32.901	0.98	0.01	0.32	7.83	8.16	0.63	NA	5.71	8.79	08:26:00	20:53:00	02:38:00	15:10:00
2011-05-14	134	2011	NA	NA	NA	NA	NA	NA	NA	NA	NA	NA	NA	NA	0	09:39:00	22:02:00	03:54:00	16:22:00
2011-05-15	135	2011	NA	NA	NA	NA	NA	NA	NA	NA	NA	NA	NA	NA	0	10:39:00	23:03:00	04:05:00	17:24:00
2011-05-16	136	2011	07:44:00	4.3	9.7	32.621	0.45	0.01	0.36	7.81	8.17	0.09	NA	5.449	8.25	11:34:00	23:59:00	05:55:00	18:23:00
2011-05-17	137	2011	07:48:00	4	10	32.327	0.56	0.23	0.41	8.58	8.99	1.47	NA	5.266	10.46	NA	12:26:00	06:51:00	19:19:00
2011-05-18	138	2011	07:36:00	5	10	32.419	0.58	0.07	0.41	8.22	8.63	0.71	NA	5.283	9.34	00:52:00	13:14:00	07:41:00	20:06:00
2011-05-19	139	2011	07:28:00	5.7	10	32.368	0.64	0.01	0.36	4.9	5.25	1.38	NA	1.21	6.63	01:39:00	13:58:00	08:26:00	20:53:00
2011-05-20	140	2011	06:10:00	6.8	10	32.599	0.81	0.01	0.42	8.24	8.66	0.07	NA	0.268	8.72	02:25:00	14:41:00	09:09:00	21:38:00
2011-05-21	141	2011	NA	NA	NA	NA	NA	NA	NA	NA	NA	NA	NA	NA	0	03:11:00	15:25:00	09:51:00	22:22:00
2011-05-22	142	2011	NA	NA	NA	NA	NA	NA	NA	NA	NA	NA	NA	NA	0	03:57:00	16:08:00	10:31:00	23:04:00
2011-05-23	143	2011	08:05:00	6.5	10.7	32.785	1.06	0.01	0.37	7.71	8.08	0.87	NA	1.298	8.95	04:41:00	16:51:00	11:09:00	23:46:00
2011-05-24	144	2011	07:40:00	4.9	10.6	32.707	1.96	0.06	0.38	7.57	7.96	1.27	NA	0.115	9.23	05:26:00	17:37:00	11:51:00	NA
2011-05-25	145	2011	07:50:00	3.8	11.2	32.457	1.41	0.26	0.4	8.19	8.59	2.31	NA	0.587	10.89	06:15:00	18:31:00	00:32:00	12:42:00
2011-05-26	146	2011	07:45:00	3.7	12.4	31.622	1.73	0.17	0.31	7.84	8.15	0.78	NA	0.74	8.93	07:12:00	19:34:00	01:27:00	13:45:00
2011-05-27	147	2011	NA	NA	NA	31.901	1.76	0.03	0.54	8.92	9.46	1.9	NA	2.574	11.36	08:17:00	20:42:00	02:32:00	14:56:00
2011-05-28	148	2011	NA	NA	NA	NA	NA	NA	NA	NA	NA	NA	NA	NA	0	09:22:00	21:45:00	03:39:00	16:04:00
2011-05-29	149	2011	NA	NA	NA	NA	NA	NA	NA	NA	NA	NA	NA	NA	0	10:18:00	22:36:00	04:35:00	17:00:00
2011-05-30	150	2011	07:40:00	5.1	12	32.339	1.95	0.1	0.44	9.33	9.77	1.17	NA	1.695	10.94	11:05:00	22:32:00	05:21:00	17:41:00
2011-05-31	151	2011	07:40:00	3.9	12.1	32.341	1.98	0.12	0.36	9.03	9.39	1.63	NA	0.957	11.02	11:46:00	NA	06:04:00	18:31:00
2011-06-01	152	2011	07:40:00	4.7	12.3	32.283	2.31	0.12	0.35	7.49	7.84	1.73	NA	1.874	9.57	00:06:00	12:29:00	06:48:00	19:14:00
2011-06-02	153	2011	NA	NA	NA	NA	NA	NA	NA	NA	NA	NA	NA	NA	0	00:49:00	13:08:00	07:30:00	19:55:00
2011-06-03	154	2011	07:47:00	5.9	13.2	31.826	3.07	?? 1.93	0.38	7.83	8.21	2.54	NA	0.747	10.75	01:29:00	13:45:00	08:09:00	20:35:00
2011-06-04	155	2011	NA	NA	NA	NA	NA	NA	NA	NA	NA	NA	NA	NA	0	02:09:00	14:24:00	08:48:00	21:16:00
2011-06-05	156	2011	NA	NA	NA	NA	NA	NA	NA	NA	NA	NA	NA	NA	0	02:50:00	15:02:00	09:27:00	21:56:00
2011-06-06	157	2011	07:38:00	4.8	14.2	31.718	3.14	0.23	0.32	7.89	8.21	3.29	NA	1.246	11.5	03:31:00	15:42:00	10:04:00	22:36:00
2011-06-07	158	2011	07:40:00	5.7	13.2	32.071	2.92	0.2	0.3	8.16	8.47	2.71	NA	0.166	11.18	04:13:00	16:24:00	10:45:00	23:21:00
2011-06-08	159	2011	07:45:00	5.9	13.3	32.183	2.95	0.18	0.32	7.73	8.05	2.47	NA	1.816	10.51	05:00:00	17:13:00	11:31:00	NA
2011-06-09	160	2011	07:30:00	7.5	13.2	32.16	3.25	0.39	0.27	5.56	5.83	3.02	NA	1.81	8.85	05:52:00	18:09:00	00:11:00	12:25:00
2011-06-10	161	2011	07:35:00	7.2	13.3	32.326	3.23	0.07	0.34	7.98	8.32	1.58	NA	0.765	9.89	06:50:00	19:13:00	01:06:00	13:28:00
2011-06-11	162	2011	NA	NA	NA	NA	NA	NA	NA	NA	NA	NA	NA	NA	0	07:06:00	20:22:00	02:09:00	14:38:00
2011-06-12	163	2011	NA	NA	NA	NA	NA	NA	NA	NA	NA	NA	NA	NA	0	09:03:00	21:32:00	03:17:00	15:49:00
2011-06-13	164	2011	NA	NA	NA	NA	NA	NA	NA	NA	NA	NA	NA	NA	0	10:08:00	22:37:00	04:24:00	16:56:00
2011-06-14	165	2011	07:42:00	7.9	14.3	32.617	3.26	0.17	0.27	7.41	7.68	1.82	NA	0.56	9.5	11:08:00	23:39:00	05:27:00	18:00:00
2011-06-15	166	2011	07:20:00	6.9	14	32.456	3.75	0.29	0.33	7.56	7.89	2.75	NA	0.36	10.63	NA	12:06:00	06:27:00	19:01:00
2011-06-16	167	2011	07:50:00	7.2	14.3	32.465	3.82	0.12	0.35	7.67	8.02	2.61	NA	1.052	10.62	00:35:00	12:58:00	07:21:00	19:59:00
2011-06-17	168	2011	07:28:00	6.8	13.6	32.559	4.27	0.16	0.34	5.1	5.44	2.2	NA	1.8	7.64	01:25:00	13:43:00	08:08:00	20:39:00
2011-06-18	169	2011	NA	NA	NA	NA	NA	NA	NA	NA	NA	NA	NA	NA	0	02:10:00	14:28:00	08:51:00	21:24:00
2011-06-19	170	2011	NA	NA	NA	NA	NA	NA	NA	NA	NA	NA	NA	NA	0	02:55:00	15:10:00	09:34:00	22:07:00
2011-06-20	171	2011	07:24:00	5	13.5	32.679	4.86	0.16	0.28	4.79	5.07	2.3	NA	3.104	7.37	03:39:00	15:51:00	10:13:00	22:47:00
2011-06-21	172	2011	07:37:00	4.6	13.9	32.573	4.69	1.09	0.26	5.5	5.77	1.4	NA	2.701	7.17	04:20:00	16:29:00	10:48:00	23:23:00
2011-06-22	173	2011	07:49:00	4.5	14.2	32.441	5.82	0.16	0.49	7.42	7.92	0.48	NA	2.573	8.39	04:58:00	17:08:00	11:24:00	23:59:00
2011-06-23	174	2011	07:30:00	3.6	14.2	32.545	5.82	0.66	0.26	6.57	6.82	1.6	NA	2.286	8.43	05:36:00	17:49:00	NA	12:04:00
2011-06-24	175	2011	07:08:00	4.1	13.9	NA	6.52	0.45	0.28	7.1	7.38	2.38	NA	2.04	9.75	06:19:00	18:37:00	00:38:00	12:50:00
2011-06-25	176	2011	NA	NA	NA	NA	NA	NA	NA	NA	NA	NA	NA	NA	0	07:10:00	19:34:00	01:25:00	13:48:00
2011-06-26	177	2011	NA	NA	NA	NA	NA	NA	NA	NA	NA	NA	NA	NA	0	08:11:00	20:40:00	02:23:00	14:56:00
2011-06-27	178	2011	07:52:00	5.1	15.5	32.249	6.25	0.72	0.35	7.98	8.33	2.02	NA	1.527	10.35	09:17:00	21:44:00	03:28:00	16:04:00
2011-06-28	179	2011	07:35:00	5.3	15.8	32.268	5.35	0.18	0.24	5.3	5.55	1.31	NA	3.387	6.85	10:18:00	22:42:00	04:29:00	17:04:00
2011-06-29	180	2011	07:25:00	5.3	15.9	32.431	5.52	0.8	0.31	3.56	3.87	2.14	NA	3.314	6.01	11:12:00	23:36:00	05:24:00	17:58:00
2011-06-30	181	2011	07:30:00	3.8	15	32.723	5.88	0.42	0.27	5.48	5.75	1.36	NA	1.458	7.11	NA	12:01:00	617	18:48:00
2011-07-01	182	2011	06:55:00	4.5	15	32.415	5.57	0.35	0.52	7.28	7.81	1.15	NA	NA	8.96	00:26:00	12:46:00	07:06:00	19:35:00
2011-07-02	183	2011	NA	NA	NA	NA	NA	NA	NA	NA	NA	NA	NA	NA	0	01:12:00	13:29:00	07:52:00	20:21:00
2011-07-03	184	2011	NA	NA	NA	NA	NA	NA	NA	NA	NA	NA	NA	NA	0	01:56:00	14:11:00	08:36:00	21:06:00
2011-07-04	185	2011	07:30:00	4.9	15.3	32.078	5.15	NA	0.37	6.56	6.93	1.43	NA	NA	8.36	02:40:00	14:51:00	09:17:00	21:48:00
2011-07-05	186	2011	07:25:00	5.5	15.4	32.033	4.2	0.57	0.36	5.71	6.07	1.74	NA	NA	7.82	03:21:00	15:30:00	09:56:00	22:28:00
2011-07-06	187	2011	07:25:00	5.5	15.6	32.108	3.9	0.26	0.35	4.61	4.96	1.32	NA	5.476	6.28	04:02:00	16:13:00	00:37:00	23:12:00
2011-07-07	188	2011	07:30:00	6.3	15.6	32.004	3.16	0.44	0.38	3.48	3.86	6.32	NA	1.759	10.18	04:48:00	17:02:00	11:23:00	23:59:00
2011-07-08	189	2011	07:20:00	6	15.6	32.057	3.66	0.87	0.45	5.15	5.6	4.24	NA	7.374	9.84	05:36:00	17:55:00	NA	12:14:00
2011-07-09	190	2011	NA	NA	NA	NA	NA	NA	NA	NA	NA	NA	NA	NA	0	06:30:00	18:51:00	00:46:00	13:07:00
2011-07-10	191	2011	NA	NA	NA	NA	NA	NA	NA	NA	NA	NA	NA	NA	0	07:27:00	19:59:00	01:40:00	14:09:00
2011-07-11	192	2011	07:00:00	7	16.4	31.832	2.41	0.26	0.38	5.79	6.16	1.6	NA	1.582	7.77	08:39:00	21:08:00	02:45:00	15:22:00
2011-07-12	193	2011	07:20:00	7	17	31.091	2.62	0.53	0.37	5.1	5.46	4.88	NA	2.293	10.34	09:44:00	22:21:00	03:58:00	16:37:00
2011-07-13	194	2011	06:41:00	4.8	16.2	31.473	2.74	0.27	0.38	5.12	5.5	2.15	NA	1.185	7.65	10:52:00	23:27:00	05:09:00	17:47:00
2011-07-14	195	2011	07:36:00	4	16.2	31.037	3.11	0.47	0.43	5.24	5.67	3.65	NA	1.602	9.32	11:52:00	NA	06:12:00	18:48:00
2011-07-15	196	2011	07:42:00	4.1	15.8	31.504	3.38	0.44	0.43	5.46	5.89	4.64	NA	0.898	10.53	00:25:00	12:45:00	07:06:00	19:40:00
2011-07-16	197	2011	NA	NA	NA	NA	NA	NA	NA	NA	NA	NA	NA	NA	0	01:14:00	13:31:00	07:54:00	20:28:00
2011-07-17	198	2011	NA	NA	NA	NA	NA	NA	NA	NA	NA	NA	NA	NA	0	01:58:00	14:12:00	08:37:00	21:08:00
2011-07-18	199	2011	06:20:00	4.3	15.5	32.056	3.16	0.3	0.43	4.27	4.7	2.8	NA	1.09	7.5	02:39:00	14:51:00	09:17:00	21:47:00
2011-07-19	200	2011	07:20:00	6.7	15.6	32.342	2.86	0.25	0.36	3.67	4.02	4.17	NA	0.222	8.2	03:17:00	15:28:00	09:52:00	22:21:00
2011-07-20	201	2011	06:37:00	7.4	15.7	32.648	2.72	0.12	0.26	3.28	3.54	4.28	NA	0.355	7.82	03:50:00	16:01:00	10:22:00	22:51:00
2011-07-21	202	2011	07:20:00	8	15.7	32.393	2.86	0.26	0.28	3.62	3.9	3.44	NA	0.774	7.34	04:23:00	16:33:00	10:53:00	23:20:00
2011-07-22	203	2011	07:00:00	5.2	15.7	NA	3.26	0.29	0.32	3.45	3.77	4.4	NA	1.886	8.17	04:56:00	17:08:00	11:27:00	23:50:00
2011-07-23	204	2011	NA	NA	NA	NA	NA	NA	NA	NA	NA	NA	NA	NA	0	05:30:00	17:45:00	NA	12:02:00
2011-07-24	205	2011	NA	NA	NA	NA	NA	NA	NA	NA	NA	NA	NA	NA	0	06:09:00	18:31:00	00:24:00	12:46:00
2011-07-25	206	2011	07:20:00	3	16.5	31.82	5.37	0.62	0.5	4.8	5.3	3.95	NA	0.515	9.24	07:03:00	19:36:00	01:12:00	13:49:00
2011-07-26	207	2011	07:30:00	3.6	16.1	31.724	6.36	0.6	0.49	4.66	5.16	6.8	NA	1.05	11.96	08:14:00	20:52:00	02:20:00	15:05:00
2011-07-27	208	2011	07:10:00	5.2	16.4	31.798	6.18	0.36	0.46	4.74	5.2	3.35	NA	0.535	8.56	09:30:00	22:06:00	03:37:00	16:22:00
2011-07-28	209	2011	07:30:00	5	16.5	31.93	6.3	0.83	0.44	6.25	6.68	8.39	NA	1.117	15.07	10:39:00	23:10:00	04:49:00	17:28:00
2011-07-29	210	2011	07:30:00	4.5	16.6	31.896	5.8	0.52	0.48	5.07	5.55	8.48	NA	1.14	14.03	11:37:00	NA	05:52:00	18:26:00
2011-07-30	211	2011	NA	NA	NA	NA	NA	NA	NA	NA	NA	NA	NA	NA	0	00:07:00	12:26:00	06:47:00	19:18:00
2011-07-31	212	2011	NA	NA	NA	NA	NA	NA	NA	NA	NA	NA	NA	NA	0	00:56:00	13:11:00	07:36:00	20:06:00
2011-08-01	213	2011	07:40:00	6	16.6	32.082	6.17	0.42	0.46	3.85	4.3	6.61	NA	0.97	10.91	01:41:00	13:54:00	08:21:00	20:52:00
2011-08-02	214	2011	07:25:00	5.3	16.8	32.149	5.55	0.48	0.39	4.23	4.62	1.36	NA	2.794	5.98	02:24:00	14:35:00	09:04:00	21:33:00
2011-08-03	215	2011	07:25:00	5.3	17	31.983	3.49	0.25	0.31	2.21	2.52	6.94	NA	4.503	9.46	03:04:00	15:15:00	09:43:00	22:13:00
2011-08-04	216	2011	06:10:00	5.5	17.2	31.836	3.33	0.43	0.32	2.19	2.51	8.56	NA	2.661	11.07	03:44:00	15:57:00	10:23:00	22:53:00
2011-08-05	217	2011	07:35:00	5.5	17.2	32.127	2.83	0.2	0.24	1.28	1.52	6.39	NA	3.112	7.91	04:28:00	16:44:00	11:08:00	23:37:00
2011-08-06	218	2011	NA	NA	NA	NA	NA	NA	NA	NA	NA	NA	NA	NA	0	05:15:00	17:35:00	11:55:00	NA
2011-08-07	219	2011	NA	NA	NA	NA	NA	NA	NA	NA	NA	NA	NA	NA	0	06:04:00	18:28:00	00:21:00	12:43:00
2011-08-08	220	2011	07:28:00	4.8	16.9	32.144	4	0.23	0.29	2.11	2.41	6.89	NA	1.485	9.29	06:58:00	1932	01:11:00	13:43:00
2011-08-09	221	2011	NA	NA	NA	NA	NA	NA	NA	NA	NA	NA	NA	NA	0	08:07:00	20:51:00	02:17:00	15:01:00
2011-08-10	222	2011	06:53:00	1	16.9	32.29	4.67	0.38	0.27	2.18	2.45	7.67	NA	1.465	10.12	09:27:00	22:13:00	03:39:00	16:26:00
2011-08-11	223	2011	07:35:00	2.1	16.8	32.117	4.29	0.38	0.28	1.52	1.8	6.73	NA	1.461	8.53	10:43:00	23:23:00	04:59:00	17:41:00
2011-08-12	224	2011	07:06:00	2.8	16.7	31.978	4.63	0.72	0.33	3.05	3.39	8.02	NA	2.99	11.41	11:44:00	NA	06:03:00	18:39:00
2011-08-13	225	2011	NA	NA	NA	NA	NA	NA	NA	NA	NA	NA	NA	NA	0	00:18:00	12:33:00	06:54:00	19:26:00
2011-08-14	226	2011	NA	NA	NA	NA	NA	NA	NA	NA	NA	NA	NA	NA	0	01:02:00	13:15:00	07:39:00	20:08:00
2011-08-15	227	2011	07:28:00	2.2	17.2	32.01	4.52	0.63	0.22	2.42	2.64	11.19	NA	0.727	13.82	01:41:00	13:53:00	08:19:00	20:46:00
2011-08-16	228	2011	07:40:00	2.9	16.9	32.296	3.16	0.57	0.1	1.8	1.9	11.41	NA	0.708	13.31	02:16:00	14:27:00	08:55:00	21:19:00
2011-08-17	229	2011	07:30:00	2.8	17	32.087	3.85	0.64	0.17	1.84	2.01	9.69	NA	0.916	11.71	02:48:00	14:59:00	09:25:00	21:48:00
2011-08-18	230	2011	07:27:00	2.8	17.1	32.369	4.33	0.41	0.2	1.58	1.77	7.68	NA	0.845	9.45	03:17:00	15:29:00	09:53:00	22:15:00
2011-08-19	231	2011	07:45:00	2.1	16.9	31.963	4.15	0.56	0.24	2.09	2.33	11.54	NA	2.232	13.86	03:46:00	15:59:00	10:22:00	22:42:00
2011-08-20	232	2011	NA	NA	NA	NA	NA	NA	NA	NA	NA	NA	NA	NA	0	04:17:00	16:31:00	10:53:00	23:09:00
2011-08-21	233	2011	NA	NA	NA	NA	NA	NA	NA	NA	NA	NA	NA	NA	0	04:47:00	17:02:00	11:23:00	23:35:00
2011-08-22	234	2011	07:15:00	2.8	17.4	NA	7.49	0.9	0.41	3.61	4.02	8.61	NA	2.197	12.63	05:19:00	17:41:00	11:57:00	NA
2011-08-23	235	2011	07:46:00	2.7	17.5	31.848	8.82	0.92	0.47	5.49	5.96	8.48	NA	3.092	14.44	06:06:00	18:41:00	00:14:00	12:51:00
2011-08-24	236	2011	07:20:00	2.9	17.6	31.845	8.95	0.88	0.5	4.49	4.99	8.91	NA	2.033	13.9	07:17:00	20:04:00	01:21:00	14:11:00
2011-08-25	237	2011	07:13:00	4	17.5	32.264	7.24	0.99	0.39	3.75	4.14	8.82	NA	1.947	12.96	08:45:00	21:32:00	02:49:00	15:41:00
2011-08-26	238	2011	06:18:00	4	18	32.162	1.58	0.01	0.2	0.52	0.72	5.63	NA	15.205	6.35	10:07:00	22:48:00	04:17:00	17:01:00
2011-08-27	239	2011	NA	NA	NA	NA	NA	NA	NA	NA	NA	NA	NA	NA	0	11:13:00	23:47:00	05:28:00	16:05:00
2011-08-28	240	2011	NA	NA	NA	NA	NA	NA	NA	NA	NA	NA	NA	NA	0	NA	12:04:00	06:26:00	18:58:00
2011-08-29	241	2011	07:31:00	1.5	17	32.417	4.27	0.32	0.33	2.18	2.51	5.94	NA	3.417	8.45	00:36:00	12:49:00	07:16:00	19:46:00
2011-08-30	242	2011	07:20:00	1.6	16.4	32.634	5.14	0.51	0.27	2.09	2.36	6.33	NA	3.913	8.69	01:19:00	13:32:00	08:01:00	20:29:00
2011-08-31	243	2011	07:36:00	2.1	16.9	32.391	4.42	0.48	0.26	2.2	2.47	2.66	NA	1.091	5.12	02:00:00	14:14:00	08:44:00	21:11:00
2011-09-01	244	2011	07:30:00	2.5	16.8	32.4	5.2	0.51	0.27	2.8	3.07	3.38	NA	1.196	6.45	02:41:00	14:56:00	09:25:00	21:51:00
2011-09-02	245	2011	07:25:00	2.1	17	32.178	7.64	0.79	0.49	4.22	4.72	2.05	NA	1.243	6.77	03:22:00	15:39:00	00:06:00	22:31:00
2011-09-03	246	2011	NA	NA	NA	NA	NA	NA	NA	NA	NA	NA	NA	NA	0	04:04:00	16:24:00	10:49:00	23:12:00
2011-09-04	247	2011	NA	NA	NA	NA	NA	NA	NA	NA	NA	NA	NA	NA	0	04:48:00	17:12:00	11:33:00	23:54:00
2011-09-05	248	2011	07:15:00	3.1	17.4	32.562	8.43	0.65	0.46	2.94	3.4	6.88	NA	1.813	10.28	05:35:00	18:05:00	NA	12:20:00
2011-09-06	249	2011	07:07:00	2.4	16.9	32.457	8.56	0.71	0.45	3.99	4.44	6.21	NA	1.069	10.65	06:31:00	19:11:00	00:43:00	13:20:00
2011-09-07	250	2011	NA	NA	NA	NA	NA	NA	NA	NA	NA	NA	NA	NA	0	07:43:00	20:36:00	01:51:00	14:41:00
2011-09-08	251	2011	07:25:00	1.3	16.5	32.674	7.81	0.57	0.29	2.87	3.16	1.55	NA	0.854	4.71	09:11:00	22:05:00	03:20:00	16:14:00
2011-09-09	252	2011	07:15:00	2.1	16.7	32.484	8.92	0.68	0.47	4.15	4.61	1.81	NA	0.873	6.42	10:33:00	23:17:00	04:47:00	17:33:00
2011-09-10	253	2011	NA	NA	NA	NA	NA	NA	NA	NA	NA	NA	NA	NA	0	11:33:00	NA	05:54:00	19:27:00
2011-09-11	254	2011	NA	NA	NA	NA	NA	NA	NA	NA	NA	NA	NA	NA	0	00:06:00	12:15:00	06:39:00	19:06:00
2011-09-12	255	2011	07:25:00	2.1	17.1	32.325	9.46	0.85	0.65	5.1	5.75	1.75	NA	1.182	7.5	00:41:00	12:51:00	07:17:00	19:41:00
2011-09-13	256	2011	07:10:00	1	16.9	32.704	8.28	0.77	0.37	3.36	3.73	3.69	NA	1.36	7.42	01:15:00	13:26:00	07:54:00	20:15:00
2011-09-14	257	2011	07:20:00	0.9	16.7	32.629	8.83	1.06	0.43	3.56	3.99	2.81	NA	2.007	6.79	01:48:00	13:59:00	08:27:00	20:46:00
2011-09-15	258	2011	06:45:00	0.9	16.4	32.183	11.83	1.22	0.64	5.73	6.36	2.56	NA	3.477	8.92	02:18:00	14:29:00	08:57:00	21:14:00
2011-09-16	259	2011	07:30:00	1.2	16.3	32.095	12.32	0.77	0.72	6.33	7.05	3.33	NA	0.554	10.38	02:45:00	14:58:00	09:25:00	21:40:00
2011-09-17	260	2011	NA	NA	NA	NA	NA	NA	NA	NA	NA	NA	NA	NA	0	03:13:00	15:28:00	09:53:00	22:08:00
2011-09-18	261	2011	NA	NA	NA	NA	NA	NA	NA	NA	NA	NA	NA	NA	0	03:42:00	16:00:00	10:24:00	22:35:00
2011-09-19	262	2011	07:50:00	3.8	16	32.44	9.77	0.56	0.49	4.67	5.16	2.91	NA	1.127	8.07	04:12:00	16:31:00	10:52:00	23:01:00
2011-09-20	263	2011	07:46:00	2.1	16	32.579	9.6	0.59	0.43	4.44	4.87	2.47	NA	1.201	7.33	04:43:00	17:07:00	11:22:00	23:35:00
2011-09-21	264	2011	07:50:00	3.3	16.4	32.865	7.82	0.44	0.34	3.43	3.78	3.06	NA	0.787	6.83	05:26:00	18:04:00	NA	12:10:00
2011-09-22	265	2011	07:46:00	3	15.6	32.753	8.56	0.48	0.36	3.22	3.59	2.98	NA	0.472	6.56	06:34:00	19:25:00	00:38:00	13:28:00
2011-09-23	266	2011	NA	NA	NA	NA	NA	NA	NA	NA	NA	NA	NA	NA	0	08:04:00	21:00:00	02:08:00	15:04:00
2011-09-24	267	2011	NA	NA	NA	NA	NA	NA	NA	NA	NA	NA	NA	NA	0	09:33:00	22:20:00	03:43:00	16:31:00
2011-09-25	268	2011	NA	NA	NA	NA	NA	NA	NA	NA	NA	NA	NA	NA	0	10:43:00	23:20:00	05:00:00	17:37:00
2011-09-26	269	2011	06:34:00	4.7	16.3	32.741	9.37	0.74	0.41	3.24	3.66	1.99	NA	0.938	5.65	11:37:00	NA	05:59:00	18:30:00
2011-09-27	270	2011	07:20:00	4	16.2	32.517	8.24	0.95	0.33	3.64	3.98	4.01	NA	0.637	7.99	00:08:00	12:33:00	06:49:00	19:17:00
2011-09-28	271	2011	07:09:00	4	16.3	32.47	7.69	0.85	0.33	3.13	3.46	3.24	NA	0.639	6.7	00:51:00	13:07:00	07:35:00	20:01:00
2011-09-29	272	2011	07:21:00	4.8	16.4	32.788	7.09	0.72	0.3	2.87	3.17	3.7	NA	0.81	6.87	01:33:00	13:52:00	08:20:00	20:45:00
2011-09-30	273	2011	NA	NA	NA	NA	NA	NA	NA	NA	NA	NA	NA	NA	0	02:16:00	14:37:00	09:04:00	21:28:00
2011-10-01	274	2011	NA	NA	NA	NA	NA	NA	NA	NA	NA	NA	NA	NA	0	02:59:00	15:21:00	09:48:00	22:09:00
2011-10-02	275	2011	NA	NA	NA	NA	NA	NA	NA	NA	NA	NA	NA	NA	0	03:41:00	16:05:00	10:30:00	22:48:00
2011-10-03	276	2011	NA	NA	NA	NA	NA	NA	NA	NA	NA	NA	NA	NA	0	04:23:00	16:51:00	11:13:00	23:28:00
2011-10-04	277	2011	07:49:00	3	16.4	32.905	6.19	0.63	0.36	2.49	2.86	2.99	NA	1.082	5.84	05:09:00	17:44:00	NA	12:00:00
2011-10-05	278	2011	06:57:00	2.5	16.1	32.952	5.76	0.53	0.28	2.73	3.01	2.7	NA	2.305	5.71	06:05:00	18:50:00	00:17:00	12:59:00
2011-10-06	279	2011	07:22:00	1.8	16.1	32.848	5.68	0.73	0.22	2.19	2.41	3.15	NA	1.033	5.56	07:18:00	20:14:00	01:24:00	14:18:00
2011-10-07	280	2011	07:40:00	1.3	15.6	32.694	6.62	0.61	0.35	2.56	2.92	3.63	NA	0.966	6.54	08:45:00	21:43:00	02:52:00	15:50:00
2011-10-08	281	2011	NA	NA	NA	NA	NA	NA	NA	NA	NA	NA	NA	NA	0	10:09:00	22:55:00	04:22:00	17:10:00
2011-10-09	282	2011	NA	NA	NA	NA	NA	NA	NA	NA	NA	NA	NA	NA	0	11:09:00	23:40:00	05:30:00	18:02:00
2011-10-10	283	2011	08:03:00	2	15.1	32.077	8.93	0.77	0.47	5.96	6.43	1.91	NA	1.445	8.35	11:47:00	NA	06:13:00	18:34:00
2011-10-11	284	2011	07:46:00	1.7	15	32.184	8.31	1.1	0.39	5.26	5.64	3.51	NA	0.887	9.15	00:11:00	12:20:00	06:46:00	19:06:00
2011-10-12	285	2011	07:45:00	1.6	14.6	32.292	7.93	0.66	0.41	5.89	6.3	2.13	NA	0.614	8.43	00:43:00	12:56:00	07:22:00	19:40:00
2011-10-13	286	2011	07:18:00	1.8	14.5	31.776	10.13	1.01	0.47	7.67	8.14	3.12	NA	0.917	11.25	01:17:00	13:30:00	07:57:00	20:12:00
2011-10-14	287	2011	07:25:00	2	14.3	31.986	10.2	0.79	0.5	5.77	6.27	3.23	NA	0.576	9.5	01:49:00	14:01:00	08:29:00	20:41:00
2011-10-15	288	2011	NA	NA	NA	NA	NA	NA	NA	NA	NA	NA	NA	NA	0	02:17:00	14:32:00	08:59:00	21:10:00
2011-10-16	289	2011	NA	NA	NA	NA	NA	NA	NA	NA	NA	NA	NA	NA	0	02:45:00	15:04:00	09:29:00	21:40:00
2011-10-17	290	2011	07:50:00	2.6	14.4	32.651	6.64	0.59	0.39	4.07	4.46	2.24	NA	0.672	6.7	03:15:00	15:36:00	10:00:00	22:09:00
2011-10-18	291	2011	07:00:00	2	14.4	32.597	6.19	0.61	0.31	3.51	3.82	2.1	NA	0.697	5.92	03:47:00	16:10:00	10:30:00	22:38:00
2011-10-19	292	2011	07:20:00	0.9	14.1	32.757	5.22	0.59	0.31	3.02	3.33	2.27	NA	0.975	5.59	04:20:00	16:49:00	11:03:00	23:14:00
2011-10-20	293	2011	07:25:00	1	13.2	31.545	8.89	0.89	0.54	7.64	8.18	2.47	NA	1.391	10.65	05:03:00	17:42:00	11:49:00	NA
2011-10-21	294	2011	07:20:00	0.8	12.3	32.191	12.16	1.2	0.73	15.85	16.58	0.43	NA	1.211	17.01	06:05:00	18:56:00	00:11:00	13:00:00
2011-10-22	295	2011	NA	NA	NA	NA	NA	NA	NA	NA	NA	NA	NA	NA	0	07:28:00	20:24:00	01:34:00	14:29:00
2011-10-23	296	2011	NA	NA	NA	NA	NA	NA	NA	NA	NA	NA	NA	NA	0	08:55:00	21:45:00	03:06:00	15:54:00
2011-10-24	297	2011	07:05:00	2.8	12.9	32.5	6.95	0.71	0.39	3.59	3.99	1.38	NA	0.617	5.36	10:07:00	22:46:00	04:25:00	17:01:00
2011-10-25	298	2011	NA	NA	NA	NA	NA	NA	NA	NA	NA	NA	NA	NA	0	11:05:00	23:36:00	05:25:00	17:56:00
2011-10-26	299	2011	07:20:00	3.4	12.2	33.127	3.79	0.32	0.21	2.52	2.73	1.73	NA	0.612	4.46	11:55:00	NA	06:18:00	18:46:00
2011-10-27	300	2011	07:50:00	3.9	13.1	33.217	3.38	0.24	0.14	1.4	1.55	1.55	NA	0.638	3.09	00:23:00	12:44:00	07:09:00	19:35:00
2011-10-28	301	2011	07:40:00	3.9	13.2	33.335	3.58	0.36	0.18	1.17	1.35	5.27	NA	0.788	6.63	01:07:00	13:31:00	07:57:00	20:20:00
2011-10-29	302	2011	NA	NA	NA	NA	NA	NA	NA	NA	NA	NA	NA	NA	0	01:51:00	14:18:00	08:43:00	21:05:00
2011-10-30	303	2011	NA	NA	NA	NA	NA	NA	NA	NA	NA	NA	NA	NA	0	02:36:00	14:04:00	08:30:00	20:48:00
2011-10-31	304	2011	08:50:00	3.8	13.3	33.45	3.73	0.33	0.23	1.82	2.05	6.61	NA	0.433	8.66	02:20:00	14:49:00	09:15:00	21:27:00
2011-11-01	305	2011	08:30:00	4.3	13.2	33.513	3.66	0.4	0.22	1.42	1.64	3.63	NA	0.574	5.27	03:03:00	15:35:00	09:58:00	22:07:00
2011-11-02	306	2011	09:15:00	5	13	33.465	3.38	0.55	0.22	1.34	1.56	3.81	NA	0.345	5.36	03:49:00	16:25:00	00:43:00	22:53:00
2011-11-03	307	2011	09:13:00	5.1	13.1	33.53	3.35	0.61	0.22	1.49	1.71	5.09	NA	0.455	6.8	04:42:00	17:25:00	11:37:00	23:54:00
2011-11-04	308	2011	07:18:00	5	12.9	33.533	4.19	0.42	0.31	2.37	2.68	2.02	NA	0.258	4.7	05:48:00	18:38:00	NA	12:46:00
2011-11-05	309	2011	NA	NA	NA	NA	NA	NA	NA	NA	NA	NA	NA	NA	0	07:05:00	19:57:00	01:10:00	14:06:00
2011-11-06	310	2011	NA	NA	NA	NA	NA	NA	NA	NA	NA	NA	NA	NA	0	08:23:00	21:08:00	02:33:00	15:22:00
2011-11-07	311	2011	08:42:00	4.5	12.4	33.506	4.29	0.74	0.37	2.48	2.85	2.88	NA	0.978	5.73	09:26:00	21:58:00	03:44:00	16:17:00
2011-11-08	312	2011	08:23:00	5	12.2	33.316	4.48	0.94	0.32	2.81	3.13	2.79	NA	0.289	5.92	10:10:00	22:35:00	04:33:00	16:54:00
2011-11-09	313	2011	07:08:00	5	12.2	33.484	4.34	0.34	0.29	2.51	2.81	2.47	NA	0.662	5.28	10:47:00	23:10:00	05:11:00	17:28:00
2011-11-10	314	2011	08:04:00	6	11.9	33.36	4.08	0.48	0.3	2.09	2.39	4.23	NA	0.392	6.62	11:25:00	23:46:00	05:49:00	18:05:00
2011-11-11	315	2011	07:55:00	4.6	10.8	33.556	4.12	0.55	0.47	3.3	3.77	1.64	NA	1.073	5.41	NA	12:03:00	06:27:00	18:41:00
2011-11-12	316	2011	NA	NA	NA	NA	NA	NA	NA	NA	NA	NA	NA	NA	0	00:21:00	12:37:00	07:03:00	19:14:00
2011-11-13	317	2011	NA	NA	NA	NA	NA	NA	NA	NA	NA	NA	NA	NA	0	00:53:00	13:11:00	07:37:00	19:47:00
2011-11-14	318	2011	08:30:00	5.8	11.2	33.682	3.82	0.44	0.34	1.86	2.21	2.58	NA	0.3	4.79	01:25:00	13:46:00	08:11:00	20:20:00
2011-11-15	319	2011	08:36:00	6.4	11	33.716	4.03	0.4	0.35	2.37	2.72	3.56	NA	0.205	6.28	01:58:00	14:22:00	08:44:00	20:53:00
2011-11-16	320	2011	08:20:00	5.7	11	33.945	4.44	0.37	0.39	2.14	2.53	3	NA	0.273	5.53	02:31:00	14:58:00	:18	21:28:00
2011-11-17	321	2011	08:40:00	7	10.6	33.939	4.05	0.59	0.33	0.41	0.74	3.11	NA	0.756	3.85	03:07:00	15:39:00	09:56:00	22:04:00
2011-11-18	322	2011	08:24:00	6.6	10.8	34.167	3.74	0.5	0.39	1.82	2.21	3.17	NA	0.319	5.39	03:50:00	16:28:00	10:41:00	22:56:00
2011-11-19	323	2011	NA	NA	NA	NA	NA	NA	NA	NA	NA	NA	NA	NA	0	04:45:00	17:32:00	11:40:00	NA
2011-11-20	324	2011	NA	NA	NA	NA	NA	NA	NA	NA	NA	NA	NA	NA	0	05:56:00	18:47:00	00:06:00	12:54:00
2011-11-21	325	2011	08:49:00	6.2	10.7	34.246	4.6	0.85	0.62	1.88	2.5	3.4	NA	0.89	5.9	07:14:00	20:03:00	01:26:00	14:11:00
2011-11-22	326	2011	08:40:00	7	10.7	34.209	4.93	0.5	0.5	2.28	2.78	3.37	NA	0.378	6.15	08:28:00	21:08:00	02:43:00	15:20:00
2011-11-23	327	2011	NA	NA	NA	NA	NA	NA	NA	NA	NA	NA	NA	NA	0	09:32:00	22:05:00	03:49:00	16:21:00
2011-11-24	328	2011	08:25:00	3	11	34.353	4.83	NA	0.51	1.9	2.41	2.25	NA	0.821	4.65	10:30:00	22:57:00	04:49:00	17:18:00
2011-11-25	329	2011	07:30:00	3.9	10.8	34.305	4.98	0.61	0.52	2.01	2.53	3.24	NA	0.521	5.77	11:24:00	23:47:00	05:47:00	18:12:00
2011-11-26	330	2011	NA	NA	NA	NA	NA	NA	NA	NA	NA	NA	NA	NA	0	NA	12:14:00	06:39:00	19:00:00
2011-11-27	331	2011	NA	NA	NA	NA	NA	NA	NA	NA	NA	NA	NA	NA	0	00:33:00	13:01:00	07:26:00	19:45:00
2011-11-28	332	2011	08:51:00	0.6	10.5	34.224	5.69	0.53	0.65	3.01	3.65	1.85	NA	1.01	5.5	01:18:00	13:49:00	08:14:00	20:30:00
2011-11-29	333	2011	08:45:00	1	10.1	33.833	6.73	0.55	0.6	4.62	5.22	2.68	NA	0.617	7.9	02:04:00	14:36:00	09:01:00	21:11:00
2011-11-30	334	2011	08:41:00	0.6	9.8	33.88	6.17	0.5	0.75	4.23	4.98	2.7	NA	0.866	7.68	02:49:00	15:21:00	09:45:00	21:50:00
2011-12-01	335	2011	07:15:00	0.7	9.4	33.909	6.18	0.57	0.7	4.35	5.05	3	NA	1.343	8.05	03:32:00	16:05:00	10:27:00	22:31:00
2011-12-02	336	2011	09:00:00	1	9.7	33.914	5.62	0.52	0.77	4.03	4.79	2.71	NA	0.917	7.51	04:18:00	16:53:00	11:11:00	23:19:00
2011-12-03	337	2011	NA	NA	NA	NA	NA	NA	NA	NA	NA	NA	NA	NA	0	05:11:00	17:49:00	NA	12:03:00
2011-12-04	338	2011	NA	NA	NA	NA	NA	NA	NA	NA	NA	NA	NA	NA	0	06:12:00	18:53:00	00:18:00	13:04:00
2011-12-05	339	2011	09:09:00	0.9	8.5	33.124	11.6	0.66	0.72	9.3	10.01	2.23	NA	1.082	12.25	07:19:00	20:00:00	01:28:00	14:11:00
2011-12-06	340	2011	08:52:00	1	8.2	33.259	9.49	NA	0.68	6.18	6.86	2.4	NA	0.525	9.26	08:26:00	21:02:00	02:40:00	15:14:00
2011-12-07	341	2011	09:13:00	0.9	8.2	33.296	9.27	0.98	0.68	8.51	9.19	2.21	NA	0.497	11.4	09:24:00	21:53:00	03:43:00	16:05:00
2011-12-08	342	2011	09:46:00	0.9	8.5	33.292	11.14	0.89	0.62	8.52	9.14	1.58	NA	0.447	10.72	10:11:00	22:37:00	04:33:00	16:49:00
2011-12-09	343	2011	NA	NA	NA	NA	NA	NA	NA	NA	NA	NA	NA	NA	0	10:55:00	23:18:00	05:16:00	17:33:00
2011-12-10	344	2011	NA	NA	NA	NA	NA	NA	NA	NA	NA	NA	NA	NA	0	11:38:00	23:57:00	06:00:00	18:14:00
2011-12-11	345	2011	NA	NA	NA	NA	NA	NA	NA	NA	NA	NA	NA	NA	0	NA	12:17:00	06:40:00	18:53:00
2011-12-12	346	2011	09:52:00	1	7.2	32.707	10.8	0.69	0.47	10.08	10.54	2.26	NA	1.002	12.8	00:34:00	12:56:00	07:19:00	19:31:00
2011-12-13	347	2011	NA	NA	NA	NA	NA	NA	NA	NA	NA	NA	NA	NA	0	01:11:00	13:34:00	07:59:00	20:06:00
2011-12-14	348	2011	08:27:00	0.5	7.2	32.876	13.83	0.76	0.68	12.52	13.2	1.44	NA	0.603	14.64	01:47:00	14:12:00	08:36:00	20:42:00
2011-12-15	349	2011	09:05:00	0.7	7.5	33.139	12.94	0.71	0.65	10.83	11.49	1.3	NA	0.522	12.79	02:21:00	14:49:00	09:11:00	21:17:00
2011-12-16	350	2011	07:45:00	1	7.6	33.399	11.42	0.89	0.91	8.19	9.1	2.28	NA	0.547	11.38	02:57:00	15:29:00	09:50:00	21:58:00
2011-12-17	351	2011	NA	NA	NA	NA	NA	NA	NA	NA	NA	NA	NA	NA	0	03:39:00	16:16:00	10:34:00	22:45:00
2011-12-18	352	2011	NA	NA	NA	NA	NA	NA	NA	NA	NA	NA	NA	NA	0	04:29:00	17:09:00	11:22:00	23:42:00
2011-12-19	353	2011	09:32:00	0.7	7.2	33.301	12.03	1.03	0.93	8.85	9.78	2.97	NA	0.398	12.76	05:28:00	18:11:00	NA	12:20:00
2011-12-20	354	2011	08:58:00	0.9	6.6	32.811	11.69	0.88	1.02	9.32	10.34	4.2	NA	0.379	14.54	06:37:00	19:21:00	00:49:00	13:28:00
2011-12-21	355	2011	09:20:00	1	7	33.088	11.77	0.57	0.84	8.96	9.8	1.29	NA	0.331	11.1	07:51:00	20:32:00	02:03:00	14:41:00
2011-12-22	356	2011	09:15:00	1	7	32.912	12.01	0.71	0.94	9.53	10.47	2.76	NA	0.307	13.23	09:03:00	21:38:00	03:17:00	15:51:00
2011-12-23	357	2011	09:11:00	1	7	33.026	10.54	0.77	0.99	9.52	10.5	2.33	NA	0.359	12.83	10:10:00	22:39:00	04:27:00	16:57:00
2011-12-24	358	2011	NA	NA	NA	NA	NA	NA	NA	NA	NA	NA	NA	NA	0	11:10:00	23:34:00	05:31:00	17:55:00
2011-12-25	359	2011	NA	NA	NA	NA	NA	NA	NA	NA	NA	NA	NA	NA	0	NA	12:02:00	06:26:00	18:44:00
2011-12-26	360	2011	NA	NA	NA	NA	NA	NA	NA	NA	NA	NA	NA	NA	0	00:21:00	12:50:00	07:15:00	19:30:00
2011-12-27	361	2011	NA	NA	NA	NA	NA	NA	NA	NA	NA	NA	NA	NA	0	01:05:00	13:37:00	08:01:00	20:15:00
2011-12-28	362	2011	08:48:00	1.5	7	33.038	12.1	0.88	1.03	10.54	11.57	2	NA	0.303	13.57	01:51:00	14:22:00	08:48:00	20:57:00
2011-12-29	363	2011	08:40:00	0.6	7	33.035	10.92	0.59	0.8	10.41	11.21	1.82	NA	0.548	13.03	02:35:00	15:03:00	09:29:00	21:33:00
2011-12-30	364	2011	08:50:00	0.6	6.9	33.033	10.54	0.76	0.98	10.28	11.26	2.6	NA	0.331	13.86	03:14:00	15:39:00	10:05:00	22:06:00
2011-12-31	365	2011	NA	NA	NA	NA	NA	NA	NA	NA	NA	NA	NA	NA	0	03:51:00	16:16:00	10:39:00	22:43:00
2012-01-01	1	2012	NA	NA	NA	NA	NA	NA	NA	NA	NA	NA	NA	NA	NA	04:30:00	16:56:00	11:15:00	23:25:00
2012-01-02	2	2012	09:32:00	1	6.7	32.609	12.7	0.66	1.03	8.95	9.97	3.33	NA	0.262	13.31	05:15:00	17:04:00	11:57:00	NA
2012-01-03	3	2012	08:47:00	1.2	6.6	33.095	11.37	0.72	0.95	9.82	10.77	6.6	NA	NA	17.36	06:10:00	18:45:00	00:19:00	12:53:00
2012-01-04	4	2012	08:29:00	0.9	6.5	33.292	10.14	0.6	0.91	8.81	9.72	6.12	NA	NA	15.84	07:17:00	19:55:00	01:28:00	14:01:00
2012-01-05	5	2012	NA	NA	NA	NA	NA	NA	NA	NA	NA	NA	NA	NA	0	08:28:00	21:03:00	02:43:00	15:10:00
2012-01-06	6	2012	09:18:00	0.6	6.8	31.394	15.88	0.59	1.29	20.08	21.37	5.01	NA	0.705	26.38	09:31:00	22:02:00	03:51:00	16:11:00
2012-01-07	7	2012	NA	NA	NA	NA	NA	NA	NA	NA	NA	NA	NA	NA	0	10:27:00	22:52:00	04:47:00	17:05:00
2012-01-08	8	2012	NA	NA	NA	NA	NA	NA	NA	NA	NA	NA	NA	NA	0	11:16:00	23:35:00	05:36:00	17:52:00
2012-01-09	9	2012	08:54:00	1.2	6.1	31.836	16	0.57	0.9	18.36	19.26	5.33	NA	0.626	24.59	NA	12:01:00	06:21:00	18:36:00
2012-01-10	10	2012	09:06:00	0.9	6.3	32.33	12.46	0.52	0.62	16.53	17.15	3.16	NA	0.505	20.32	00:17:00	12:43:00	07:04:00	19:18:00
2012-01-11	11	2012	09:10:00	1.2	6.2	31.975	12.71	0.29	0.74	17.8	18.54	3.74	NA	0.974	22.28	00:57:00	13:23:00	07:47:00	19:57:00
2012-01-12	12	2012	07:30:00	0.9	6.5	33.27	12.19	0.36	0.68	18.25	18.93	4.56	NA	0.429	23.49	01:35:00	14:00:00	08:26:00	20:33:00
2012-01-13	13	2012	08:40:00	0.6	6.2	32.366	10.09	0.29	0.64	16.75	17.39	2.68	NA	0.553	20.07	02:09:00	14:36:00	09:02:00	21:08:00
2012-01-14	14	2012	NA	NA	NA	NA	NA	NA	NA	NA	NA	NA	NA	NA	0	02:46:00	15:16:00	09:40:00	21:49:00
2012-01-15	15	2012	NA	NA	NA	NA	NA	NA	NA	NA	NA	NA	NA	NA	0	03:27:00	16:01:00	10:22:00	22:34:00
2012-01-16	16	2012	09:09:00	1.1	5.9	31.411	19.72	0.79	0.82	22.12	22.94	3.03	NA	0.463	25.96	04:14:00	16:47:00	11:04:00	23:22:00
2012-01-17	17	2012	08:57:00	1.1	5.9	31.286	16.71	0.63	0.85	24.95	25.8	3.1	NA	0.464	28.9	05:04:00	17:39:00	11:51:00	NA
2012-01-18	18	2012	09:27:00	1.1	5.8	31.649	15.56	0.55	0.83	21.41	22.24	2.43	NA	0.356	24.67	06:05:00	18:45:00	00:18:00	12:52:00
2012-01-19	19	2012	09:06:00	1	5.9	31.628	15.11	0.61	0.86	20.64	21.49	2.49	NA	0.35	23.98	07:20:00	20:02:00	01:31:00	14:10:00
2012-01-20	20	2012	09:06:00	1	5.7	31.332	15.16	0.7	0.95	26.48	27.43	2.79	NA	0.401	30.22	08:41:00	21:19:00	02:54:00	15:31:00
2012-01-21	21	2012	NA	NA	NA	NA	NA	NA	NA	NA	NA	NA	NA	NA	NA	09:58:00	22:28:00	04:14:00	16:44:00
2012-01-22	22	2012	NA	NA	NA	NA	NA	NA	NA	NA	NA	NA	NA	NA	NA	11:02:00	23:25:00	05:22:00	17:44:00
2012-01-23	23	2012	09:26:00	1.1	5.6	30.979	21.6	0.71	1.02	26.54	27.57	2.01	NA	0.39	29.57	11:55:00	NA	06:18:00	18:34:00
2012-01-24	24	2012	09:28:00	0.8	5.5	31.212	19.55	0.69	0.95	27.2	28.15	2.35	NA	0.464	30.5	00:12:00	12:40:00	07:04:00	19:19:00
2012-01-25	25	2012	09:15:00	1	5	30.556	15.78	0.79	1.26	40.37	41.63	2.76	NA	0.536	44.39	00:54:00	13:22:00	07:46:00	20:01:00
2012-01-26	26	2012	09:22:00	1	5	30.851	18.34	0.72	1.07	26.77	27.85	2.54	NA	0.867	30.39	01:35:00	14:02:00	08:29:00	20:39:00
2012-01-27	27	2012	09:01:00	1.1	5.2	31.284	14.74	0.62	1.06	27.38	28.43	2.32	NA	0.424	30.75	02:14:00	14:37:00	09:06:00	21:11:00
2012-01-28	28	2012	NA	NA	NA	NA	NA	NA	NA	NA	NA	NA	NA	NA	NA	02:48:00	15:08:00	09:36:00	21:39:00
2012-01-29	29	2012	NA	NA	NA	NA	NA	NA	NA	NA	NA	NA	NA	NA	NA	03:20:00	15:38:00	10:04:00	22:09:00
2012-01-30	30	2012	11:12:00	1.4	5	33.497	10.76	0.81	0.71	16.12	16.83	3.72	NA	0.308	20.55	03:52:00	16:09:00	10:31:00	22:42:00
2012-01-31	31	2012	08:13:00	1.2	4.1	33.836	8.41	0.52	0.54	13.17	13.71	2.25	NA	0.178	15.95	04:26:00	16:45:00	11:00:00	23:21:00
2012-02-01	32	2012	11:47:00	1.2	4.5	33.998	8.53	0.48	0.6	13.43	14.03	1.93	NA	0.865	15.96	05:06:00	17:35:00	11:43:00	NA
2012-02-02	33	2012	08:48:00	1.5	3.8	33.706	9.08	0.48	0.64	13.49	14.13	2.4	NA	0.84	16.53	06:09:00	18:45:00	00:19:00	12:49:00
2012-02-03	34	2012	08:21:00	2.6	3.8	33.4	8.73	0.46	0.59	17.46	18.05	2.27	NA	0.885	20.32	07:27:00	20:08:00	01:38:00	14:11:00
2012-02-04	35	2012	NA	NA	NA	NA	NA	NA	NA	NA	NA	NA	NA	NA	NA	08:49:00	21:24:00	03:02:00	15:31:00
2012-02-05	36	2012	NA	NA	NA	NA	NA	NA	NA	NA	NA	NA	NA	NA	NA	09:59:00	22:26:00	04:14:00	16:38:00
2012-02-06	37	2012	09:22:00	1.8	3.5	33.569	9.64	0.5	0.7	18.28	18.97	2.16	NA	0.745	21.13	10:56:00	23:14:00	05:13:00	17:32:00
2012-02-07	38	2012	07:34:00	2.4	3.4	33.932	8.54	0.52	0.45	10.83	11.27	2.32	NA	0.575	13.59	11:44:00	23:57:00	06:02:00	18:20:00
2012-02-08	39	2012	08:05:00	2.5	3	33.839	8.16	0.54	0.45	12.06	12.51	2.45	NA	0.575	14.96	NA	12:25:00	06:47:00	19:02:00
2012-02-09	40	2012	09:21:00	2	3.4	33.506	9.45	0.67	0.46	13.65	14.11	2.57	NA	NA	16.68	00:37:00	13:05:00	07:30:00	19:42:00
2012-02-10	41	2012	09:28:00	2	2.7	32.55	17.09	1.34	0.58	23.27	23.85	2.36	NA	1.01	26.21	01:16:00	13:42:00	08:10:00	20:19:00
2012-02-11	42	2012	NA	NA	NA	NA	NA	NA	NA	NA	NA	NA	NA	NA	NA	01:53:00	14:20:00	08:47:00	20:57:00
2012-02-12	43	2012	NA	NA	NA	NA	NA	NA	NA	NA	NA	NA	NA	NA	NA	02:32:00	14:59:00	09:25:00	21:38:00
2012-02-13	44	2012	08:57:00	2.7	3.9	33.951	11.13	0.81	0.4	14.25	14.65	2.04	NA	0.745	16.69	03:14:00	15:42:00	10:06:00	22:21:00
2012-02-14	45	2012	08:30:00	1.7	3.9	33.786	11.87	0.84	0.5	14.02	14.52	2.25	NA	1.125	16.76	03:58:00	16:26:00	10:45:00	23:04:00
2012-02-15	46	2012	08:45:00	1.3	4.2	34.08	10.68	0.58	0.46	13.09	13.55	2.1	NA	0.63	15.65	04:45:00	17:13:00	11:27:00	23:56:00
2012-02-16	47	2012	08:55:00	1.6	3.1	32.504	16.75	1.1	0.49	22.18	22.67	2.07	NA	1.205	24.74	05:41:00	18:16:00	NA	12:26:00
2012-02-17	48	2012	09:32:00	1.6	4	33.555	9.87	0.88	0.43	17.57	18	1.67	NA	0.775	19.66	06:58:00	19:40:00	01:09:00	13:47:00
2012-02-18	49	2012	NA	NA	NA	NA	NA	NA	NA	NA	NA	NA	NA	NA	NA	08:29:00	21:07:00	02:39:00	15:18:00
2012-02-19	50	2012	NA	NA	NA	NA	NA	NA	NA	NA	NA	NA	NA	NA	NA	09:52:00	22:20:00	04:07:00	16:36:00
2012-02-20	51	2012	08:35:00	1.9	4	33.196	13.9	0.83	0.51	19.27	19.78	1.37	NA	1.3	21.15	10:57:00	23:15:00	05:16:00	17:35:00
2012-02-21	52	2012	08:25:00	1	3.3	32.531	15.4	0.71	0.47	23.75	24.22	1.83	NA	1.29	26.05	11:45:00	23:59:00	06:06:00	18:22:00
2012-02-22	53	2012	08:30:00	1.2	3.9	32.933	12.13	0.66	0.42	20.87	21.29	1.7	NA	1.055	22.99	NA	12:25:00	06:51:00	19:04:00
2012-02-23	54	2012	08:45:00	1.6	4	32.999	13.01	0.65	0.39	21.52	21.91	3.21	NA	0.99	25.13	00:38:00	13:02:00	07:29:00	19:42:00
2012-02-24	55	2012	08:50:00	1.8	4.1	33.342	13.12	0.61	0.42	19.91	20.33	1.7	NA	1.205	22.03	01:14:00	13:36:00	08:05:00	20:15:00
2012-02-25	56	2012	NA	NA	NA	NA	NA	NA	NA	NA	NA	NA	NA	NA	NA	01:48:00	14:07:00	08:38:00	20:45:00
2012-02-26	57	2012	NA	NA	NA	NA	NA	NA	NA	NA	NA	NA	NA	NA	NA	02:19:00	14:36:00	09:03:00	21:13:00
2012-02-27	58	2012	08:25:00	1.9	4.1	33.383	11.48	0.57	0.42	18.33	18.75	2.12	NA	1.085	20.87	02:49:00	15:04:00	09:30:00	21:42:00
2012-02-28	59	2012	08:00:00	2.5	4.2	33.479	11.21	0.56	0.4	15.87	16.26	1.74	NA	1.9	18.01	03:19:00	15:32:00	09:55:00	22:09:00
2012-02-29	60	2012	08:40:00	2.7	4.3	33.476	13.99	0.56	0.46	17.14	17.6	2.64	NA	0.8	20.24	03:48:00	16:00:00	10:19:00	22:38:00
2012-03-01	61	2012	08:35:00	2.5	4.5	33.156	14.8	0.88	0.42	18.38	18.8	2.75	NA	1.425	21.55	04:22:00	16:40:00	10:51:00	23:24:00
2012-03-02	62	2012	08:45:00	2.9	4.2	33.084	16.8	NA	0.57	21.58	22.14	2.56	NA	1.16	24.71	05:14:00	17:45:00	11:49:00	NA
2012-03-03	63	2012	NA	NA	NA	NA	NA	NA	NA	NA	NA	NA	NA	NA	NA	06:32:00	19:13:00	00:39:00	13:15:00
2012-03-04	64	2012	NA	NA	NA	NA	NA	NA	NA	NA	NA	NA	NA	NA	NA	06:05:00	20:42:00	02:12:00	14:49:00
2012-03-05	65	2012	08:23:00	2.6	4.1	33.374	12.95	0.86	0.39	16.93	17.33	2.14	NA	0.735	19.46	09:27:00	21:53:00	03:38:00	16:07:00
2012-03-06	66	2012	08:29:00	3.8	3.7	33.362	10.62	0.52	0.31	18.44	18.75	2.4	NA	0.8	21.15	10:29:00	22:46:00	04:45:00	17:07:00
2012-03-07	67	2012	08:45:00	3.8	4	33.513	10.19	0.56	0.43	17.27	17.7	2.56	NA	0.91	20.25	11:18:00	23:30:00	05:37:00	17:56:00
2012-03-08	68	2012	07:17:00	2.2	4	33.586	10.78	0.74	0.32	15.39	15.72	4.02	NA	1.39	19.74	NA	12:00:00	06:23:00	18:40:00
2012-03-09	69	2012	08:55:00	2	4.2	33.72	7.33	0.57	0.34	15.96	16.3	2.12	NA	0.865	18.42	00:10:00	12:39:00	07:04:00	19:21:00
2012-03-10	70	2012	NA	NA	NA	NA	NA	NA	NA	NA	NA	NA	NA	NA	NA	00:51:00	13:18:00	07:46:00	20:01:00
2012-03-11	71	2012	NA	NA	NA	NA	NA	NA	NA	NA	NA	NA	NA	NA	NA	01:33:00	13:58:00	08:27:00	20:42:00
2012-03-12	72	2012	08:37:00	2.3	4.5	33.788	9.2	0.59	0.33	16.78	17.11	2.21	NA	1.075	19.32	02:16:00	14:39:00	09:06:00	21:24:00
2012-03-13	73	2012	08:40:00	2.1	4.6	32.793	10.68	0.86	0.24	16.49	16.73	3.64	NA	1.445	20.37	02:59:00	15:21:00	09:48:00	22:07:00
2012-03-14	74	2012	08:34:00	2.4	4.5	32.833	7.42	0.52	0.21	9.23	9.44	3.7	NA	0.85	13.15	03:43:00	16:04:00	10:27:00	22:50:00
2012-03-15	75	2012	08:18:00	2.8	4.6	33.061	12.63	0.81	0.18	19.9	20.08	3.15	NA	1.095	23.23	04:30:00	16:52:00	11:09:00	23:42:00
2012-03-16	76	2012	08:03:00	3.2	4.6	33.288	12.47	NA	0.38	18.76	19.14	1.73	NA	0.81	20.87	05:27:00	17:57:00	NA	12:07:00
2012-03-17	77	2012	NA	NA	NA	NA	NA	NA	NA	NA	NA	NA	NA	NA	NA	06:45:00	19:22:00	00:54:00	13:30:00
2012-03-18	78	2012	NA	NA	NA	NA	NA	NA	NA	NA	NA	NA	NA	NA	NA	06:18:00	20:53:00	02:27:00	15:04:00
2012-03-19	79	2012	08:20:00	2	4.8	33.197	12.43	0.57	0.31	21.2	21.51	1.91	NA	NA	23.42	09:43:00	22:07:00	03:57:00	16:24:00
2012-03-20	80	2012	08:05:00	3	5.1	32.883	11.01	0.65	0.26	19.93	20.19	2.4	NA	1.395	22.6	10:43:00	22:57:00	05:03:00	17:19:00
2012-03-21	81	2012	08:25:00	3.1	5.1	32.881	10.99	0.72	0.25	18.83	19.08	2.45	NA	0.85	21.53	11:25:00	23:36:00	05:46:00	18:01:00
2012-03-22	82	2012	08:15:00	3	5.4	33.027	14.51	0.66	0.35	22.93	23.27	2.72	NA	1.005	26	NA	12:00:00	06:26:00	18:40:00
2012-03-23	83	2012	08:10:00	2.7	5.6	31.305	17.74	1.33	0.39	26.23	26.62	3.02	NA	0.87	29.63	00:13:00	12:35:00	07:02:00	19:17:00
2012-03-24	84	2012	NA	NA	NA	NA	NA	NA	NA	NA	NA	NA	NA	NA	NA	00:48:00	13:08:00	07:35:00	19:49:00
2012-03-25	85	2012	NA	NA	NA	NA	NA	NA	NA	NA	NA	NA	NA	NA	NA	01:20:00	14:37:00	09:04:00	21:19:00
2012-03-26	86	2012	07:35:00	2.5	5.7	31.174	17.1	0.63	0.42	22.92	23.35	3.27	NA	1.245	26.62	02:50:00	15:06:00	09:32:00	21:48:00
2012-03-27	87	2012	07:30:00	3.5	5.8	31.981	17.66	1.37	0.45	28.77	29.22	2.45	NA	1.035	31.67	03:21:00	15:34:00	10:00:00	22:17:00
2012-03-28	88	2012	07:25:00	2.2	6.1	30.969	23.54	1.43	0.58	34.33	34.91	2.78	NA	1.02	37.69	03:52:00	16:03:00	10:27:00	22:45:00
2012-03-29	89	2012	07:30:00	2	6.3	31.545	19.16	1.01	0.44	31.39	31.83	1.87	NA	1.27	33.71	04:21:00	16:31:00	10:51:00	23:11:00
2012-03-30	90	2012	07:25:00	2.1	5.9	32.002	17.63	0.9	NA	27.75	30.02	2.1	NA	1.095	29.85	04:53:00	17:06:00	11:19:00	23:50:00
2012-03-31	91	2012	NA	NA	NA	NA	NA	NA	NA	NA	NA	NA	NA	NA	NA	05:39:00	18:03:00	NA	12:09:00
2012-04-01	92	2012	NA	NA	NA	NA	NA	NA	NA	NA	NA	NA	NA	NA	NA	06:50:00	19:25:00	05:56:00	13:30:00
2012-04-02	93	2012	07:30:00	1.8	5.7	31.721	18.77	0.71	0.38	23.52	23.9	2.71	NA	1.48	26.62	08:21:00	20:55:00	02:26:00	15:05:00
2012-04-03	94	2012	07:40:00	1.8	5.8	31.383	15.47	0.48	0.28	25.83	26.11	3.79	NA	1.29	29.9	09:47:00	22:12:00	03:56:00	16:28:00
2012-04-04	95	2012	07:30:00	1.9	5.8	31.067	15.99	0.49	0.39	30.69	31.07	3.83	NA	1.52	34.9	10:53:00	23:10:00	05:09:00	17:32:00
2012-04-05	96	2012	07:40:00	1.7	6	31.007	21.19	1.05	0.44	35.65	36.08	2.71	NA	1.405	38.79	01:43:00	23:57:00	06:03:00	18:24:00
2012-04-06	97	2012	NA	NA	NA	NA	NA	NA	NA	NA	NA	NA	NA	NA	NA	NA	12:27:00	06:51:00	19:11:00
2012-04-07	98	2012	NA	NA	NA	NA	NA	NA	NA	NA	NA	NA	NA	NA	NA	00:42:00	13:09:00	07:35:00	19:56:00
2012-04-08	99	2012	NA	NA	NA	NA	NA	NA	NA	NA	NA	NA	NA	NA	NA	01:26:00	13:51:00	08:19:00	20:40:00
2012-04-09	100	2012	NA	NA	NA	NA	NA	NA	NA	NA	NA	NA	NA	NA	NA	02:12:00	14:35:00	09:04:00	21:25:00
2012-04-10	101	2012	07:25:00	3.8	6	32.2	14.55	0.58	0.35	28.13	28.48	1.61	NA	1.7	30.09	02:58:00	15:18:00	09:49:00	22:10:00
2012-04-11	102	2012	NA	NA	NA	NA	NA	NA	NA	NA	NA	NA	NA	NA	NA	03:45:00	16:01:00	10:31:00	22:54:00
2012-04-12	103	2012	06:30:00	4	6.6	30.75	18.42	0.46	0.5	36.22	36.72	2.12	NA	1.925	38.84	04:31:00	16:46:00	11:11:00	23:40:00
2012-04-13	104	2012	06:55:00	3.1	7.1	30.32	19.51	0.95	0.5	33.51	34.01	2.83	NA	3.49	36.84	05:19:00	17:37:00	11:55:00	NA
2012-04-14	105	2012	NA	NA	NA	NA	NA	NA	NA	NA	NA	NA	NA	NA	NA	06:18:00	18:41:00	00:32:00	12:53:00
2012-04-15	106	2012	NA	NA	NA	NA	NA	NA	NA	NA	NA	NA	NA	NA	NA	07:32:00	00:00:00	01:42:00	14:11:00
2012-04-16	107	2012	08:15:00	3	6.7	31.087	16.87	0.72	0.38	24.87	25.25	2.3	NA	3.99	27.55	08:56:00	21:28:00	03:06:00	15:40:00
2012-04-17	108	2012	07:30:00	2.4	6.9	30.858	18.31	1.3	0.39	36.18	36.57	1.95	NA	3.445	38.53	10:18:00	22:39:00	04:33:00	16:57:00
2012-04-18	109	2012	07:45:00	2.3	7	30.147	20.59	1.49	0.39	41.09	41.48	2.32	NA	3.01	43.81	11:15:00	23:27:00	05:35:00	17:51:00
2012-04-19	110	2012	07:25:00	3.3	6.9	31.16	16.68	1.41	0.35	33.12	33.47	2.13	NA	2.64	35.6	11:53:00	NA	06:16:00	18:30:00
2012-04-20	111	2012	07:20:00	4	6.9	31.653	23.51	1.25	0.41	30.22	30.63	2.22	NA	4.55	32.85	00:04:00	12:28:00	06:51:00	19:09:00
2012-04-21	112	2012	NA	NA	NA	NA	NA	NA	NA	NA	NA	NA	NA	NA	NA	00:43:00	13:05:00	07:29:00	19:48:00
2012-04-22	113	2012	NA	NA	NA	NA	NA	NA	NA	NA	NA	NA	NA	NA	NA	01:20:00	13:39:00	08:04:00	20:23:00
2012-04-23	114	2012	07:30:00	3.8	6.9	32.286	8.85	0.44	0.42	15.79	16.21	1.41	NA	10.52	17.62	01:54:00	14:09:00	08:35:00	20:54:00
2012-04-24	115	2012	07:10:00	3.9	6.8	32.316	9.13	0.27	0.35	21.04	21.38	1.48	NA	8.355	22.86	02:25:00	14:38:00	09:04:00	21:25:00
2012-04-25	116	2012	06:25:00	4	7	32.394	8.14	0.28	0.33	19.47	19.8	1.57	NA	7.395	21.37	02:57:00	15:09:00	09:34:00	21:56:00
2012-04-26	117	2012	07:15:00	4.8	7	32.943	7.94	0.87	0.38	16.44	16.82	1.79	NA	6.375	18.61	03:30:00	15:41:00	10:04:00	22:26:00
2012-04-27	118	2012	07:05:00	5	7.2	33.143	5.36	0.12	0.31	13.5	13.81	1.45	NA	7.775	15.26	04:03:00	16:13:00	10:33:00	22:56:00
2012-04-28	119	2012	NA	NA	NA	NA	NA	NA	NA	NA	NA	NA	NA	NA	NA	04:36:00	16:49:00	11:04:00	23:35:00
2012-04-29	120	2012	NA	NA	NA	NA	NA	NA	NA	NA	NA	NA	NA	NA	NA	05:21:00	17:38:00	11:46:00	NA
2012-04-30	121	2012	06:25:00	4.2	7.8	32.863	4.01	0.17	0.31	14.76	15.07	1.41	NA	3.64	16.48	06:21:00	18:47:00	00:31:00	12:56:00
2012-05-01	122	2012	NA	NA	NA	NA	NA	NA	NA	NA	NA	NA	NA	NA	NA	07:40:00	20:09:00	01:48:00	14:21:00
2012-05-02	123	2012	07:10:00	5	8.2	31.53	4.69	0.19	0.3	22.41	22.71	1.89	NA	1.855	24.6	09:00:00	21:25:00	03:11:00	15:43:00
2012-05-03	124	2012	07:25:00	7	8.6	32.441	3.31	0.08	0.26	15.19	15.46	1.74	NA	0.76	17.2	10:08:00	22:28:00	04:22:00	16:50:00
2012-05-04	125	2012	06:55:00	5	8.6	32.596	3.24	0.17	0.29	13.45	13.74	1.66	NA	1.29	15.4	11:03:00	23:23:00	05:21:00	17:47:00
2012-05-05	126	2012	NA	NA	NA	NA	NA	NA	NA	NA	NA	NA	NA	NA	NA	11:53:00	NA	06:16:00	18:42:00
2012-05-06	127	2012	NA	NA	NA	NA	NA	NA	NA	NA	NA	NA	NA	NA	NA	00:14:00	12:41:00	07:07:00	19:32:00
2012-05-07	128	2012	07:15:00	6.2	8.7	31.986	2.26	0.26	0.24	13.41	13.65	1.56	NA	1.07	15.21	01:03:00	13:27:00	07:55:00	20:20:00
2012-05-08	129	2012	07:30:00	5	9.1	31.784	2.14	0.61	0.24	14.41	14.65	1.47	NA	NA	16.12	01:51:00	14:13:00	08:42:00	21:09:00
2012-05-09	130	2012	06:55:00	7	8.4	32.533	2	0.16	0.29	12.6	12.89	1.54	NA	NA	14.43	02:41:00	15:00:00	09:29:00	21:58:00
2012-05-10	131	2012	07:55:00	6.8	8.5	32.801	1.89	0.2	0.28	9.19	9.47	2	NA	NA	11.47	03:32:00	15:47:00	10:15:00	22:45:00
2012-05-11	132	2012	07:10:00	8	8.5	33.067	2.31	0.17	0.25	9.51	9.76	1.94	NA	0.79	11.7	04:21:00	16:33:00	10:57:00	23:31:00
2012-05-12	133	2012	NA	NA	NA	NA	NA	NA	NA	NA	NA	NA	NA	NA	NA	05:11:00	17:24:00	11:43:00	NA
2012-05-13	134	2012	NA	NA	NA	NA	NA	NA	NA	NA	NA	NA	NA	NA	NA	06:06:00	18:23:00	00:22:00	12:36:00
2012-05-14	135	2012	07:45:00	7.2	9.2	32.4	1.33	0.15	0.23	13.13	13.36	1.63	NA	NA	14.99	07:09:00	19:32:00	01:23:00	13:42:00
2012-05-15	136	2012	07:15:00	8	9.3	32.376	1.13	0.03	0.2	9.18	9.37	1.82	NA	0.89	11.19	08:21:00	20:47:00	02:34:00	14:58:00
2012-05-16	137	2012	06:45:00	5.8	9	32.929	1.47	0.11	0.26	10.43	10.69	2	NA	1.065	12.7	09:32:00	21:54:00	03:48:00	16:11:00
2012-05-17	138	2012	NA	NA	NA	NA	NA	NA	NA	NA	NA	NA	NA	NA	NA	10:30:00	22:46:00	11:29:00	17:09:00
2012-05-18	139	2012	07:15:00	4.1	9.6	32.259	1.27	0.17	0.19	11.54	11.73	2.54	NA	1.2	14.27	11:14:00	23:28:00	05:33:00	17:54:00
2012-05-19	140	2012	NA	NA	NA	NA	NA	NA	NA	NA	NA	NA	NA	NA	NA	11:53:00	NA	06:12:00	18:36:00
2012-05-20	141	2012	NA	NA	NA	NA	NA	NA	NA	NA	NA	NA	NA	NA	NA	00:10:00	12:34:00	06:54:00	19:19:00
2012-05-21	142	2012	07:30:00	7.4	10.7	31.578	1.72	0.17	0.25	13.23	13.48	3.49	NA	1.3	16.97	00:52:00	13:11:00	07:34:00	19:57:00
2012-05-22	143	2012	07:37:00	7.7	11.2	31.324	2.25	0.27	0.39	12.78	13.18	2.5	NA	NA	15.67	01:29:00	13:45:00	08:09:00	20:32:00
2012-05-23	144	2012	07:10:00	7.2	11.2	31.491	2.2	0.22	0.2	12.95	13.16	1.84	NA	1.125	15	02:03:00	14:17:00	08:41:00	21:06:00
2012-05-24	145	2012	07:45:00	8	11.5	31.252	2.42	0.69	0.21	13.1	13.3	1.98	NA	1.05	15.28	02:38:00	14:51:00	09:15:00	21:39:00
2012-05-25	146	2012	06:55:00	8.7	12	31.234	2.4	0.17	0.2	14.4	14.6	2.83	NA	2.56	17.43	03:13:00	15:25:00	09:47:00	22:12:00
2012-05-26	147	2012	NA	NA	NA	NA	NA	NA	NA	NA	NA	NA	NA	NA	NA	03:50:00	16:00:00	10:20:00	22:48:00
2012-05-27	148	2012	NA	NA	NA	NA	NA	NA	NA	NA	NA	NA	NA	NA	NA	04:28:00	16:38:00	01:55:00	23:28:00
2012-05-28	149	2012	NA	NA	NA	NA	NA	NA	NA	NA	NA	NA	NA	NA	NA	05:10:00	17:23:00	11:38:00	NA
2012-05-29	150	2012	07:30:00	6.7	11.8	31.823	1.9	0.63	0.16	7.27	7.43	1.84	NA	3.095	9.27	06:01:00	18:19:00	00:17:00	12:34:00
2012-05-30	151	2012	07:40:00	5.6	12.4	31.352	2.27	0.26	0.28	10.84	11.12	0.83	NA	NA	11.95	07:04:00	19:28:00	01:16:00	13:43:00
2012-05-31	152	2012	06:40:00	7	12.1	31.339	1.46	0.01	0.14	6.63	6.77	1.42	NA	2.975	8.2	08:14:00	20:40:00	02:25:00	14:57:00
2012-06-01	153	2012	06:55:00	7.5	11.5	32.607	1.64	0.01	0.13	6.74	6.87	3.11	NA	2.405	9.98	09:22:00	21:49:00	03:35:00	16:07:00
2012-06-02	154	2012	NA	NA	NA	NA	NA	NA	NA	NA	NA	NA	NA	NA	NA	10:24:00	22:52:00	04:41:00	17:13:00
2012-06-03	155	2012	NA	NA	NA	NA	NA	NA	NA	NA	NA	NA	NA	NA	NA	11:22:00	23:51:00	05:44:00	18:16:00
2012-06-04	156	2012	07:25:00	6.5	10.9	32.064	2.86	0.3	0.36	8.51	8.87	0.79	NA	2.385	9.66	NA	12:18:00	06:43:00	19:13:00
2012-06-05	157	2012	07:10:00	6.7	10.5	32.374	1.91	0.06	0.09	5.32	5.41	1	NA	1.705	6.41	00:45:00	13:08:00	07:35:00	20:05:00
2012-06-06	158	2012	07:25:00	6.8	11	32.258	1.98	0.01	0.02	4.67	4.7	1.67	NA	1.92	6.36	01:36:00	15:36:00	08:24:00	20:56:00
2012-06-07	159	2012	07:20:00	7.2	11.8	31.832	2.27	0.17	0.19	5.65	5.84	0.93	NA	2.775	6.77	02:28:00	14:46:00	09:13:00	21:47:00
2012-06-08	160	2012	07:00:00	6.5	12.4	31.581	2.37	0.02	0.15	5.4	5.55	1.78	NA	3.47	7.32	03:20:00	15:35:00	10:00:00	22:35:00
2012-06-09	161	2012	NA	NA	NA	NA	NA	NA	NA	NA	NA	NA	NA	NA	NA	04:09:00	16:21:00	10:44:00	23:20:00
2012-06-10	162	2012	NA	NA	NA	NA	NA	NA	NA	NA	NA	NA	NA	NA	NA	04:56:00	17:07:00	11:26:00	NA
2012-06-11	163	2012	07:05:00	5.8	11.8	32.332	1.92	0.01	0.13	5.91	6.04	0.61	NA	4.235	6.66	05:43:00	17:57:00	00:05:00	12:12:00
2012-06-12	164	2012	07:40:00	6.8	12.6	31.982	2.43	0.03	0.08	6.4	6.48	2.3	NA	1.84	8.79	06:34:00	18:52:00	00:52:00	13:04:00
2012-06-13	165	2012	07:35:00	6	12.7	31.868	2.67	0	0.12	3.97	4.09	1.9	NA	2.27	6	07:30:00	19:53:00	01:45:00	14:04:00
2012-06-14	166	2012	07:05:00	6	12.4	32.139	2.92	0.38	0.31	5.82	6.13	2.69	NA	2.165	8.82	08:31:00	20:57:00	02:45:00	15:12:00
2012-06-15	167	2012	07:12:00	7.2	12.7	31.951	2.79	0.01	0.14	5.21	5.35	1.56	NA	2.49	6.91	09:33:00	21:58:00	03:47:00	16:18:00
2012-06-16	168	2012	NA	NA	NA	NA	NA	NA	NA	NA	NA	NA	NA	NA	NA	10:29:00	22:51:00	04:46:00	17:15:00
2012-06-17	169	2012	NA	NA	NA	NA	NA	NA	NA	NA	NA	NA	NA	NA	NA	11:18:00	23:39:00	05:33:00	18:05:00
2012-06-18	170	2012	07:40:00	6.4	12.7	32.369	NA	NA	0.32	4.38	4.71	0.45	NA	2.635	5.16	NA	12:04:00	06:21:00	18:51:00
2012-06-19	171	2012	07:30:00	7.5	12.8	32.231	2.62	0.35	0.23	4.01	4.24	0.78	NA	2.03	5.02	00:25:00	12:45:00	07:06:00	19:33:00
2012-06-20	172	2012	06:00:00	6.9	13	32.175	2.71	0.72	0.22	3.8	4.02	0.25	NA	2.425	4.27	01:07:00	13:24:00	07:46:00	20:12:00
2012-06-21	173	2012	07:18:00	6.8	13.6	32.062	2.71	0.72	0.19	4.33	4.52	0.52	NA	1.94	5.04	01:45:00	14:01:00	08:23:00	20:49:00
2012-06-22	174	2012	06:47:00	6.6	13.3	32.34	2.41	0.41	0.24	3.27	3.51	0.2	NA	2.73	3.71	02:23:00	14:36:00	09:00:00	21:26:00
2012-06-23	175	2012	NA	NA	NA	NA	NA	NA	NA	NA	NA	NA	NA	NA	NA	02:59:00	15:10:00	09:33:00	22:00:00
2012-06-24	176	2012	NA	NA	NA	NA	NA	NA	NA	NA	NA	NA	NA	NA	NA	03:35:00	15:46:00	10:07:00	22:37:00
2012-06-25	177	2012	06:50:00	4.1	13.1	32.565	2.37	0.45	0.23	2.87	3.1	1.87	NA	3.52	4.97	04:14:00	16:26:00	10:46:00	23:19:00
2012-06-26	178	2012	07:40:00	3.8	13	32.361	2.46	0.22	0.26	3.55	3.81	0.87	NA	2.26	4.68	04:56:00	17:10:00	11:29:00	NA
2012-06-27	179	2012	07:09:00	6.6	13.3	32.401	2.62	0.12	0.21	3.93	4.15	0.61	NA	2.2	4.76	05:44:00	17:59:00	00:03:00	12:17:00
2012-06-28	180	2012	07:15:00	7	13.5	32.183	2.7	0.15	0.22	3.29	3.51	1.36	NA	2.48	4.86	06:35:00	18:56:00	00:49:00	13:12:00
2012-06-29	181	2012	07:05:00	6.6	14.9	31.44	2.49	0.41	0.29	2.7	3	1.48	NA	3.61	4.47	07:35:00	20:04:00	01:46:00	14:19:00
2012-06-30	182	2012	NA	NA	NA	NA	NA	NA	NA	NA	NA	NA	NA	NA	NA	08:44:00	21:17:00	02:55:00	15:33:00
2012-07-01	183	2012	NA	NA	NA	NA	NA	NA	NA	NA	NA	NA	NA	NA	NA	09:54:00	22:29:00	04:09:00	16:47:00
2012-07-02	184	2012	07:25:00	6.9	14.1	32.411	2.68	0.37	0.33	2.97	3.3	2.25	NA	3.775	5.55	11:01:00	23:35:00	05:20:00	17:57:00
2012-07-03	185	2012	07:00:00	7.7	14.3	32.482	3.05	0.32	0.29	2.83	3.12	1.18	NA	2.27	4.3	NA	12:02:00	06:25:00	19:00:00
2012-07-04	186	2012	00:00:00	7.7	15	32.494	3.09	0.3	0.23	2.86	3.09	1.15	NA	2.545	4.24	00:34:00	12:56:00	07:21:00	19:54:00
2012-07-05	187	2012	07:15:00	7	15.2	32.472	3.6	0.39	0.24	2.85	3.09	1.11	NA	2.49	4.2	01:26:00	13:45:00	08:11:00	20:44:00
2012-07-06	188	2012	07:05:00	6.7	15.2	32.573	3.55	0.2	0.21	3.05	3.26	0.97	NA	2.825	4.24	02:16:00	14:33:00	08:59:00	21:34:00
2012-07-07	189	2012	NA	NA	NA	NA	NA	NA	NA	NA	NA	NA	NA	NA	NA	03:06:00	15:20:00	09:45:00	22:20:00
2012-07-08	190	2012	NA	NA	NA	NA	NA	NA	NA	NA	NA	NA	NA	NA	NA	03:51:00	16:00:00	10:26:00	23:00:00
2012-07-09	191	2012	07:15:00	5	14.9	32.51	3.75	0.29	0.25	3.03	3.28	4.05	NA	2.41	7.33	04:31:00	16:42:00	01:03:00	23:36:00
2012-07-10	192	2012	07:36:00	2.7	15.2	32.432	3.54	0.32	0.2	2.96	3.17	3.53	NA	1.45	6.7	05:10:00	17:23:00	11:40:00	NA
2012-07-11	193	2012	07:09:00	3.1	15.3	32.339	3.7	0.51	0.27	3.05	3.32	5.52	NA	1.535	8.84	05:50:00	18:06:00	00:11:00	12:20:00
2012-07-12	194	2012	06:30:00	6	14.8	32.195	4.07	0.17	0.24	2.93	3.17	2.21	NA	1.29	5.38	06:34:00	18:55:00	00:49:00	13:07:00
2012-07-13	195	2012	07:10:00	4.9	15.3	32.344	6.17	0.46	0.2	2.63	2.83	3.2	NA	1.615	6.03	07:26:00	19:55:00	01:37:00	14:08:00
2012-07-14	196	2012	NA	NA	NA	NA	NA	NA	NA	NA	NA	NA	NA	NA	NA	08:31:00	21:05:00	02:39:00	15:20:00
2012-07-15	197	2012	NA	NA	NA	NA	NA	NA	NA	NA	NA	NA	NA	NA	NA	09:40:00	22:12:00	03:49:00	16:32:00
2012-07-16	198	2012	07:18:00	7	15.4	32.552	4.45	0.16	0.22	3.57	3.79	2.53	NA	2.495	6.32	10:43:00	23:11:00	04:55:00	00:00:00
2012-07-17	199	2012	07:25:00	6.7	15.8	32.393	4.32	0.28	0.24	3.73	3.98	2.04	NA	1.3	6.01	11:37:00	NA	05:51:00	18:24:00
2012-07-18	200	2012	07:15:00	8	16.2	32.281	4	0.24	0.18	2.77	2.95	1.94	NA	1.27	4.89	00:02:00	12:24:00	06:41:00	19:10:00
2012-07-19	201	2012	07:05:00	7	16.1	32.186	3.83	0.35	0.23	1.74	1.96	2	NA	1.45	3.96	00:48:00	13:05:00	07:26:00	19:52:00
2012-07-20	202	2012	06:50:00	3.8	15.7	32.195	3.78	0.17	0.29	2.09	2.38	2.4	NA	1.535	4.78	01:29:00	13:43:00	08:07:00	20:33:00
2012-07-21	203	2012	NA	NA	NA	NA	NA	NA	NA	NA	NA	NA	NA	NA	NA	02:07:00	14:19:00	08:44:00	21:10:00
2012-07-22	204	2012	NA	NA	NA	NA	NA	NA	NA	NA	NA	NA	NA	NA	NA	02:42:00	14:53:00	09:19:00	21:44:00
2012-07-23	205	2012	07:05:00	6.5	16.2	32.176	4.67	0.67	0.25	2.15	2.4	2.76	NA	1.245	5.17	03:17:00	15:28:00	09:53:00	22:21:00
2012-07-24	206	2012	07:15:00	8.5	16.6	32.01	4.54	0.44	0.26	2.01	2.27	2.43	NA	1.575	4.7	03:56:00	16:09:00	10:32:00	00:00:00
2012-07-25	207	2012	05:15:00	7.8	17	31.757	3.74	0.41	0.22	1.56	1.79	2.04	NA	2.03	3.83	04:40:00	16:54:00	11:18:00	23:44:00
2012-07-26	208	2012	06:10:00	5.8	17.4	NA	3.9	0.42	0.15	1.03	1.18	4.06	NA	3.18	5.24	05:25:00	17:41:00	NA	12:00:00
2012-07-27	209	2012	07:30:00	5	17.6	31.013	4.19	0.44	0.16	1.92	2.09	1.06	NA	1.995	3.14	06:10:00	18:32:00	00:25:00	12:46:00
2012-07-28	210	2012	NA	NA	NA	NA	NA	NA	NA	NA	NA	NA	NA	NA	NA	07:05:00	19:31:00	01:16:00	13:50:00
2012-07-29	211	2012	NA	NA	NA	NA	NA	NA	NA	NA	NA	NA	NA	NA	NA	08:16:00	20:57:00	02:26:00	15:10:00
2012-07-30	212	2012	06:45:00	7.8	17.2	31.618	2.69	0.14	0.16	0.95	1.11	0.58	NA	3.03	1.69	09:35:00	22:18:00	03:48:00	16:37:00
2012-07-31	213	2012	06:55:00	6	16.9	32.255	2.87	0.09	0.1	1.05	1.15	1.3	NA	1.875	2.45	10:50:00	23:29:00	05:07:00	17:48:00
2012-08-01	214	2012	05:55:00	6	16.8	31.426	3.74	0.15	0.21	1.5	1.7	0.87	NA	NA	2.58	11:53:00	NA	06:14:00	18:51:00
2012-08-02	215	2012	07:45:00	6.8	17.2	31.696	4.14	0.27	0.2	1.18	1.39	1.33	NA	1.72	2.72	00:27:00	12:47:00	07:10:00	19:43:00
2012-08-03	216	2012	07:00:00	7	17	32.197	4.64	0.28	0.2	1.41	1.61	1.9	NA	1.955	3.51	01:17:00	13:33:00	07:59:00	20:31:00
2012-08-04	217	2012	NA	NA	NA	NA	NA	NA	NA	NA	NA	NA	NA	NA	NA	02:02:00	14:17:00	08:44:00	21:15:00
2012-08-05	218	2012	NA	NA	NA	NA	NA	NA	NA	NA	NA	NA	NA	NA	NA	02:45:00	14:59:00	09:26:00	21:55:00
2012-08-06	219	2012	07:20:00	6.5	17.4	32.191	4.85	0.09	0.15	1.94	2.09	1.23	NA	2.31	3.32	03:24:00	15:37:00	10:01:00	22:29:00
2012-08-07	220	2012	07:19:00	4.8	17	32.447	5.82	NA	0.15	1.42	1.57	0.16	NA	2.4	1.73	03:59:00	16:12:00	10:33:00	22:59:00
2012-08-08	221	2012	07:22:00	4.3	17	32.185	5.89	0.47	0.21	1.74	1.94	1.43	NA	2.91	3.38	04:32:00	16:46:00	11:06:00	23:28:00
2012-08-09	222	2012	07:09:00	4.7	17.1	32.127	5.82	0.46	0.17	1.55	1.72	0.51	NA	2.61	2.23	05:06:00	17:22:00	11:39:00	23:58:00
2012-08-10	223	2012	07:06:00	4.7	17.5	31.25	4.89	NA	0.14	1.23	1.36	1.38	NA	3.53	2.75	05:41:00	18:01:00	NA	12:17:00
2012-08-11	224	2012	NA	NA	NA	NA	NA	NA	NA	NA	NA	NA	NA	NA	NA	06:25:00	18:55:00	00:35:00	00:00:00
2012-08-12	225	2012	NA	NA	NA	NA	NA	NA	NA	NA	NA	NA	NA	NA	NA	07:28:00	20:09:00	01:34:00	14:20:00
2012-08-13	226	2012	07:28:00	4.5	17.5	31.591	5.33	0.29	0.15	1.81	1.97	2.42	NA	2.875	4.39	08:48:00	21:31:00	02:52:00	15:44:00
2012-08-14	227	2012	07:45:00	5.2	17.5	31.996	5.31	0.39	0.16	0.89	1.05	0.45	NA	2.435	1.5	10:07:00	22:43:00	04:14:00	16:59:00
2012-08-15	228	2012	07:06:00	4.2	17.5	32.406	2.57	0.1	0.09	0.76	0.84	0.31	NA	4.655	1.15	11:10:00	23:40:00	05:23:00	17:58:00
2012-08-16	229	2012	07:32:00	3.9	17.6	32.23	1.63	0.29	0.08	0.61	0.69	0.87	NA	6.815	1.56	NA	12:00:00	06:17:00	18:46:00
2012-08-17	230	2012	07:40:00	4.3	17.5	32.791	1.71	0.09	0.07	0.69	0.76	1.24	NA	3.43	1.99	00:26:00	12:41:00	07:04:00	19:29:00
2012-08-18	231	2012	NA	NA	NA	NA	NA	NA	NA	NA	NA	NA	NA	NA	NA	01:07:00	13:19:00	07:45:00	20:09:00
2012-08-19	232	2012	NA	NA	NA	NA	NA	NA	NA	NA	NA	NA	NA	NA	NA	01:44:00	13:56:00	08:24:00	20:47:00
2012-08-20	233	2012	07:16:00	5.5	18.2	32.681	2.46	0.46	0.1	1.96	2.06	1.5	NA	3.08	3.55	02:20:00	14:31:00	09:00:00	21:23:00
2012-08-21	234	2012	07:23:00	5	18	32.611	3.17	0.22	0.06	1.2	1.26	1.4	NA	2.83	2.67	02:56:00	15:08:00	09:35:00	22:00:00
2012-08-22	235	2012	07:10:00	5.1	18	32.6	3.63	0.06	0.1	1.03	1.13	1.43	NA	3.155	2.56	03:34:00	15:50:00	10:15:00	22:41:00
2012-08-23	236	2012	07:30:00	3.1	17.9	32.791	3.77	0.52	0.07	0.82	0.89	1.25	NA	2.425	2.14	04:17:00	16:35:00	10:59:00	23:22:00
2012-08-24	237	2012	07:02:00	5.1	18	32.553	4.64	0.2	0.33	1.65	1.97	0.67	NA	2.625	2.65	05:01:00	17:21:00	11:42:00	NA
2012-08-25	238	2012	NA	NA	NA	NA	NA	NA	NA	NA	NA	NA	NA	NA	NA	05:46:00	18:13:00	00:03:00	12:29:00
2012-08-26	239	2012	NA	NA	NA	NA	NA	NA	NA	NA	NA	NA	NA	NA	NA	06:42:00	19:22:00	00:53:00	13:33:00
2012-08-27	240	2012	07:25:00	3.1	17.5	32.548	5.82	0.37	0.27	1.47	1.74	2	NA	2.075	3.74	07:59:00	20:49:00	02:07:00	14:58:00
2012-08-28	241	2012	07:35:00	4.8	17.9	32.426	6.65	0.69	0.24	1.39	1.63	NA	NA	2.785	1.63	09:28:00	22:16:00	03:37:00	16:29:00
2012-08-29	242	2012	05:14:00	5	17.9	32.666	6.85	0.36	0.15	1	1.15	1.84	NA	2.41	2.99	10:45:00	23:27:00	05:00:00	17:45:00
2012-08-30	243	2012	NA	NA	NA	32.77	7.09	0.57	0.12	1.06	1.17	1.54	NA	2.57	2.71	11:45:00	NA	06:06:00	18:41:00
2012-08-31	244	2012	07:04:00	4.3	17.8	32.855	6.24	0.37	0.1	0.71	0.81	0.71	NA	1.78	1.52	00:19:00	12:33:00	06:57:00	19:27:00
2012-09-01	245	2012	NA	NA	NA	NA	NA	NA	NA	NA	NA	NA	NA	NA	NA	01:02:00	13:15:00	07:42:00	20:00:00
2012-09-02	246	2012	NA	NA	NA	NA	NA	NA	NA	NA	NA	NA	NA	NA	NA	01:42:00	13:55:00	08:23:00	20:48:00
2012-09-03	247	2012	07:27:00	4.7	17.5	32.623	8.13	0.69	0.19	1.53	1.71	1	NA	1.98	2.71	02:19:00	14:32:00	09:00:00	21:23:00
2012-09-04	248	2012	07:46:00	3.9	17.9	32.638	8.77	0.57	0.14	0.4	0.54	0.79	NA	1.62	1.33	02:53:00	15:07:00	09:33:00	21:53:00
2012-09-05	249	2012	07:07:00	4.1	17.8	32.849	8.62	0.28	0.22	1.18	1.39	0.38	NA	1.34	1.77	03:24:00	15:39:00	10:03:00	22:21:00
2012-09-06	250	2012	06:35:00	3.9	17.5	32.605	8.22	0.46	0.16	1.44	1.61	1.24	NA	1.73	2.84	03:55:00	16:11:00	10:33:00	22:48:00
2012-09-07	251	2012	07:40:00	2.8	17.5	32.572	7.26	0.48	0.16	1.29	1.45	2.14	NA	1.74	3.59	04:25:00	16:43:00	11:04:00	23:15:00
2012-09-08	252	2012	NA	NA	NA	NA	NA	NA	NA	NA	NA	NA	NA	NA	NA	04:57:00	17:18:00	11:35:00	23:46:00
2012-09-09	253	2012	NA	NA	NA	NA	NA	NA	NA	NA	NA	NA	NA	NA	NA	05:35:00	18:06:00	NA	12:16:00
2012-09-10	254	2012	07:37:00	4	17.9	32.238	7.66	0.64	0.19	1.87	2.06	2.22	NA	2.26	4.28	06:34:00	19:18:00	00:37:00	13:24:00
2012-09-11	255	2012	07:00:00	4.5	17.9	32.43	10.49	0.59	0.24	2.15	2.39	0.9	NA	NA	3.29	07:56:00	20:46:00	01:57:00	14:53:00
2012-09-12	256	2012	07:15:00	4	17.5	32.33	7.82	0.48	0.21	1.85	2.06	1.67	NA	1.995	3.72	09:24:00	22:09:00	03:30:00	16:19:00
2012-09-13	257	2012	07:00:00	3.6	17.3	32.11	8.46	0.57	0.24	2.54	2.78	1.55	NA	1.205	4.32	10:36:00	23:12:00	04:49:00	17:27:00
2012-09-14	258	2012	07:10:00	2.6	17.4	32.361	11.14	0.5	0.4	3.25	3.65	1.09	NA	1.67	4.74	11:29:00	23:58:00	05:48:00	18:16:00
2012-09-15	259	2012	NA	NA	NA	NA	NA	NA	NA	NA	NA	NA	NA	NA	NA	NA	12:10:00	06:35:00	18:59:00
2012-09-16	260	2012	NA	NA	NA	NA	NA	NA	NA	NA	NA	NA	NA	NA	NA	00:38:00	12:50:00	07:17:00	19:39:00
2012-09-17	261	2012	08:25:00	2.8	17.2	32.171	11.77	0.99	0.4	3.35	3.74	1.56	NA	1.57	5.3	01:15:00	13:29:00	07:57:00	20:19:00
2012-09-18	262	2012	07:00:00	3	17	32.167	11.58	1.1	0.33	2.86	3.19	1.6	NA	1.16	4.79	01:53:00	14:08:00	08:36:00	20:59:00
2012-09-19	263	2012	06:55:00	2.1	16.6	32.328	11.33	0.95	0.33	3.05	3.38	1.64	NA	1.155	5.01	02:32:00	14:49:00	09:06:00	21:39:00
2012-09-20	264	2012	06:10:00	2.1	16.4	32.321	10.63	0.7	0.34	2.6	2.94	2.28	NA	1.425	5.22	03:12:00	15:31:00	09:57:00	22:20:00
2012-09-21	265	2012	06:55:00	2	16.2	32.462	10.76	0.59	0.38	3.79	4.17	2.93	NA	1.335	7.09	03:54:00	16:16:00	10:41:00	23:00:00
2012-09-22	266	2012	NA	NA	NA	NA	NA	NA	NA	NA	NA	NA	NA	NA	NA	04:37:00	17:04:00	11:25:00	23:43:00
2012-09-23	267	2012	NA	NA	NA	NA	NA	NA	NA	NA	NA	NA	NA	NA	NA	05:26:00	17:59:00	NA	12:15:00
2012-09-24	268	2012	NA	NA	NA	NA	NA	NA	NA	NA	NA	NA	NA	NA	NA	06:26:00	19:13:00	00:37:00	13:21:00
2012-09-25	269	2012	06:55:00	1.8	15.8	32.257	11.31	0.73	0.4	3.66	4.06	1.84	NA	1.115	5.9	07:46:00	20:43:00	01:53:00	14:49:00
2012-09-26	270	2012	07:30:00	2.9	15.5	32.367	11.45	1.04	0.37	3.27	3.65	1.92	NA	1.01	5.56	09:17:00	22:12:00	03:27:00	16:22:00
2012-09-27	271	2012	07:35:00	3.7	15.8	32.745	11.01	1.04	0.31	2.97	3.28	2.31	NA	1.405	5.59	10:36:00	23:18:00	04:52:00	17:35:00
2012-09-28	272	2012	07:20:00	2.5	15.4	32.481	11.03	0.64	0.31	2.89	3.21	1.86	NA	1.05	5.07	11:31:00	NA	05:54:00	18:24:00
2012-09-29	273	2012	NA	NA	NA	NA	NA	NA	NA	NA	NA	NA	NA	NA	NA	00:02:00	12:11:00	06:37:00	19:02:00
2012-09-30	274	2012	NA	NA	NA	NA	NA	NA	NA	NA	NA	NA	NA	NA	NA	00:36:00	12:50:00	07:16:00	19:40:00
2012-10-01	275	2012	07:40:00	1.8	15.4	32.623	10.49	0.6	0.33	2.66	2.99	1.65	NA	1.24	4.64	01:15:00	13:28:00	07:56:00	20:17:00
2012-10-02	276	2012	NA	NA	NA	NA	NA	NA	NA	NA	NA	NA	NA	NA	NA	01:51:00	14:04:00	08:33:00	20:50:00
2012-10-03	277	2012	NA	NA	NA	NA	NA	NA	NA	NA	NA	NA	NA	NA	NA	02:23:00	14:38:00	09:05:00	21:19:00
2012-10-04	278	2012	07:15:00	2.6	15.1	32.819	8.1	0.71	0.23	1.86	2.09	1.46	NA	1.08	3.55	02:53:00	15:09:00	09:35:00	21:47:00
2012-10-05	279	2012	07:30:00	2.6	15.2	NA	9.92	0.46	0.23	1.45	1.68	1.07	NA	1.235	2.75	03:21:00	15:41:00	10:04:00	22:15:00
2012-10-06	280	2012	NA	NA	NA	NA	NA	NA	NA	NA	NA	NA	NA	NA	NA	03:51:00	16:12:00	10:33:00	22:42:00
2012-10-07	281	2012	NA	NA	NA	NA	NA	NA	NA	NA	NA	NA	NA	NA	NA	04:23:00	16:46:00	11:05:00	23:11:00
2012-10-08	282	2012	07:05:00	2	14.4	32.789	7.76	0.58	0.34	2.98	3.31	1.05	NA	2.11	4.36	04:59:00	17:30:00	11:40:00	23:56:00
2012-10-09	283	2012	07:05:00	1.5	13.9	32.266	10.44	0.94	0.6	4.03	4.63	1.57	NA	1.405	6.2	05:51:00	18:34:00	NA	12:39:00
2012-10-10	284	2012	07:10:00	2	13.3	31.598	8.92	NA	0.89	7.6	8.49	1.28	NA	1.845	9.77	07:07:00	19:59:00	01:09:00	14:03:00
2012-10-11	285	2012	07:15:00	2.1	13.1	31.373	14.85	NA	1.09	9.58	10.67	1.58	NA	1.56	12.25	08:34:00	21:25:00	02:40:00	15:32:00
2012-10-12	286	2012	06:45:00	2.5	13.1	31.996	13.98	NA	0.64	5.95	6.59	1.9	NA	1.195	8.49	09:51:00	22:32:00	04:05:00	16:44:00
2012-10-13	287	2012	NA	NA	NA	NA	NA	NA	NA	NA	NA	NA	NA	NA	NA	10:49:00	23:21:00	05:09:00	17:37:00
2012-10-14	288	2012	NA	NA	NA	NA	NA	NA	NA	NA	NA	NA	NA	NA	NA	11:35:00	NA	05:59:00	18:23:00
2012-10-15	289	2012	07:15:00	3.2	13.5	32.746	6.44	0.72	0.29	2.95	3.24	1.04	NA	1.235	4.28	00:03:00	12:18:00	06:44:00	19:07:00
2012-10-16	290	2012	07:25:00	2.8	13.6	32.905	5.4	0.46	0.27	2.14	2.4	0.88	NA	1.005	3.28	00:44:00	13:02:00	07:29:00	19:51:00
2012-10-17	291	2012	07:15:00	1.8	13.3	33.088	6.58	0.55	0.28	1.58	1.86	0.82	NA	2.09	2.67	01:25:00	13:46:00	08:13:00	23:35:00
2012-10-18	292	2012	07:25:00	2	13.8	33.089	4.49	0.59	0.14	2.39	2.54	1.31	NA	1.43	3.84	02:07:00	14:31:00	08:57:00	21:20:00
2012-10-19	293	2012	07:35:00	3.8	13.8	32.977	4.67	0.56	0.24	1.78	2.02	1.51	NA	1.275	3.53	02:51:00	15:16:00	09:42:00	22:02:00
2012-10-20	294	2012	NA	NA	NA	NA	NA	NA	NA	NA	NA	NA	NA	NA	NA	03:34:00	16:02:00	10:27:00	22:43:00
2012-10-21	295	2012	NA	NA	NA	NA	NA	NA	NA	NA	NA	NA	NA	NA	NA	04:19:00	16:51:00	11:13:00	23:27:00
2012-10-22	296	2012	07:00:00	3.6	13.8	33.28	3.72	0.67	0.11	1.19	1.29	1.42	NA	1.06	2.71	05:10:00	17:49:00	NA	12:04:00
2012-10-23	297	2012	07:00:00	3.4	13.7	33.276	3.61	0.82	0.17	0.58	0.75	1.68	NA	0.89	2.42	06:12:00	19:01:00	00:22:00	13:10:00
2012-10-24	298	2012	07:40:00	5.8	13.8	33.222	3.49	0.58	0.16	1.02	1.19	1.6	NA	0.91	2.79	07:30:00	20:26:00	01:03:00	14:32:00
2012-10-25	299	2012	07:45:00	4.4	13.5	33.278	4.98	0.94	0.25	1.1	1.35	1.74	NA	NA	3.09	08:56:00	21:49:00	03:04:00	16:00:00
2012-10-26	300	2012	06:45:00	1	13	33.281	4.92	0.63	0.23	1.52	1.76	2.32	NA	NA	4.08	10:12:00	22:53:00	04:27:00	17:10:00
2012-10-27	301	2012	NA	NA	NA	NA	NA	NA	NA	NA	NA	NA	NA	NA	NA	11:06:00	23:35:00	05:27:00	17:55:00
2012-10-28	302	2012	NA	NA	NA	NA	NA	NA	NA	NA	NA	NA	NA	NA	NA	10:45:00	23:09:00	05:09:00	17:30:00
2012-10-29	303	2012	NA	NA	NA	NA	NA	NA	NA	NA	NA	NA	NA	NA	NA	11:22:00	23:46:00	05:48:00	18:07:00
2012-10-30	304	2012	13:00:00	3.8	12.4	33.026	4.82	0.9	0.18	2.14	2.33	1.4	NA	1.48	3.72	NA	12:02:00	06:28:00	18:45:00
2012-10-31	305	2012	08:10:00	3.5	12.1	33.356	3.89	0.66	0.17	1.14	1.3	1.4	NA	1.1	2.7	00:23:00	12:39:00	07:07:00	19:19:00
2012-11-01	306	2012	08:25:00	3.6	11.9	32.54	3.82	1.36	0.12	1.08	1.19	1.22	NA	1.295	2.41	00:56:00	13:12:00	07:40:00	19:50:00
2012-11-02	307	2012	07:55:00	3.3	11.6	33.49	3.74	0.63	0.17	1.32	1.49	1.28	NA	1.065	2.77	01:26:00	13:44:00	08:11:00	20:20:00
2012-11-03	308	2012	NA	NA	NA	NA	NA	NA	NA	NA	NA	NA	NA	NA	NA	01:56:00	14:17:00	08:41:00	20:49:00
2012-11-04	309	2012	NA	NA	NA	NA	NA	NA	NA	NA	NA	NA	NA	NA	NA	02:27:00	14:50:00	09:10:00	21:18:00
2012-11-05	310	2012	08:15:00	3.6	11.3	32.945	2.89	1.2	0.14	2.31	2.45	1.62	NA	1.9	4.07	02:59:00	15:24:00	09:41:00	21:48:00
2012-11-06	311	2012	07:40:00	4	11.2	33.732	3.31	0.6	0.12	1.33	1.45	NA	NA	1.115	11.52	03:35:00	16:05:00	10:17:00	22:29:00
2012-11-07	312	2012	08:25:00	3.4	11.4	33.598	3.64	1.17	0.12	0.93	1.04	1.47	NA	1.05	2.51	04:20:00	16:59:00	11:08:00	23:29:00
2012-11-08	313	2012	07:45:00	1.7	11.1	32.632	3.26	1.06	0.22	1.15	1.37	1.2	NA	0.95	2.57	05:23:00	18:12:00	NA	12:18:00
2012-11-09	314	2012	07:30:00	1.7	11.1	33.48	4.98	1.03	0.32	1.85	2.17	1.38	NA	1.175	3.55	06:40:00	19:32:00	00:49:00	13:38:00
2012-11-10	315	2012	NA	NA	NA	NA	NA	NA	NA	NA	NA	NA	NA	NA	NA	07:58:00	20:42:00	02:11:00	14:51:00
2012-11-11	316	2012	NA	NA	NA	NA	NA	NA	NA	NA	NA	NA	NA	NA	NA	09:03:00	21:39:00	03:21:00	15:52:00
2012-11-12	317	2012	07:55:00	3.4	10.8	33.498	4.29	0.64	0.19	2.28	2.48	1.03	NA	0.795	3.51	09:58:00	22:28:00	04:19:00	16:45:00
2012-11-13	318	2012	08:25:00	4.2	10.3	33.491	4.37	0.59	0.19	1.79	1.98	1.31	NA	0.815	3.28	10:49:00	23:15:00	05:12:00	17:37:00
2012-11-14	319	2012	08:25:00	4.4	10.8	33.509	4.41	0.63	0.21	1.81	2.02	3.22	NA	0.725	5.24	11:36:00	NA	06:03:00	18:26:00
2012-11-15	320	2012	08:10:00	4.2	10.9	33.317	NA	0.53	0.19	1.74	1.93	1.94	NA	0.65	3.88	00:00:00	12:25:00	06:52:00	19:14:00
2012-11-16	321	2012	08:00:00	4.6	10.6	33.531	4.23	0.69	0.23	1.99	2.22	0.8	NA	0.61	3.02	00:46:00	13:15:00	07:40:00	20:02:00
2012-11-17	322	2012	NA	NA	NA	NA	NA	NA	NA	NA	NA	NA	NA	NA	NA	01:33:00	14:05:00	08:30:00	20:48:00
2012-11-18	323	2012	NA	NA	NA	NA	NA	NA	NA	NA	NA	NA	NA	NA	NA	02:21:00	14:54:00	09:18:00	21:31:00
2012-11-19	324	2012	08:05:00	5	10.5	33.565	4	0.78	0.19	2.17	2.36	1.72	NA	0.77	4.08	03:07:00	15:42:00	10:05:00	22:15:00
2012-11-20	325	2012	08:45:00	5	10.4	33.51	3.81	0.68	0.18	1.66	1.83	0.97	NA	1.07	2.8	03:57:00	16:36:00	10:55:00	23:07:00
2012-11-21	326	2012	08:35:00	5	9.8	33.529	NA	0.43	0.19	1.71	1.9	1.34	NA	0.515	3.24	04:55:00	17:38:00	11:53:00	NA
2012-11-22	327	2012	07:30:00	4.5	10.1	33.495	4.16	0.66	0.21	1.88	2.1	1.21	NA	0.755	3.31	06:02:00	18:50:00	00:10:00	13:01:00
2012-11-23	328	2012	07:40:00	2.1	10	NA	3.29	0.68	0.27	1.98	2.25	1.36	NA	0.925	3.61	07:18:00	20:04:00	01:24:00	14:15:00
2012-11-24	329	2012	NA	NA	NA	NA	NA	NA	NA	NA	NA	NA	NA	NA	NA	08:29:00	21:08:00	02:40:00	15:22:00
2012-11-25	330	2012	NA	NA	NA	NA	NA	NA	NA	NA	NA	NA	NA	NA	NA	09:28:00	21:58:00	03:46:00	16:14:00
2012-11-26	331	2012	08:10:00	0.7	10	33.943	2.8	0.88	0.22	1.7	1.91	0.89	NA	1.185	2.8	10:14:00	22:39:00	04:36:00	16:56:00
2012-11-27	332	2012	08:30:00	1.5	8.9	33.502	3.26	0.93	0.11	1.61	1.72	1.46	NA	1.255	3.18	10:56:00	23:19:00	05:20:00	17:37:00
2012-11-28	333	2012	08:00:00	1.7	9.7	33.634	3.21	0.84	0.19	1.81	2	2.05	NA	0.875	4.05	11:38:00	23:58:00	06:03:00	18:17:00
2012-11-29	334	2012	07:35:00	1.9	9.5	33.876	6.64	NA	0.19	1.68	1.88	2.36	NA	0.93	4.24	NA	12:17:00	06:43:00	18:54:00
2012-11-30	335	2012	NA	NA	NA	NA	NA	NA	NA	NA	NA	NA	NA	NA	NA	00:33:00	12:51:00	07:18:00	18:27:00
2012-12-01	336	2012	NA	NA	NA	NA	NA	NA	NA	NA	NA	NA	NA	NA	NA	01:06:00	13:25:00	07:51:00	19:59:00
2012-12-02	337	2012	NA	NA	NA	NA	NA	NA	NA	NA	NA	NA	NA	NA	NA	01:38:00	14:00:00	08:24:00	20:31:00
2012-12-03	338	2012	08:50:00	2.8	8.8	33.704	3.73	0.47	0.21	1.81	2.02	1.37	NA	0.515	3.38	02:11:00	14:33:00	08:55:00	21:01:00
2012-12-04	339	2012	08:00:00	2.8	8.8	33.614	4.01	0.6	0.23	1.48	1.71	0.8	NA	1.725	2.51	02:42:00	15:00:00	09:27:00	21:34:00
2012-12-05	340	2012	08:00:00	3	8.2	33.565	3.98	0.53	0.19	2.18	2.37	0.58	NA	0.71	2.96	03:17:00	15:46:00	10:03:00	22:12:00
2012-12-06	341	2012	07:50:00	1.8	8	33.563	3.33	0.62	0.22	1.64	1.85	2.12	NA	1.225	3.97	03:57:00	16:32:00	10:47:00	23:00:00
2012-12-07	342	2012	07:50:00	1.8	8.2	33.495	3.77	0.7	0.23	2.03	2.26	2.74	NA	0.765	5	04:48:00	17:29:00	11:40:00	NA
2012-12-08	343	2012	NA	NA	NA	NA	NA	NA	NA	NA	NA	NA	NA	NA	NA	05:52:00	18:38:00	00:03:00	12:45:00
2012-12-09	344	2012	NA	NA	NA	NA	NA	NA	NA	NA	NA	NA	NA	NA	NA	07:04:00	19:49:00	01:17:00	13:56:00
2012-12-10	345	2012	07:15:00	1.4	7.6	33.59	4.26	0.57	0.28	3.01	3.28	1.8	NA	0.745	5.08	08:17:00	20:56:00	02:31:00	15:06:00
2012-12-11	346	2012	08:50:00	2.3	6.4	33.521	6.85	0.54	0.29	2.68	2.98	1.69	NA	0.815	4.66	09:23:00	21:56:00	03:40:00	16:11:00
2012-12-12	347	2012	09:00:00	2.3	7.4	33.541	7.74	0.64	0.23	3.24	3.47	2.04	NA	0.81	5.51	10:24:00	22:51:00	04:44:00	17:12:00
2012-12-13	348	2012	08:10:00	2.6	7.1	33.302	7.5	0.54	0.32	2.03	2.35	1.62	NA	0.99	3.97	11:19:00	23:43:00	05:44:00	18:07:00
2012-12-14	349	2012	08:05:00	3	6.8	33.531	4.02	0.49	0.38	3.24	3.62	2.09	NA	0.56	5.71	NA	12:11:00	06:37:00	15:57:00
2012-12-15	350	2012	NA	NA	NA	NA	NA	NA	NA	NA	NA	NA	NA	NA	NA	00:31:00	13:03:00	07:28:00	19:47:00
2012-12-16	351	2012	NA	NA	NA	NA	NA	NA	NA	NA	NA	NA	NA	NA	NA	01:21:00	13:56:00	08:20:00	20:37:00
2012-12-17	352	2012	08:50:00	4.5	7.3	33.404	4.24	0.47	0.31	3.47	3.78	1.17	NA	1.815	4.95	02:11:00	14:45:00	09:11:00	21:33:00
2012-12-18	353	2012	08:25:00	5.3	7.2	33.35	3.72	0.59	0.29	3.74	4.03	2.39	NA	0.575	6.42	02:58:00	15:31:00	09:56:00	22:03:00
2012-12-19	354	2012	08:50:00	4.7	7.2	33.308	4.27	0.72	0.42	3.81	4.22	2.27	NA	1.08	6.49	03:43:00	16:16:00	10:40:00	22:46:00
2012-12-20	355	2012	08:20:00	4.7	6.8	33.373	4.27	NA	0.3	4.15	4.46	2.16	NA	1.03	6.61	04:31:00	17:05:00	11:25:00	23:34:00
2012-12-21	356	2012	07:50:00	3.3	6.2	33.385	4.1	0.52	0.34	4.06	4.4	3.11	NA	1.335	7.52	05:24:00	18:00:00	NA	12:15:00
2012-12-22	357	2012	NA	NA	NA	NA	NA	NA	NA	NA	NA	NA	NA	NA	NA	06:24:00	19:02:00	00:31:00	13:13:00
2012-12-23	358	2012	NA	NA	NA	NA	NA	NA	NA	NA	NA	NA	NA	NA	NA	07:31:00	20:09:00	01:39:00	14:18:00
2012-12-24	359	2012	NA	NA	NA	NA	NA	NA	NA	NA	NA	NA	NA	NA	NA	08:39:00	21:12:00	02:52:00	15:23:00
2012-12-25	360	2012	NA	NA	NA	NA	NA	NA	NA	NA	NA	NA	NA	NA	NA	09:39:00	22:07:00	03:58:00	16:19:00
2012-12-26	361	2012	NA	NA	NA	NA	NA	NA	NA	NA	NA	NA	NA	NA	NA	10:30:00	22:54:00	04:53:00	17:09:00
2012-12-27	362	2012	12:45:00	3	6.6	33.404	5.2	0.61	0.73	6.38	7.11	1.23	NA	1.15	8.34	11:16:00	23:36:00	05:40:00	17:53:00
2012-12-28	363	2012	09:00:00	3.3	6.2	33.381	5.53	0.61	0.79	4.92	5.71	1.4	NA	0.595	7.11	11:57:00	NA	06:21:00	18:33:00
2012-12-29	364	2012	NA	NA	NA	NA	NA	NA	NA	NA	NA	NA	NA	NA	NA	00:14:00	12:35:00	06:59:00	19:09:00
2012-12-30	365	2012	NA	NA	NA	NA	NA	NA	NA	NA	NA	NA	NA	NA	NA	00:50:00	13:11:00	07:35:00	19:45:00
2012-12-31	366	2012	NA	NA	NA	NA	NA	NA	NA	NA	NA	NA	NA	NA	NA	01:24:00	13:45:00	08:10:00	20:17:00
