# Supplementary material for: Recurrent patterns of microdiversity in a temperate coastal marine environment
Source: ISME J. 2017 Oct 24;12(1):237–52. doi: 10.1038/ismej.2017.165 (PMC5739018; doi:10.1038/ismej.2017.165)
Supplement: Supplementary Table S2 [file ismej2017165x2.xlsx]

## Sheet: TableS2
Table S2. Phytoplankton cell count data.
date	julian_day	year	Diatoms_pennales	Diatoms_centrales	Dinoflagellates	Coccolithophorids	Flagellates	Ciliates	total_Phytoplankton_abundance	Mediopyxis_helysia	Chaetoceros_debilis	Chaetoceros_minimus	Rhizosolenia_styliformis	Thalassiosira_nordenskioeldii	Dinophyceae_round_(10_um)	Phaeocystis_sp	Chattonella_sp
2010-01-04	4	2010	80446	2140	13187	0	1510186	0	1605959	0	0	0	0	0	9957	49785	0
2010-01-05	5	2010	91323	2460	5619	10167	1007757	0	1117326	0	0	0	0	0	3319	66380	0
2010-01-06	6	2010	144337	8069	12787	3319	1189882	0	1358394	0	0	0	0	0	9957	59742	0
2010-01-07	7	2010	82886	9660	7299	210	1556232	0	1656287	0	0	0	0	0	3319	56423	0
2010-01-08	8	2010	61112	3350	13707	0	1124342	0	1202511	0	0	0	0	0	9957	129441	0
2010-01-11	11	2010	22354	5590	8478	0	1248195	0	1284617	20	0	0	0	0	6638	66380	0
2010-01-12	12	2010	34590	3120	2050	3319	1197570	0	1240649	0	0	0	0	0	0	33190	0
2010-01-13	13	2010	31891	1000	5619	3529	1319953	0	1361992	0	0	0	0	0	3319	49785	0
2010-01-14	14	2010	61872	5770	4820	210	1547325	40	1620037	0	120	0	0	0	0	76337	0
2010-01-15	15	2010	48996	4420	17446	210	1308357	210	1379639	0	0	0	0	0	13276	99570	0
2010-01-18	18	2010	32341	4560	8099	9957	1105478	20	1160455	0	0	0	0	0	3319	63061	0
2010-01-19	19	2010	695032	6320	4170	420	1452334	20	2158296	0	0	0	0	0	0	59742	0
2010-01-20	20	2010	341528	5740	7699	210	1879645	20	2234862	0	0	0	0	0	3319	92932	210
2010-01-21	21	2010	63982	6160	7359	0	1540477	40	1618018	0	0	0	0	0	3319	82975	0
2010-01-22	22	2010	50975	3210	3180	9957	1418934	20	1486276	0	0	0	0	0	0	53104	0
2010-01-25	25	2010	59753	2200	16177	7058	2176127	20	2261335	0	0	0	0	0	9957	76337	0
2010-01-26	26	2010	52045	1880	15977	6638	1741927	40	1818507	0	0	0	0	0	9957	63061	0
2010-01-27	27	2010	58663	1040	22966	19914	1956233	40	2058856	0	0	0	0	0	13276	66380	0
2010-01-28	28	2010	27362	3340	4639	10167	1545435	40	1590983	0	0	0	0	0	3319	39828	0
2010-01-29	29	2010	138899	5440	15856	6638	1762850	0	1929683	0	0	0	0	0	13276	46466	0
2010-02-01	32	2010	49696	3880	7449	3529	1648575	40	1713169	0	60	0	0	0	3319	73018	0
2010-02-02	33	2010	37130	4880	6759	3319	1607697	20	1659805	0	0	0	0	0	3319	36509	210
2010-02-03	34	2010	54444	4160	8358	7268	1579296	20	1653546	0	0	0	0	0	6638	76337	0
2010-02-04	35	2010	40958	4710	6509	0	1500649	0	1552826	20	0	0	0	0	3319	53104	0
2010-02-05	36	2010	58373	4670	6109	9957	1538418	0	1617527	0	0	0	0	0	3319	53104	0
2010-02-08	39	2010	58333	5800	6629	13486	1971819	20	2056087	0	0	0	0	0	3319	116165	0
2010-02-09	40	2010	12827	5140	9089	13276	1847966	20	1888318	0	0	0	0	0	3319	86294	420
2010-02-10	41	2010	47317	3450	7259	6638	1787215	40	1851919	0	0	0	0	0	3319	56423	0
2010-02-11	42	2010	11257	8349	1740	210	917934	0	939910	0	0	0	20	0	0	56423	0
2010-02-12	43	2010	94732	4020	8999	29871	1552937	0	1690559	0	0	0	0	140	3319	66380	0
2010-02-15	46	2010	68380	580	15377	6638	2078978	400	2170353	0	40	0	0	20	9957	79656	0
2010-02-16	47	2010	14533	260	6811	6638	2069677	40	2097959	0	0	0	0	60	3319	69699	0
2010-02-17	48	2010	75233	2914	22761	6638	1885004	20	1992570	0	0	0	0	0	16595	53104	0
2010-02-18	49	2010	87194	4000	14977	9957	2768695	100	2884923	0	0	0	0	0	9957	86294	0
2010-02-19	50	2010	53944	680	6109	6638	2549243	20	2616634	0	0	0	0	120	3319	86294	0
2010-02-22	53	2010	53744	3340	8378	6638	2145959	60	2218119	0	0	0	0	20	6638	82975	0
2010-02-23	54	2010	57683	6119	4579	9957	2329023	120	2407481	0	0	0	0	120	3319	86294	0
2010-02-24	55	2010	37789	3100	7838	3319	2193825	40	2245911	0	0	0	0	480	6638	86294	0
2010-02-25	56	2010	44067	5080	4499	16595	2482380	0	2552621	20	0	0	0	1140	3319	69699	0
2010-02-26	57	2010	49945	1280	5454	0	2149686	0	2206365	0	0	0	0	720	3319	76337	0
2010-03-01	60	2010	37749	9980	8358	3319	2990945	80	3050431	0	0	0	0	1620	6638	122803	0
2010-03-02	61	2010	6978	10380	4179	0	2279238	20	2300795	0	0	0	0	2420	3319	69699	0
2010-03-03	62	2010	70218	11942	878	9957	2772434	40	2865469	0	0	0	0	3640	0	116165	0
2010-03-04	63	2010	77477	19419	14436	3319	1712290	60	1827001	20	380	0	0	580	13276	106208	0
2010-03-05	64	2010	79131	18665	18311	6638	2616055	60	2738860	0	0	0	0	2260	16595	122803	0
2010-03-08	67	2010	20914	32619	12217	0	2025075	60	2090885	0	0	3319	0	6440	9957	79656	0
2010-03-09	68	2010	14226	24250	1110	0	2077397	120	2117103	80	340	0	0	7920	0	86294	0
2010-03-10	69	2010	34941	19920	7098	0	1819734	20	1881713	0	300	0	0	6360	6638	46466	0
2010-03-11	70	2010	74413	38710	1130	3319	1768479	180	1886231	80	1060	0	0	7840	0	66380	0
2010-03-12	71	2010	80756	63826	8058	3319	1432420	360	1588739	20	880	0	0	4400	6638	56423	210
2010-03-15	74	2010	60924	45190	4239	0	1757262	20	1867635	80	1040	0	0	6440	3319	59742	0
2010-03-16	75	2010	34672	77100	670	0	1797131	80	1909653	360	320	0	0	8520	0	73018	0
2010-03-17	76	2010	24124	77301	270	9957	1755203	60	1866915	100	1000	0	0	12371	0	66380	210
2010-03-18	77	2010	111870	123038	7348	0	1896660	160	2139076	60	1860	0	0	22990	6638	89613	0
2010-03-19	78	2010	48988	245199	840	0	2369008	0	2664035	240	5400	0	0	59285	0	172588	0
2010-03-22	81	2010	45820	350516	7916	0	4020532	240	4425024	440	9240	0	0	88510	6638	258882	0
2010-03-23	82	2010	59700	438204	1918	6638	3164796	120	3671376	1000	11040	0	0	105210	0	185864	0
2010-03-24	83	2010	54240	423269	879	0	2551509	120	3030017	400	7680	0	0	66800	0	159312	0
2010-03-25	84	2010	101397	433961	2038	13276	3089261	280	3640213	1400	4480	0	0	62625	0	73018	0
2010-03-26	85	2010	82603	699238	17791	0	2355873	360	3155865	640	5800	0	0	236998	13276	139398	0
2010-03-30	89	2010	119546	395779	1079	6638	2882639	200	3405881	1400	9520	0	0	151879	0	73018	0
2010-03-31	90	2010	112727	460421	839	0	2709003	440	3283430	1200	8240	0	0	113492	0	199140	0
2010-04-01	91	2010	100059	284946	22885	0	2566454	200	2974544	880	8120	0	0	110154	19530	195300	559
2010-04-06	96	2010	249606	655029	7637	0	3510454	320	4423086	2800	15400	0	0	288737	6638	298710	0
2010-04-07	97	2010	237532	543193	12671	0	2609363	2160	3404999	4520	21960	0	0	268709	6638	298710	0
2010-04-08	98	2010	300825	748071	24030	0	2364041	3200	3440327	4080	14440	6638	0	470658	19914	119484	0
2010-04-09	99	2010	388304	721145	24589	0	3271004	440	4405562	6320	16800	0	0	400560	19914	358452	0
2010-04-12	102	2010	327249	453814	15355	0	2613003	520	3409981	34960	6600	0	0	265371	13276	139398	0
2010-04-13	103	2010	404069	377027	49664	0	2945742	1520	3778062	22160	4720	0	0	161893	46466	252244	0
2010-04-14	104	2010	400005	453530	14990	0	4304928	1160	5174653	48604	4640	0	0	133520	6638	232330	0
2010-04-15	105	2010	472089	680406	32108	0	3729174	1240	4915217	26250	10280	6638	0	166900	26552	258882	0
2010-04-16	106	2010	473465	761626	53488	0	3481634	1480	4771733	17780	4040	0	0	173576	39828	225692	0
2010-04-19	109	2010	179422	452235	22672	0	1875420	40	2530029	17080	4640	0	0	52605	19914	112846	0
2010-04-20	110	2010	890675	545239	22667	0	3571466	1040	5031207	90085	1480	0	0	91795	13276	238968	0
2010-04-21	111	2010	369896	1009383	27746	6638	3322430	880	4737013	45671	2440	0	0	54275	19914	152674	0
2010-04-22	112	2010	1426690	446243	20516	0	3893812	200	5787501	137432	3080	0	0	48430	13276	305348	0
2010-04-23	113	2010	482603	216446	41850	0	2135664	2200	2878843	36034	1520	0	0	26688	33190	112846	0
2010-04-26	116	2010	300834	357990	37192	6638	1801326	1600	2507340	91761	1120	0	0	11913	26552	159312	0
2010-04-27	117	2010	295958	325224	26814	0	2760394	1920	3410430	67878	720	0	0	9686	19914	179226	0
2010-04-28	118	2010	405033	443265	36832	0	3046330	1320	3932780	71230	0	0	0	11913	26552	112846	0
2010-04-29	119	2010	307634	380872	18296	0	3098594	720	3806156	97208	480	0	0	1560	13276	126122	420
2010-04-30	120	2010	290918	410150	17118	6638	2734262	1320	3462126	46928	720	0	0	480	6638	232330	0
2010-05-03	123	2010	364659	354861	22781	0	3555104	1320	4298725	204472	0	0	0	280	13276	225692	0
2010-05-04	124	2010	221658	168938	42460	0	2461464	1040	2895560	74582	0	0	0	80	33190	292072	0
2010-05-05	125	2010	334779	440637	41381	0	5158244	1880	5976921	299166	0	0	0	0	33190	577506	0
2010-05-06	126	2010	263967	364743	31062	0	4721814	1400	5383066	306289	0	0	0	200	19914	504488	0
2010-05-10	130	2010	90334	156955	35143	0	3438780	1440	3722652	141203	0	0	0	0	26552	458022	0
2010-05-11	131	2010	41258	58148	39972	6638	2947180	1280	3095316	46090	0	0	0	0	26552	219054	0
2010-05-12	132	2010	49340	75573	19036	0	3011962	1960	3157871	69973	0	0	0	0	13276	318624	420
2010-05-14	134	2010	24840	16960	20756	0	1785530	740	1848826	15120	0	0	0	0	13276	292072	0
2010-05-17	137	2010	36060	30492	36392	0	1809644	360	1912948	28492	0	0	0	0	26552	391642	0
2010-05-18	138	2010	22041	8160	13786	0	2730944	880	2775811	7200	0	0	0	0	6638	152674	0
2010-05-19	139	2010	192572	42441	8956	0	3311202	160	3555331	41481	0	0	0	0	6638	212416	0
2010-05-20	140	2010	53377	6790	27163	0	1986921	480	2074731	5950	0	0	0	0	16595	232330	0
2010-05-21	141	2010	88681	7010	24763	0	3707952	860	3829266	6230	0	0	0	0	13276	544316	0
2010-05-25	145	2010	5200	3560	18777	0	1302817	1120	1331474	2760	0	0	0	0	9957	209097	0
2010-05-26	146	2010	4020	1620	24056	0	1423100	1980	1454776	1520	0	0	0	0	13276	205778	0
2010-05-27	147	2010	60716	13770	13423	0	1897155	920	1986004	13230	0	0	0	0	6638	219054	0
2010-05-28	148	2010	13105	1040	15565	0	2143025	1660	2174415	1020	0	0	0	0	3319	328581	0
2010-05-31	151	2010	6189	1320	6233	0	2463480	380	2477602	1200	0	0	0	0	3319	653843	0
2010-06-01	152	2010	93414	1320	30023	0	2294712	8400	2427869	1120	0	0	0	0	19914	438108	0
2010-06-02	153	2010	34640	320	25244	0	2200250	8024	2268478	320	0	0	0	0	13276	391642	0
2010-06-03	154	2010	55995	940	8013	0	2322905	4800	2392673	280	0	0	0	0	0	355133	0
2010-06-04	155	2010	128448	240	29459	6638	2327359	21896	2514040	200	0	0	0	0	13276	255563	0
2010-06-07	158	2010	146492	180	16306	0	2655323	6556	2824857	120	0	0	0	0	0	308667	0
2010-06-08	159	2010	289984	200	31096	0	1942355	7667	2271302	40	0	0	0	0	3319	275477	0
2010-06-09	160	2010	120117	280	57606	6638	1884871	3440	2072952	20	0	0	0	0	16595	331900	0
2010-06-10	161	2010	131568	3619	29755	6638	2050070	3680	2225330	140	0	0	0	0	16595	302029	0
2010-06-11	162	2010	127972	10760	21258	6638	1803303	1520	1971451	100	0	0	0	0	6638	275477	0
2010-06-14	165	2010	81427	4219	21921	9957	2478170	760	2596454	2440	0	0	0	0	3319	308667	0
2010-06-15	166	2010	616172	1320	33174	19914	2804047	340	3474967	440	0	0	0	0	19914	302029	0
2010-06-16	167	2010	406109	2599	35353	13276	2703220	220	3162473	1340	120	0	0	0	23233	202459	0
2010-06-17	168	2010	96748	1199	50933	0	1809373	540	1958793	140	0	0	0	0	26552	162631	0
2010-06-18	169	2010	429232	600	53240	6638	2354565	200	2844475	100	0	0	0	0	33190	225692	0
2010-06-21	172	2010	481639	2179	54473	26552	2209946	520	2775329	1080	580	0	0	0	36509	258882	0
2010-06-22	173	2010	226658	3537	31237	39828	2838485	380	3140125	280	160	0	0	0	13276	292072	0
2010-06-23	174	2010	24213	3099	91392	39828	3357273	0	3515805	960	240	0	0	0	63061	471298	0
2010-06-24	175	2010	500509	4976	77591	6638	2890972	520	3481246	140	0	0	0	0	19914	604058	0
2010-06-25	176	2010	202411	11049	155121	19914	3936284	900	4325719	300	0	0	0	0	92932	736818	0
2010-06-28	179	2010	80235	7740	70861	26552	2779865	1460	2966793	100	0	0	0	0	23233	471298	0
2010-06-29	180	2010	169292	12273	57340	66380	2816745	360	3122430	140	280	0	0	0	26552	348495	0
2010-06-30	181	2010	37116	8560	125866	58590	5936126	2360	6168858	40	760	0	0	0	78120	1080660	0
2010-07-01	182	2010	19293	15996	121046	73018	6052635	1640	6283708	120	2720	0	0	0	66380	770008	0
2010-07-02	183	2010	136762	29794	120942	99570	5963662	1000	6351890	40	640	13276	0	0	92932	1088632	1678
2010-07-05	186	2010	428223	86313	180377	73018	5737700	13416	6519167	120	2000	0	0	0	112846	1141736	559
2010-07-06	187	2010	713356	95846	94298	59742	5841538	4640	6809420	40	4880	6638	0	0	39828	1420532	0
2010-07-07	188	2010	94893	75422	138134	66380	7309992	2440	7687301	200	5520	6638	0	0	53104	1692690	3356
2010-07-08	189	2010	258031	141276	210650	79656	5909818	4680	6604351	160	6640	26552	0	0	106208	1261220	1678
2010-07-09	190	2010	1497991	182916	159096	112846	6259757	2680	8215366	0	2960	13276	0	0	86294	776646	1678
2010-07-12	193	2010	881336	501728	128376	126122	5669444	4520	7311526	0	3640	6638	0	0	59742	564230	0
2010-07-13	194	2010	97124	230978	114488	53104	4891776	2360	5389870	80	2800	0	0	0	26552	424832	0
2010-07-14	195	2010	78096	323942	140074	73018	4949364	18850	5583384	80	4640	13276	0	0	59742	643886	559
2010-07-15	196	2010	60034	241317	119335	33190	4259850	4360	4718086	240	1600	6638	0	0	79656	424832	0
2010-07-16	197	2010	51561	159304	76371	0	3450503	5240	3743019	240	3280	0	0	0	59742	365090	0
2010-07-19	200	2010	43654	72993	80969	13276	3643494	3320	3857746	0	320	0	0	0	59742	318624	559
2010-07-20	201	2010	53517	88007	47083	13276	3623440	4960	3830403	0	160	6638	0	0	13276	305348	0
2010-07-21	202	2010	22578	58828	68428	33190	3070782	5880	3259726	0	0	0	0	0	39828	331900	0
2010-07-22	203	2010	68176	89406	221398	86294	4239683	25106	4730103	40	280	6638	0	0	86294	331900	0
2010-07-23	204	2010	52620	66234	168206	19914	3804553	21892	4133419	0	600	6638	0	0	119484	424832	0
2010-07-26	207	2010	15823	179407	124672	53104	3677279	2840	4053205	40	9640	0	0	0	66380	292072	0
2010-07-27	208	2010	35335	204667	113855	53104	4054880	3880	4465801	0	15280	6638	0	0	73018	278796	0
2010-07-28	209	2010	7672	206944	130934	79656	3935692	1560	4362458	0	7960	0	0	0	92932	252244	0
2010-07-29	210	2010	49492	93425	83075	92932	4215131	1000	4535055	200	9720	0	0	0	66380	219054	0
2010-07-30	211	2010	8067	101862	50252	26552	4211917	760	4399410	280	18400	0	0	0	39828	219054	0
2010-08-02	214	2010	15714	285032	129748	66380	4193044	400	4690318	0	20280	6638	0	0	112846	411556	0
2010-08-03	215	2010	25348	254680	137785	66380	5091321	360	5575874	80	9040	0	0	0	119484	438108	0
2010-08-04	216	2010	9230	653315	180120	46466	4748810	200	5638141	0	26560	0	0	0	146036	318624	0
2010-08-05	217	2010	3300	479235	36592	0	4162774	40	4681941	0	11720	0	0	0	26552	245606	0
2010-08-06	218	2010	14346	379474	75306	0	3552366	200	4021732	400	198550	0	0	0	33190	557592	0
2010-08-09	221	2010	30569	784636	186943	26552	4190922	1480	5221102	840	566965	0	0	0	132760	345176	839
2010-08-10	222	2010	64611	884938	130507	39828	5290387	720	6410991	1880	607880	0	0	0	112846	477936	0
2010-08-11	223	2010	83993	1006182	183911	26552	5069616	320	6370574	480	754388	0	0	0	159312	404918	0
2010-08-12	224	2010	39398	625616	263184	0	4791698	3560	5723456	120	467320	0	0	0	192502	305348	0
2010-08-13	225	2010	22058	650750	236967	0	4351912	760	5262447	480	551100	6638	0	0	185864	185864	0
2010-08-16	228	2010	67488	698761	196958	0	4679074	1600	5643881	1120	336519	0	0	0	73018	252244	8390
2010-08-17	229	2010	71056	510078	242614	0	4014978	5480	4844206	1240	310248	0	0	0	106208	192502	3356
2010-08-18	230	2010	32768	381360	243524	13276	4758212	1880	5431020	1160	220454	0	0	0	53104	219054	0
2010-08-19	231	2010	57144	292150	363285	6638	4735855	1600	5456672	1840	152205	0	0	0	79656	225692	0
2010-08-20	232	2010	62416	359588	652372	0	4816942	680	5891998	1000	229906	0	0	0	106208	165950	0
2010-08-23	235	2010	177772	261418	364954	19914	3736108	240	4560406	880	161796	0	0	0	26552	139398	0
2010-08-24	236	2010	20450	57961	484556	0	4624870	559	5188396	400	4600	0	0	0	66380	199140	0
2010-08-25	237	2010	31533	56228	430066	19914	5047841	280	5585862	3000	22280	0	0	0	59742	165950	0
2010-08-26	238	2010	284108	255422	244822	13276	4921176	40	5718844	1040	120000	0	0	0	79656	192502	1678
2010-08-27	239	2010	94825	124056	1341010	0	4693115	160	6253166	2080	35840	0	0	0	46466	132760	0
2010-08-30	242	2010	56039	59547	199540	6638	3665574	40	3987378	600	12040	0	0	0	19914	152674	559
2010-08-31	243	2010	126902	48584	730152	0	4124542	0	5030180	640	17400	0	0	0	19914	146036	0
2010-09-01	244	2010	102418	86814	305588	0	4244322	1798	4740940	360	17760	0	0	0	33190	152674	0
2010-09-02	245	2010	84630	75826	277118	0	3753036	160	4190810	160	31760	0	0	0	6638	112846	1678
2010-09-03	246	2010	95904	130324	609718	0	3738304	320	4574570	0	71520	0	0	0	0	112846	0
2010-09-06	249	2010	40359	121189	1427850	0	3224982	800	4815180	80	86560	0	0	0	26552	146036	3356
2010-09-07	250	2010	31690	276145	720975	0	3196752	1279	4226921	120	193766	0	0	0	26552	199140	839
2010-09-08	251	2010	46407	228257	366064	0	3611492	400	4252620	320	154012	0	0	0	19914	79656	0
2010-09-09	252	2010	54748	53067	786163	0	3376297	2916	4273231	160	30880	0	0	0	19914	92932	0
2010-09-10	253	2010	52814	87420	151916	0	2554196	1080	2847426	160	46720	0	0	0	19914	92932	420
2010-09-13	256	2010	54448	36384	102391	0	3119992	160	3313375	120	11960	0	0	0	39828	59742	0
2010-09-14	257	2010	49070	32538	198710	0	3903292	440	4184050	100	5840	0	0	0	26552	73018	0
2010-09-15	258	2010	78814	34567	85717	0	2275455	440	2474993	80	5140	0	0	0	26552	69699	0
2010-09-16	259	2010	7840	9400	45734	0	1369989	40	1433003	120	2880	0	0	0	19914	9957	280
2010-09-17	260	2010	48799	41920	25698	0	1984127	160	2100704	320	3320	0	0	0	6638	53104	0
2010-09-20	263	2010	35318	51080	37117	0	2045392	1300	2170207	300	2100	0	0	0	9957	46466	280
2010-09-21	264	2010	95723	46942	25948	0	2274946	680	2444239	160	1940	0	0	0	19914	36509	0
2010-09-22	265	2010	50583	66392	28989	0	2420234	860	2567078	60	1220	0	0	0	16595	63061	419
2010-09-23	266	2010	20206	53289	30895	0	2081568	1180	2187138	20	300	0	0	0	9957	63061	839
2010-09-27	270	2010	27916	18060	27417	0	2422276	320	2495989	60	0	0	0	0	9957	59742	1120
2010-09-28	271	2010	40226	21810	17258	0	1345368	240	1424902	60	200	0	0	0	6638	43147	210
2010-09-29	272	2010	25176	44940	59888	0	2412039	480	2542563	140	1260	0	0	0	39828	126122	1400
2010-09-30	273	2010	16479	35980	26615	0	2075140	320	2154534	80	1480	0	0	0	16595	102889	280
2010-10-01	274	2010	59675	27390	15607	0	2692042	380	2795094	120	780	0	0	0	9957	106208	0
2010-10-04	277	2010	49008	15169	16206	0	1350664	40	1431087	20	140	0	0	0	13276	56423	0
2010-10-05	278	2010	39154	30169	7289	0	1570348	260	1647220	40	1120	3319	0	0	3319	106208	0
2010-10-06	279	2010	13980	21700	6579	0	1014185	330	1056774	20	3160	0	20	0	3319	79656	0
2010-10-07	280	2010	34854	16610	18425	0	1284704	350	1354943	180	2780	0	0	0	16595	96251	0
2010-10-11	284	2010	39415	20370	13657	0	1315205	120	1388767	280	3940	0	0	0	9957	59742	0
2010-10-12	285	2010	60874	36890	10168	0	1593704	100	1701736	220	7860	0	0	0	6638	129441	0
2010-10-13	286	2010	41135	25630	11208	210	1468550	330	1547063	240	3600	0	0	0	6638	99570	0
2010-10-14	287	2010	37293	13440	4279	0	1262941	100	1318053	100	1320	0	0	0	3319	109527	0
2010-10-18	291	2010	9910	25070	7949	0	1561692	390	1605011	180	1640	0	0	0	3319	92932	630
2010-10-19	292	2010	26706	18280	21575	0	2160541	60	2227162	220	680	0	0	0	16595	109527	0
2010-10-21	294	2010	7070	7100	10658	0	1786124	40	1810992	180	180	0	0	0	6638	39828	0
2010-10-22	295	2010	13620	12330	15886	0	1976526	20	2018382	240	920	0	0	0	13276	69699	210
2010-10-25	298	2010	10079	12880	9798	0	1547325	0	1580082	360	780	0	0	0	6638	79656	0
2010-10-26	299	2010	12799	14670	15906	0	1777176	0	1820551	340	100	0	0	0	13276	76337	0
2010-10-27	300	2010	10859	14336	16192	0	1614499	0	1655886	200	0	0	0	0	13276	96251	208
2010-10-28	301	2010	11440	16690	17836	0	2161591	20	2207577	240	340	0	0	0	13276	112846	0
2010-10-29	302	2010	7250	9440	19205	0	1721173	20	1757088	80	180	0	0	0	16595	106208	0
2010-11-01	305	2010	13790	21000	18696	0	1571818	0	1625304	80	1620	0	0	0	13276	126122	210
2010-11-02	306	2010	22670	34249	26414	0	2098320	180	2181833	120	820	0	40	0	19914	89613	0
2010-11-04	308	2010	6720	11850	12918	0	2078406	140	2110034	100	240	0	0	0	6638	112846	210
2010-11-05	309	2010	9159	8160	12768	0	1495691	100	1525898	40	140	0	80	0	6638	106208	0
2010-11-08	312	2010	7400	7550	10678	0	1631391	0	1657019	220	120	0	80	0	6638	109527	0
2010-11-09	313	2010	16359	9970	7839	0	2060971	60	2095199	140	220	0	40	0	3319	102889	0
2010-11-10	314	2010	23815	5540	13956	0	1746354	80	1789745	40	760	0	20	0	13276	96251	20
2010-11-11	315	2010	20858	12780	21445	0	2101009	0	2156092	200	300	0	0	0	16595	119484	0
2010-11-15	319	2010	35063	10009	10218	0	1908297	80	1963667	220	0	0	20	0	6638	79656	0
2010-11-16	320	2010	36393	6630	19756	0	2363840	20	2426639	140	100	0	0	0	13276	119484	0
2010-11-17	321	2010	13499	4670	21435	0	1835530	40	1875174	180	0	0	0	0	16595	119484	0
2010-11-18	322	2010	18849	5470	18316	0	1481196	0	1523831	480	0	0	0	0	13276	79656	0
2010-11-19	323	2010	102245	5670	11398	210	1519134	0	1638657	100	0	0	0	0	6638	96251	0
2010-11-22	326	2010	105926	5830	8359	0	1311466	0	1431581	120	0	0	0	0	3319	112846	0
2010-11-23	327	2010	119961	4717	15325	0	1299857	0	1439860	60	0	0	0	0	9957	79656	0
2010-11-24	328	2010	120416	3260	22075	0	1902948	0	2048699	80	0	0	0	0	16595	122803	0
2010-11-25	329	2010	50059	3750	13717	0	1535099	0	1602625	0	0	0	0	0	9957	63061	0
2010-11-26	330	2010	172104	6230	16337	0	1706888	210	1902609	120	0	0	20	0	9957	99570	0
2010-12-02	336	2010	178272	7320	13298	0	2322752	40	2522522	140	0	0	0	0	6638	112846	0
2010-12-03	337	2010	52897	4130	15616	210	2627890	60	2700803	180	0	0	0	0	13276	146036	0
2010-12-06	340	2010	121399	6560	23045	0	2125292	0	2276296	40	0	0	0	0	16595	142717	0
2010-12-07	341	2010	88430	5660	18096	0	2073197	210	2185593	100	0	0	0	0	13276	89613	0
2010-12-08	342	2010	81041	3050	13087	0	1609966	0	1707984	60	0	0	0	0	9957	86294	0
2010-12-10	344	2010	91468	3980	35771	420	1919053	420	2051112	80	0	0	0	0	29871	63061	0
2010-12-13	347	2010	63569	6360	16337	0	2069219	0	2155485	140	0	0	0	0	9957	86294	0
2010-12-14	348	2010	12530	3800	7079	0	2036688	0	2060097	60	0	0	0	0	3319	92932	0
2010-12-15	349	2010	45148	6899	17415	0	2088091	0	2157553	100	0	0	20	0	16595	69699	0
2010-12-16	350	2010	22075	2800	13896	0	1888951	0	1927722	260	0	0	0	0	13276	69699	0
2010-12-17	351	2010	74362	3180	9332	0	2208844	0	2299070	60	0	0	0	0	6638	102889	0
2010-12-20	354	2010	22915	2280	15598	0	2284394	20	2326887	140	0	0	0	0	6638	109527	0
2010-12-21	355	2010	14298	2490	17457	0	1904599	100	1939784	140	0	0	0	0	9957	106208	0
2010-12-22	356	2010	17937	5070	10828	0	2043116	40	2076991	80	0	0	0	0	6638	92932	0
2010-12-28	362	2010	871720	6659	16617	0	1987276	0	2882272	160	0	0	0	0	6638	76337	0
2010-12-29	363	2010	84897	2670	7759	0	1874897	0	1970223	100	0	0	0	0	3319	59742	0
2010-12-30	364	2010	56689	2460	9948	0	1773017	0	1842114	40	0	0	40	0	6638	69699	0
2011-01-03	3	2011	65986	2540	13947	0	1779865	0	1862338	80	0	0	0	0	9957	76337	0
2011-01-04	4	2011	89588	3020	16086	0	2149744	0	2258438	60	0	0	20	0	13276	76337	0
2011-01-05	5	2011	5080	2920	17716	6638	3922300	0	3954654	0	0	0	0	0	13276	112846	0
2011-01-06	6	2011	17609	8429	22184	0	2351363	0	2399585	40	200	0	0	0	19914	76337	0
2011-01-07	7	2011	5990	3220	18106	0	1943126	0	1970442	40	0	0	0	0	13276	43147	0
2011-01-10	10	2011	3600	2850	3200	7058	1667229	270	1684207	100	0	0	0	0	0	69699	0
2011-01-11	11	2011	4720	5630	19996	0	1438469	40	1468855	40	0	0	40	0	13276	76337	0
2011-01-12	12	2011	3220	7209	28744	7478	2013706	0	2060357	40	0	0	0	0	19914	112846	0
2011-01-13	13	2011	14830	5790	35411	6638	2413794	20	2476483	120	0	0	0	0	29871	102889	0
2011-01-14	14	2011	2670	2160	19366	210	2205788	0	2230194	0	0	0	0	0	13276	76337	0
2011-01-17	17	2011	9768	2470	24575	210	2511136	20	2549019	40	0	0	0	0	16595	76337	0
2011-01-18	18	2011	5150	1890	16157	3529	2101260	40	2128026	60	0	0	0	0	9957	66380	0
2011-01-19	19	2011	6620	6509	24155	210	2087185	80	2124759	20	0	0	0	0	16595	96251	0
2011-01-20	20	2011	20296	1290	27194	3529	2451476	20	2504645	80	0	0	0	0	19914	86294	0
2011-01-21	21	2011	10659	4020	27793	0	2342579	0	2385051	80	0	0	0	0	23233	66380	0
2011-01-24	24	2011	20158	3600	30155	0	2440032	60	2495125	180	0	0	0	0	16595	76337	0
2011-01-25	25	2011	16858	4820	35172	0	2651287	20	2708157	100	0	0	0	0	26552	86294	0
2011-01-26	26	2011	8850	1660	28304	210	1996522	140	2036526	80	0	0	0	0	19914	66380	0
2011-01-27	27	2011	24482	10395	18532	3738	2979017	160	3036324	140	0	0	0	0	6638	96251	0
2011-01-28	28	2011	6280	2080	24096	0	3111228	440	3144964	40	0	0	0	0	13276	126122	0
2011-01-31	31	2011	9379	1380	21856	0	3281897	80	3314592	40	0	0	0	0	13276	96251	0
2011-02-01	32	2011	7160	3920	27354	0	2278719	180	2317333	40	0	0	0	0	19914	73018	0
2011-02-02	33	2011	18658	1420	26294	0	2441070	340	2487782	40	0	0	0	0	19914	73018	0
2011-02-03	34	2011	6180	720	29434	0	2242490	260	2279104	0	0	0	0	0	19914	79656	0
2011-02-07	38	2011	30674	3700	15637	0	2893813	120	2945064	160	0	0	0	0	9957	99570	0
2011-02-09	40	2011	6200	3380	22315	280	2883296	280	2915751	300	0	0	0	0	16595	82975	0
2011-02-10	41	2011	6960	1900	8899	0	2765253	600	2783612	160	0	0	0	0	3319	89613	0
2011-02-11	42	2011	15478	2030	14947	0	2581926	180	2614561	80	0	0	0	0	9957	76337	0
2011-02-15	46	2011	33774	820	34851	0	3006461	420	3076326	20	0	0	0	0	29871	112846	0
2011-02-16	47	2011	16616	1060	21825	0	2091554	160	2131215	40	0	0	0	0	16595	66380	0
2011-02-17	48	2011	4460	40	1880	0	797692	580	804652	0	0	0	0	0	0	39828	0
2011-02-18	49	2011	1260	440	13397	0	1792745	100	1807942	0	0	0	0	0	9957	73018	560
2011-02-21	52	2011	354731	740	27049	3319	2222237	160	2608256	20	0	0	0	0	23233	46466	0
2011-02-22	53	2011	88222	960	21855	0	2575469	120	2686626	0	0	0	0	0	16595	139398	0
2011-02-23	54	2011	2010	900	24734	0	1411077	420	1439141	0	0	0	0	0	19914	63061	0
2011-02-24	55	2011	2060	2060	12787	0	1816835	360	1834102	0	0	0	20	0	9957	56423	0
2011-02-25	56	2011	161021	1020	10098	0	1408977	160	1581276	0	0	0	0	0	6638	73018	0
2011-02-28	59	2011	8948	2000	12557	0	1529511	60	1553076	60	0	0	0	0	9957	53104	0
2011-03-01	60	2011	178553	1240	15266	0	2481977	840	2677876	0	0	0	80	0	13276	92932	0
2011-03-02	61	2011	209976	1360	4297	3319	2218900	380	2438232	0	0	0	0	0	3319	69699	0
2011-03-03	62	2011	19095	1450	18875	6638	2239690	1320	2287068	0	0	0	0	0	16595	69699	0
2011-03-04	63	2011	28593	340	14257	0	2235613	1080	2279883	0	0	0	0	0	9957	129441	0
2011-03-07	66	2011	1150	40	13287	0	2345939	580	2361836	0	0	0	0	0	9957	89613	0
2011-03-09	68	2011	8308	1060	8748	0	2562683	590	2581409	0	0	0	0	0	6638	132760	0
2011-03-10	69	2011	13357	1080	23564	0	2983735	380	3022136	0	0	0	0	0	19914	136079	0
2011-03-14	73	2011	19375	420	9398	0	2647770	1900	2678863	0	0	0	0	0	6638	112846	0
2011-03-15	74	2011	26256	960	4499	0	2897214	320	2929249	140	0	0	0	0	3319	116165	0
2011-03-16	75	2011	11512	5238	9691	0	2669997	180	2696618	40	0	0	0	0	6638	63061	0
2011-03-17	76	2011	38112	1380	8758	0	2928724	320	2977294	60	0	0	0	0	6638	139398	0
2011-03-18	77	2011	32719	1240	15145	0	3251340	700	3301144	120	0	0	0	0	9957	192502	0
2011-03-21	80	2011	50504	1660	8773	0	3229103	400	3290440	0	0	0	0	0	3319	129441	0
2011-03-22	81	2011	41713	2797	15385	13276	3996119	980	4070270	80	0	0	0	0	9957	132760	0
2011-03-23	82	2011	33831	2120	20291	0	3596821	700	3653783	80	0	0	0	0	16595	136079	0
2011-03-24	83	2011	136783	1020	15724	0	3058000	900	3212467	260	0	0	0	0	9957	116165	0
2011-03-25	84	2011	43141	920	16093	0	3413474	680	3474388	300	0	0	0	0	13276	192502	0
2011-03-28	87	2011	299176	760	30248	0	3599227	540	3929971	80	0	0	0	0	26552	152674	0
2011-03-29	88	2011	147574	1180	18764	6638	3451550	1260	3627086	260	0	0	0	0	6638	162631	0
2011-03-30	89	2011	202720	1260	55914	0	3700401	3640	3963975	0	380	0	0	0	39828	155993	0
2011-03-31	90	2011	93494	1120	46311	6918	3678218	1260	3827461	160	0	0	0	0	29871	146036	0
2011-04-01	91	2011	103668	2960	39940	0	3383788	3380	3533756	60	1060	0	0	0	29871	189183	0
2011-04-04	94	2011	161572	5459	28262	0	3659524	300	3855297	500	920	0	0	0	16595	175907	839
2011-04-05	95	2011	373644	8520	50952	0	3069865	360	3503361	620	1560	0	0	0	36509	215735	0
2011-04-06	96	2011	122698	9280	27705	9957	3145252	1020	3315932	1600	1980	0	20	0	19914	106208	0
2011-04-07	97	2011	315626	8900	38681	0	3326156	740	3690103	440	3080	0	0	0	29871	192502	0
2011-04-11	101	2011	368826	26339	130128	9957	4105479	940	4645605	3120	4400	0	0	0	69699	132760	4195
2011-04-12	102	2011	60722	25540	55298	3319	4370703	200	4516302	3640	6180	0	0	280	26552	126122	0
2011-04-13	103	2011	58619	37835	60164	0	3974644	200	4131622	3500	4180	0	0	800	39828	165950	0
2011-04-14	104	2011	982109	80424	119101	839	7283613	1280	8467406	8000	13960	0	0	1520	92932	444746	1678
2011-04-15	105	2011	88170	164857	208910	19914	7542988	3640	8028879	7640	26840	0	0	1400	132760	464660	6712
2011-04-18	108	2011	112300	199474	125836	46466	6948504	1960	7434860	24480	32080	0	40	16320	73018	411556	25170
2011-04-19	109	2011	227162	221198	169300	26552	8223000	5398	8872850	42000	28880	0	0	27160	112846	438108	52018
2011-04-20	110	2011	257856	250500	130482	19914	8310010	2358	8971320	63700	28080	0	0	27760	86294	351814	13424
2011-04-21	111	2011	126546	290250	85740	6638	5818268	840	6328442	61174	28480	0	0	18183	46466	351814	1678
2011-04-26	116	2011	122120	700619	68480	0	5632108	480	6523927	435441	32840	0	0	44160	46466	258882	11746
2011-04-27	117	2011	125388	315427	81106	0	6108958	1040	6632079	81270	6560	0	0	91751	46466	285434	58730
2011-04-28	118	2011	104400	189587	61358	0	5453770	840	5809995	93856	10320	0	0	32395	33190	265520	87256
2011-04-29	119	2011	71966	176427	31541	6638	3286007	600	3573259	123605	5520	0	0	15030	19914	185864	15941
2011-05-02	122	2011	56754	213303	51974	13276	3488799	1240	3825346	140784	11640	0	80	4920	39828	205778	32721
2011-05-03	123	2011	59857	184892	47166	0	4794315	640	5086910	127795	4960	0	0	5120	33190	318624	40248
2011-05-04	124	2011	30778	76258	63167	13276	4226530	520	4410529	38220	9800	0	0	5720	46466	272158	57052
2011-05-05	125	2011	89930	37424	33705	0	4259029	1120	4421248	9840	2280	0	0	5800	26552	192502	74671
2011-05-06	126	2011	8510	137764	92682	6638	4770130	1360	5017244	4680	3200	0	0	5720	79656	265520	117460
2011-05-09	129	2011	25760	82975	28675	0	2391605	980	2529995	1060	420	0	0	1380	19914	182545	100680
2011-05-10	130	2011	4649	12054	22664	9957	2166630	3260	2219234	260	1420	0	0	640	16595	202459	129206
2011-05-11	131	2011	1297	20852	25017	9957	2475318	1280	2533721	60	4200	0	0	380	16595	189183	166122
2011-05-12	132	2011	18895	7030	34416	13276	2783294	1200	2858131	240	780	0	0	0	26552	219054	291972
2011-05-13	133	2011	22674	4176	26288	9957	3435487	740	3499322	460	760	0	20	0	23233	494531	399364
2011-05-16	136	2011	10151	9832	73074	3319	3316074	2019	3414469	1880	380	0	20	0	66380	238968	352380
2011-05-17	137	2011	5274	11850	66274	13276	3090123	1939	3188736	1100	600	0	0	0	56423	212416	335600
2011-05-18	138	2011	4238	3660	46422	3319	3241379	1699	3300717	260	1620	0	0	160	39828	278796	130884
2011-05-19	139	2011	4375	33149	52313	6638	2991714	2000	3090209	100	1420	3319	20	0	36509	162631	61247
2011-05-20	140	2011	9232	15196	64641	13276	2911688	820	3014853	20	440	0	0	0	39828	149355	10068
2011-05-24	144	2011	17000	3680	25476	36929	2643809	600	2727494	1060	0	0	0	0	13276	96251	0
2011-05-25	145	2011	8301	3780	39138	3319	3471552	1019	3527109	560	120	0	0	0	23233	162631	419
2011-05-26	146	2011	19503	8940	55657	18273	3952287	220	4054880	560	0	0	0	0	46466	155993	0
2011-05-27	147	2011	8470	5840	32566	43147	3670863	979	3761865	540	0	0	0	0	26552	142717	0
2011-05-30	150	2011	13269	11897	66244	56633	3523166	1520	3672729	260	0	9957	0	0	53104	159312	0
2011-05-31	151	2011	8578	27233	30677	30151	4142815	1360	4240814	80	0	23233	0	0	9957	159312	0
2011-06-01	152	2011	55324	101823	51104	23233	5229046	2417	5462947	160	180	96251	0	0	39828	238968	0
2011-06-03	154	2011	4135	36505	81890	29295	4251998	2810	4406633	140	0	35805	0	0	65100	188790	0
2011-06-06	157	2011	2694	55714	80846	19914	3517390	21230	3697788	80	0	13276	0	0	56423	209097	0
2011-06-07	158	2011	1460	43251	58190	13276	3586750	14496	3717463	0	0	0	0	0	33190	165950	0
2011-06-08	159	2011	2080	44158	44733	23233	2948037	10140	3072381	60	0	0	0	0	23233	199140	0
2011-06-09	160	2011	2360	35515	34375	29871	3021738	10340	3134219	0	0	0	0	0	16595	182545	0
2011-06-10	161	2011	1337	24806	46838	29871	2395325	9613	2507830	20	0	0	0	0	33190	212416	0
2011-06-14	165	2011	1720	2660	18936	43147	2719434	3920	2789837	40	0	0	0	0	13276	358452	0
2011-06-15	166	2011	439	4760	35964	106208	2795667	3299	2946557	20	0	0	0	0	23233	414875	419
2011-06-16	167	2011	18875	11839	37711	245606	3182450	2280	3498841	80	0	3319	0	0	29871	627291	1400
2011-06-17	168	2011	12477	13280	71901	298710	3430815	4731	3831954	60	0	0	0	0	63061	929320	0
2011-06-20	171	2011	20234	5200	149495	1264539	3331079	57655	4828582	80	0	0	0	0	126122	1048804	0
2011-06-21	172	2011	18630	5060	48147	1902626	3414239	5839	5395021	60	0	0	0	0	26552	527721	839
2011-06-22	173	2011	71797	5840	43364	2066133	3991128	3520	6182362	20	0	0	0	0	16595	564230	839
2011-06-23	174	2011	20451	2280	27936	1490231	2771044	1860	4314402	20	0	0	0	0	9957	421513	839
2011-06-24	175	2011	28285	17489	36954	1155851	3187597	3100	4429616	20	0	3319	0	0	19914	368409	0
2011-06-27	178	2011	18747	30164	53963	381685	2880719	10454	3376292	0	0	0	0	0	29871	408237	3356
2011-06-28	179	2011	27876	67085	98125	287951	3313793	53446	3848956	60	120	0	0	0	46466	826431	0
2011-06-29	180	2011	79592	108839	120385	617334	6443892	65450	7436772	0	0	6638	0	0	53104	1666138	0
2011-06-30	181	2011	108240	62048	32220	199140	5531354	10100	5943262	280	0	0	0	0	19914	1075356	0
2011-07-01	182	2011	436008	115520	29336	119484	5199142	15715	5915285	200	2160	0	0	0	13276	770008	0
2011-07-04	185	2011	1847005	344825	23824	33190	5613897	11704	7874605	80	760	0	0	0	13276	318624	0
2011-07-05	186	2011	332654	387554	24094	13276	5488274	5200	6251092	120	240	0	0	0	19914	238968	0
2011-07-06	187	2011	54312	651244	50668	0	4826072	1840	5584176	40	0	0	0	0	39828	192502	0
2011-07-07	188	2011	27094	437210	71464	13696	3865580	3040	4418124	0	680	0	0	0	53104	192502	0
2011-07-08	189	2011	48418	1017876	48308	26972	4129420	1480	5272474	40	0	0	0	0	39828	165950	0
2011-07-11	192	2011	25263	425479	72157	6638	4015669	480	4545806	40	320	0	0	0	46466	391642	0
2011-07-12	193	2011	26706	305690	88937	19914	3597308	5079	4043634	0	5080	6638	0	0	59742	265520	2236
2011-07-13	194	2011	35105	326497	61241	6638	3125241	280	3555002	120	3640	0	0	0	46466	92932	0
2011-07-14	195	2011	7874	163558	65611	26552	4709377	840	4973932	0	3760	0	0	0	53104	358452	1678
2011-07-15	196	2011	12520	334828	36552	0	3561072	160	3945172	160	3840	0	0	0	26552	165950	420
2011-07-18	199	2011	17698	107243	51337	0	1895313	100	2071711	40	3200	6638	0	0	43147	73018	210
2011-07-19	200	2011	32460	120125	48010	9957	2173338	1019	2384949	0	2120	0	0	0	29871	109527	0
2011-07-20	201	2011	2840	63406	39332	3319	1598843	460	1708200	60	1020	0	0	0	26552	112846	0
2011-07-21	202	2011	42692	96135	61798	0	2031459	240	2232324	0	10980	0	0	0	49785	142717	0
2011-07-22	203	2011	67890	104664	31258	13276	2571941	120	2789169	0	10000	3319	0	0	16595	155993	0
2011-07-25	206	2011	25431	13898	47933	3319	2966063	300	3056964	100	840	3319	0	0	33190	99570	0
2011-07-26	207	2011	38640	19585	19914	6638	2887022	40	2971839	100	1960	0	0	0	9957	119484	419
2011-07-27	208	2011	16772	10014	57146	3319	2006366	1240	2094857	0	880	0	0	0	36509	122803	0
2011-07-28	209	2011	26227	10745	15508	6638	2198765	240	2258143	60	1460	0	0	0	9957	112846	0
2011-07-29	210	2011	57598	63605	72325	0	2635113	1918	2830579	20	9100	0	0	0	56423	139398	0
2011-08-01	213	2011	16299	152470	22315	0	2201863	20	2392967	0	34400	0	0	0	16595	109527	0
2011-08-02	214	2011	37018	457268	35902	0	3337532	600	3868360	80	44880	0	0	0	26552	205778	1678
2011-08-03	215	2011	46845	1222926	44881	13835	3864714	120	5193481	0	114532	0	0	0	26552	199140	559
2011-08-04	216	2011	87355	1056092	95437	13276	3183865	280	4436545	0	82000	0	0	0	53104	132760	1118
2011-08-05	217	2011	72376	493935	115820	21032	3473212	759	4177254	40	36400	0	0	0	66380	159312	559
2011-08-08	220	2011	29915	420402	59197	19914	3328853	160	3858681	0	480	0	0	0	39828	99570	559
2011-08-10	222	2011	30393	190213	34580	0	4213593	80	4468939	200	0	0	0	0	26552	252244	0
2011-08-11	223	2011	19393	128305	60853	6638	5306032	600	5522101	40	0	0	0	0	46466	225692	1678
2011-08-12	224	2011	8398	47440	36092	6638	3582246	120	3681014	80	0	0	0	0	26552	185864	0
2011-08-15	227	2011	4179	5920	27294	13276	1424097	220	1475086	20	0	0	0	0	19914	79656	0
2011-08-16	228	2011	4679	12740	22235	0	1734123	160	1774157	0	40	0	0	0	16595	89613	0
2011-08-17	229	2011	5639	15080	24195	0	1991448	140	2036702	20	0	0	0	0	16595	106208	0
2011-08-18	230	2011	4736	19262	13046	0	1803705	200	1841129	20	240	0	0	0	6638	76337	419
2011-08-19	231	2011	14309	13249	52350	13276	2514864	380	2608468	0	0	0	0	0	33190	102889	0
2011-08-22	234	2011	26044	28154	49819	0	2138065	560	2242802	0	0	3319	0	0	16595	96251	0
2011-08-23	235	2011	25970	27997	85298	3319	2389544	740	2532928	0	200	0	0	0	36509	99570	0
2011-08-24	236	2011	4338	9799	70245	3319	1685040	940	1773841	40	140	0	0	0	26552	86294	0
2011-08-25	237	2011	3579	106921	93199	0	2099224	2219	2305222	0	0	0	0	0	49785	79656	0
2011-08-26	238	2011	13735	978547	182546	6638	2067681	8618	3257765	0	7740	0	0	0	92932	162631	0
2011-08-29	241	2011	9207	92619	51084	0	2275521	460	2428891	20	52624	0	0	0	39828	112846	0
2011-08-30	242	2011	35734	65426	49248	0	2257217	140	2407785	120	36160	0	0	0	39828	109527	0
2011-08-31	243	2011	20988	75538	31096	0	1924832	380	2052854	40	19120	0	0	0	23233	96251	0
2011-09-01	244	2011	6679	29220	37532	3599	1866965	220	1944235	20	6820	0	0	0	26552	66380	560
2011-09-02	245	2011	19850	14970	20681	3319	1780571	779	1840270	80	2340	0	0	0	13276	129441	0
2011-09-05	248	2011	19374	27721	35674	0	1762216	979	1845984	60	1040	0	0	0	16595	119484	0
2011-09-06	249	2011	8777	10408	41053	0	1637303	320	1697861	0	0	0	0	0	23233	109527	0
2011-09-08	251	2011	7359	6140	28315	0	2334903	260	2376977	80	0	0	0	0	16595	99570	0
2011-09-09	252	2011	6149	4660	25856	0	1394564	100	1431329	80	0	0	0	0	13276	69699	0
2011-09-12	255	2011	51151	2560	27739	4576	2170019	539	2256584	0	0	0	0	0	9957	99570	0
2011-09-13	256	2011	53065	3940	23785	6638	1440318	390	1528136	120	680	0	0	0	16595	56423	0
2011-09-14	257	2011	37562	3959	27618	0	1576756	60	1645955	300	0	0	0	0	19914	39828	0
2011-09-15	258	2011	70319	2100	27112	0	1868597	40	1968168	60	0	0	0	0	26552	49785	0
2011-09-16	259	2011	9433	7496	50518	3319	1965917	80	2036763	120	0	0	0	0	36509	69699	0
2011-09-19	262	2011	16485	10130	43567	0	1278950	160	1349332	80	220	0	0	0	23233	106208	0
2011-09-20	263	2011	26144	4855	25535	3319	2317731	0	2377584	0	460	0	0	0	6638	112846	0
2011-09-21	264	2011	25955	11939	47809	3319	1437933	300	1527315	0	260	0	0	0	36509	69699	0
2011-09-22	265	2011	7889	6860	30053	9957	1402841	60	1457660	0	0	0	0	0	23233	73018	0
2011-09-26	269	2011	9448	11345	31196	0	1469456	100	1521645	0	840	0	0	0	23233	86294	0
2011-09-27	270	2011	21041	15437	33556	0	1417444	419	1487937	0	120	0	0	0	26552	96251	0
2011-09-28	271	2011	20229	13625	29360	0	1651836	120	1715290	0	1460	0	0	0	23233	99570	0
2011-09-29	272	2011	28513	13190	14458	0	2125456	100	2181937	40	500	0	0	0	6638	122803	0
2011-10-04	277	2011	18616	14160	39310	6638	2091216	20	2170260	0	2060	0	0	0	33190	92932	0
2011-10-05	278	2011	26700	13296	11607	3319	1796262	20	1851264	20	1760	0	0	0	6638	89613	0
2011-10-06	279	2011	10238	10309	24044	0	1678907	0	1723538	0	160	0	0	0	19914	79656	0
2011-10-07	280	2011	12917	11039	15696	0	1489514	60	1529446	80	40	0	0	0	13276	46466	0
2011-10-10	283	2011	48686	13280	15656	0	2103891	0	2181753	20	0	0	0	0	13276	96251	0
2011-10-11	284	2011	19615	9139	22014	0	1938221	20	1989069	20	0	0	0	0	19914	69699	0
2011-10-12	285	2011	5899	5090	21424	0	2156044	40	2188517	0	0	0	0	0	19914	112846	0
2011-10-13	286	2011	12507	9670	12827	0	1693484	0	1728848	0	240	0	0	0	9957	59742	0
2011-10-14	287	2011	12097	8879	13538	0	1906752	20	1941486	0	0	0	0	0	6638	59742	0
2011-10-17	290	2011	20325	11499	18425	0	1447627	40	1498116	0	0	0	20	0	16595	66380	0
2011-10-18	291	2011	15576	5260	10638	0	1729684	0	1761218	0	0	0	0	0	6638	89613	0
2011-10-19	292	2011	25503	8100	9508	0	2182135	0	2225286	40	0	0	0	0	6638	99570	0
2011-10-20	293	2011	25403	8240	20585	0	1898422	0	1952850	0	60	0	0	0	16595	102889	0
2011-10-21	294	2011	7657	7390	24280	0	2461705	20	2501232	0	120	0	0	0	16595	69699	0
2011-10-24	297	2011	5599	10419	18696	0	2006841	20	2041635	0	60	0	0	0	13276	106208	0
2011-10-26	299	2011	26996	20047	26840	6638	2106572	0	2187193	0	200	0	20	0	19914	165950	0
2011-10-27	300	2011	10099	14120	36880	16595	1403891	40	1481745	0	160	0	0	0	33190	122803	0
2011-10-28	301	2011	19537	34135	15777	19914	1589767	60	1679430	0	100	0	20	0	9957	116165	0
2011-10-31	304	2011	5840	13458	13398	9957	1513150	100	1555943	0	60	0	20	0	6638	146036	560
2011-11-01	305	2011	6819	6970	12839	3529	1882585	140	1912902	0	160	0	20	0	3319	116165	0
2011-11-02	306	2011	12218	17598	24275	0	2002402	60	2056553	0	0	0	0	0	16595	122803	0
2011-11-03	307	2011	34451	11118	18416	6638	1791794	60	1862477	0	0	0	0	0	13276	89613	0
2011-11-04	308	2011	7719	9840	21915	9957	1770154	0	1819585	0	460	0	0	0	16595	76337	0
2011-11-07	311	2011	30502	2190	17646	0	1235882	60	1286280	0	0	0	20	0	13276	86294	0
2011-11-08	312	2011	7579	2000	25894	0	907091	0	942564	0	0	0	0	0	19914	53104	0
2011-11-09	313	2011	6079	1920	17737	0	983988	40	1009764	0	0	0	0	0	9957	79656	0
2011-11-10	314	2011	3840	3320	34733	3879	1432613	0	1478385	0	0	0	0	0	23233	76337	0
2011-11-11	315	2011	1970	8319	35242	6638	1406749	60	1458978	0	300	0	0	0	26552	53104	0
2011-11-14	318	2011	23134	3260	25735	3529	1450946	80	1506724	0	0	0	0	0	16595	66380	0
2011-11-15	319	2011	13497	2840	36802	9957	1873089	100	1936285	0	140	0	0	0	26552	99570	0
2011-11-16	320	2011	17496	6330	22246	0	1507328	80	1553500	0	0	0	0	0	13276	63061	0
2011-11-17	321	2011	27053	5920	35432	3319	1673908	80	1745712	0	0	0	80	0	26552	102889	0
2011-11-18	322	2011	12537	3840	43720	13276	1006369	270	1080012	0	0	0	0	0	33190	82975	210
2011-11-21	325	2011	16756	6179	53326	6638	1016705	520	1100124	0	0	0	0	0	46466	59742	0
2011-11-22	326	2011	64412	2940	40431	3319	1311256	40	1422398	20	0	0	0	0	29871	49785	210
2011-11-24	328	2011	32971	5810	37082	0	1830280	0	1906143	0	0	0	0	0	26552	59742	0
2011-11-25	329	2011	56884	1640	15127	210	1117914	40	1191815	0	0	0	0	0	9957	82975	0
2011-11-28	332	2011	2910	8090	23424	0	1286763	20	1321207	20	0	0	0	0	19914	66380	0
2011-11-29	333	2011	23334	6860	3220	210	1814694	230	1848548	40	0	0	0	0	0	56423	0
2011-11-30	334	2011	14737	6240	13197	3319	1447545	250	1485288	20	0	0	0	0	9957	66380	0
2011-12-01	335	2011	11778	6610	26683	0	1888342	250	1933663	40	0	0	0	0	23233	33190	0
2011-12-02	336	2011	27043	6130	21035	0	1198200	0	1252408	100	0	0	0	0	16595	29871	0
2011-12-05	339	2011	20515	5850	7489	0	1328901	20	1362775	740	0	0	20	0	3319	29871	0
2011-12-06	340	2011	3770	3440	19815	0	1486533	0	1513558	260	0	0	0	0	16595	49785	0
2011-12-07	341	2011	10318	8689	3700	0	1411876	0	1434583	440	100	0	0	0	0	53104	0
2011-12-08	342	2011	5869	4960	15116	0	1519933	0	1545878	500	60	0	0	0	13276	46466	0
2011-12-12	346	2011	2960	4060	10658	0	1673447	210	1692175	200	80	0	0	0	6638	53104	0
2011-12-14	348	2011	1050	6170	5729	0	1269328	20	1282297	300	0	0	20	80	3319	43147	0
2011-12-15	349	2011	760	6040	9218	0	1246095	0	1262113	320	0	0	0	0	6638	33190	0
2011-12-16	350	2011	1650	5610	8628	0	1257732	0	1273620	280	40	0	0	0	6638	69699	0
2011-12-19	353	2011	800	5370	9028	0	1126401	20	1141619	260	0	0	0	0	6638	46466	0
2011-12-20	354	2011	2580	5650	5349	0	1497540	0	1511119	200	0	0	0	0	3319	82975	0
2011-12-21	355	2011	3640	6750	12867	0	1180765	0	1204022	360	0	0	0	0	9957	43147	0
2011-12-22	356	2011	7069	8840	4150	0	1115855	0	1135914	260	0	0	0	0	0	36509	0
2011-12-23	357	2011	2780	9299	10008	0	1232020	0	1254107	380	160	0	0	0	6638	59742	0
2011-12-28	362	2011	2230	10069	5749	0	1357722	0	1375770	300	0	0	20	0	3319	39828	0
2011-12-29	363	2011	1720	8710	5329	0	1209796	0	1225555	260	0	0	20	0	3319	33190	0
2011-12-30	364	2011	3700	2860	6209	0	1751423	0	1764192	20	0	0	20	0	3319	33190	0
2012-01-02	367	2011	7309	4770	15536	210	1213325	0	1241150	200	0	0	0	0	13276	59742	0
2012-01-03	3	2012	4620	12568	10359	210	1255253	0	1283010	280	140	0	0	0	3319	36509	0
2012-01-04	4	2012	4980	4510	13417	0	1694790	0	1717697	40	0	0	0	0	9957	49785	0
2012-01-06	6	2012	1270	6020	18875	0	1522832	0	1548997	720	0	0	0	0	16595	33190	0
2012-01-09	9	2012	31597	6720	3000	280	1472557	0	1515274	320	0	0	0	0	0	36509	0
2012-01-10	10	2012	10538	5720	6589	420	1243616	0	1266883	240	0	0	0	0	3319	49785	0
2012-01-11	11	2012	72506	4180	5639	280	1688012	0	1770617	200	0	0	0	0	3319	63061	0
2012-01-12	12	2012	2970	4250	21714	630	1585473	0	1615037	140	0	0	0	0	19914	49785	0
2012-01-13	13	2012	1690	5330	8128	630	800719	0	817337	340	0	0	0	0	6638	23233	0
2012-01-16	16	2012	12199	4530	5679	0	1872418	20	1896316	220	0	0	0	0	3319	56423	0
2012-01-17	17	2012	2480	3640	10298	210	1456662	20	1474170	160	0	0	0	0	6638	39828	0
2012-01-18	18	2012	6199	3030	4190	210	1386543	0	1400192	160	100	0	0	0	0	43147	0
2012-01-19	19	2012	3370	4860	13307	840	1812635	0	1835012	80	0	0	0	0	9957	23233	0
2012-01-20	20	2012	8388	4180	16316	210	1853513	0	1882607	220	0	0	0	0	13276	39828	0
2012-01-23	23	2012	1310	2920	15237	3529	1754993	0	1778829	120	0	0	0	0	9957	36509	0
2012-01-24	24	2012	1590	1710	7029	420	2092061	0	2103650	40	0	0	0	0	3319	23233	0
2012-01-25	25	2012	2000	4439	34173	0	1672701	220	1714673	0	80	0	0	0	23233	39828	0
2012-01-26	26	2012	960	1430	20596	3529	1642357	20	1668892	80	0	0	0	0	13276	26552	0
2012-01-27	27	2012	4709	2510	19696	0	1716215	40	1743190	20	0	0	0	0	13276	46466	0
2012-01-30	30	2012	11398	7779	17116	420	1796460	20	1833193	0	0	0	0	0	13276	86294	0
2012-01-31	31	2012	8198	10159	4360	210	1752893	40	1777120	20	0	0	0	0	0	33190	0
2012-02-01	32	2012	22714	3240	3690	0	1619713	60	1649417	0	0	0	0	0	0	59742	0
2012-02-02	33	2012	31992	2260	12327	0	2010515	0	2058774	0	0	0	0	0	9957	63061	0
2012-02-03	34	2012	5079	3490	4779	3319	1645845	20	1662552	0	0	0	0	0	3319	46466	0
2012-02-06	37	2012	2070	3470	8789	420	1767849	40	1782638	0	0	0	0	0	3319	36509	0
2012-02-07	38	2012	2420	4720	3060	420	1304408	100	1316388	0	0	0	0	0	0	39828	0
2012-02-08	39	2012	2950	2520	5079	0	1376166	100	1386815	0	0	0	0	0	3319	46466	0
2012-02-09	40	2012	5939	3590	13187	420	1399819	20	1422995	0	0	0	0	0	9957	29871	0
2012-02-10	41	2012	5509	2790	5649	210	1412885	180	1427223	60	0	0	0	0	3319	26552	0
2012-02-13	44	2012	2670	4550	7129	0	1476996	20	1491365	0	0	0	0	0	3319	36509	0
2012-02-14	45	2012	1020	1860	12637	420	1539847	40	1556244	0	0	0	0	0	9957	46466	0
2012-02-15	46	2012	640	4550	1470	210	1531109	0	1537979	0	0	0	0	0	0	19914	0
2012-02-16	47	2012	700	1890	7509	210	2254272	0	2264581	0	0	0	0	0	3319	59742	210
2012-02-17	48	2012	1170	5839	19215	0	1787092	60	1813376	0	0	0	0	0	16595	49785	0
2012-02-20	51	2012	13617	2200	11637	0	1694621	320	1723235	40	0	0	0	0	9957	86294	0
2012-02-21	52	2012	11857	6019	9439	420	2129241	60	2157056	0	0	0	0	0	3319	46466	210
2012-02-22	53	2012	15446	8308	15287	420	2089792	80	2130173	20	0	0	0	0	9957	43147	0
2012-02-23	54	2012	20864	1620	9988	0	1870528	60	1903060	0	0	0	0	0	6638	36509	0
2012-02-24	55	2012	121764	3620	8398	420	1804317	160	1938699	0	0	0	0	0	6638	29871	0
2012-02-27	58	2012	18055	1000	8398	0	1329910	40	1357403	20	0	0	0	0	6638	33190	0
2012-02-28	59	2012	1670	2650	8438	210	1625931	0	1638899	0	0	0	0	0	6638	53104	0
2012-02-29	60	2012	37699	1660	6189	0	1921112	60	1966720	40	0	0	0	0	3319	99570	0
2012-03-01	61	2012	9888	2550	13428	0	2205158	60	2231924	80	140	0	0	0	6638	86294	0
2012-03-02	62	2012	24873	12577	25835	0	2796722	60	2860627	0	0	0	0	0	16595	73018	560
2012-03-05	65	2012	1400	1620	14237	3319	2050350	360	2072446	0	0	0	0	0	9957	73018	0
2012-03-06	66	2012	4532	2599	13190	0	2076701	400	2097462	0	0	0	0	0	9957	73018	419
2012-03-07	67	2012	3277	4956	9695	0	2488966	620	2507614	0	0	0	0	0	6638	69699	0
2012-03-08	68	2012	15077	5990	12947	0	2179487	100	2213661	20	0	0	0	0	9957	63061	0
2012-03-09	69	2012	3793	1640	13988	0	2062973	180	2082714	0	0	0	0	0	9957	56423	0
2012-03-12	72	2012	10019	4690	9928	210	1672018	100	1697025	40	0	0	0	0	6638	59742	0
2012-03-13	73	2012	10898	6600	16756	0	2411566	140	2446060	260	0	0	0	0	13276	102889	0
2012-03-14	74	2012	7089	4760	12027	0	1391752	440	1416088	0	0	0	0	0	9957	66380	0
2012-03-15	75	2012	3880	6250	26733	0	2395140	360	2432423	0	0	0	0	0	23233	82975	0
2012-03-16	76	2012	8349	2050	19715	0	1654583	420	1685177	0	0	0	0	0	16595	46466	0
2012-03-19	79	2012	6700	1420	21895	0	2328970	1560	2360665	60	0	0	0	0	16595	63061	210
2012-03-20	80	2012	12199	1590	8438	0	1452923	580	1475790	120	0	0	0	0	6638	36509	0
2012-03-21	81	2012	4380	880	15017	0	1962031	2280	1985218	0	0	0	0	0	9957	46466	840
2012-03-22	82	2012	1610	120	17616	0	1722182	1160	1742688	40	0	0	0	0	13276	39828	0
2012-03-23	83	2012	9578	960	14837	0	2619992	1080	2646447	0	0	0	0	0	9957	69699	420
2012-03-26	86	2012	14668	1200	21215	0	2411146	2800	2451189	40	0	0	0	0	16595	56423	0
2012-03-27	87	2012	12880	3540	21325	6638	2280906	1380	2326889	240	0	0	0	0	16595	43147	840
2012-03-28	88	2012	17599	1720	33662	0	2364301	1810	2419632	220	0	0	0	0	26552	66380	630
2012-03-29	89	2012	31255	3180	21985	0	2250656	540	2308616	220	0	0	0	0	16595	96251	630
2012-03-30	90	2012	28286	13468	16686	0	2219863	840	2279223	260	0	0	0	0	13276	73018	0
2012-04-02	93	2012	54767	11008	29532	0	2386443	1380	2483170	420	0	3319	0	0	26552	56423	0
2012-04-03	94	2012	21945	22897	47491	0	2672864	3339	2768776	320	0	0	0	0	39828	49785	2095
2012-04-04	95	2012	59190	7019	20546	0	1664528	3220	1754543	120	0	0	0	0	16595	59742	0
2012-04-05	96	2012	27119	3720	55389	0	2393566	2040	2481954	760	0	0	0	0	36509	59742	6720
2012-04-10	101	2012	50625	14396	37628	0	3119395	1919	3224043	1260	680	0	40	260	26552	96251	36453
2012-04-12	103	2012	3913	1520	87954	6638	3103529	2018	3205812	160	340	0	0	0	66380	63061	132562
2012-04-13	104	2012	48609	8600	109710	0	3993323	720	4161282	300	960	0	0	0	86294	159312	280226
2012-04-16	107	2012	27440	4920	83709	6638	4225393	420	4348900	240	880	0	0	1320	73018	129441	459772
2012-04-17	108	2012	29031	6479	64169	0	4091992	2438	4194609	640	440	0	0	340	46466	129441	313786
2012-04-18	109	2012	23741	12554	70430	0	3410882	580	3518807	3360	240	0	0	0	56423	86294	177868
2012-04-19	110	2012	54701	16471	66137	0	3455716	640	3595402	1660	900	0	0	1260	53104	126122	140952
2012-04-20	111	2012	67960	16616	37224	419	3370939	1000	3494238	4000	1740	0	40	1100	33190	99570	372516
2012-04-23	114	2012	32231	12776	27085	0	3750207	400	3822799	440	1060	0	0	640	16595	129441	771880
2012-04-24	115	2012	256789	20440	35784	3738	3990792	560	4308203	1240	1140	0	120	160	29871	89613	815508
2012-04-25	116	2012	48935	11980	24009	0	4136372	760	4222236	500	1460	0	0	1160	19914	149355	701404
2012-04-26	117	2012	7444	17980	47999	0	3684599	320	3758422	360	3200	0	80	1220	43147	116165	530248
2012-04-27	118	2012	4011	23669	45431	0	3879155	140	3952546	20	2180	0	40	1880	36509	205778	493332
2012-04-30	121	2012	25017	42169	34473	6638	2721915	520	2830832	1800	5520	0	40	5520	23233	102889	10640
2012-05-02	123	2012	16879	51720	18716	3319	2488178	600	2579992	140	4120	0	140	4580	13276	86294	0
2012-05-03	124	2012	160	34419	16847	20124	2373669	1480	2446699	60	3460	0	0	3180	9957	92932	0
2012-05-04	125	2012	18427	28740	29824	9957	2175200	2420	2264568	140	2960	0	20	3780	19914	99570	420
2012-05-07	128	2012	5680	15120	33652	6638	2679560	360	2741010	80	1820	0	0	3660	26552	155993	0
2012-05-08	129	2012	4593	37038	18485	3319	2641416	780	2705671	80	3900	0	0	2360	9957	199140	419
2012-05-09	130	2012	15298	26678	30893	13276	2546479	320	2632944	60	740	0	20	3180	23233	132760	0
2012-05-10	131	2012	11749	25988	22085	0	2183016	380	2243218	0	1720	0	60	760	16595	82975	0
2012-05-11	132	2012	22058	12200	15997	6638	2478786	670	2536369	100	1480	0	20	960	9957	122803	0
2012-05-14	135	2012	51337	89344	11649	3319	2357813	120	2513582	160	4040	0	80	900	6638	112846	419
2012-05-15	136	2012	11818	30460	52907	0	2262165	120	2357470	20	6420	0	40	0	43147	219054	0
2012-05-16	137	2012	42946	39696	41370	9957	2421873	540	2556382	120	4820	0	60	0	33190	122803	0
2012-05-18	139	2012	17180	40080	48549	210	2649566	440	2756025	240	1560	0	80	0	36509	225692	0
2012-05-21	142	2012	6730	2800	63578	0	2869589	160	2942857	40	400	0	220	0	49785	381685	2095
2012-05-22	143	2012	9947	14052	65066	0	2913894	200	3003159	0	0	0	80	0	56423	385004	0
2012-05-23	144	2012	14560	9280	51209	0	2654087	1460	2730596	40	500	0	20	0	36509	222373	0
2012-05-24	145	2012	29042	4538	27991	6638	3254527	280	3323016	0	0	0	20	0	16595	238968	419
2012-05-25	146	2012	26936	5520	37910	6638	2611739	620	2689363	0	0	0	0	0	33190	335219	280
2012-05-29	150	2012	34931	39731	84002	6638	2929199	940	3095461	40	40	0	0	0	76337	182545	2095
2012-05-30	151	2012	31634	54652	113434	9957	2854755	2620	3067052	0	240	0	0	0	86294	448065	5250
2012-05-31	152	2012	39386	93901	59445	419	2955497	5568	3154216	20	460	0	0	0	29871	421513	5866
2012-06-01	153	2012	12018	87448	73644	0	2589148	11824	2774082	0	380	0	0	0	53104	421513	10080
2012-06-04	156	2012	19218	89540	53990	16875	4240132	5448	4425203	0	380	0	0	0	33190	726861	12600
2012-06-05	157	2012	5200	120298	60765	0	2606221	7804	2800288	40	1120	0	0	0	49785	507807	5880
2012-06-06	158	2012	9382	155914	38747	9957	2700353	11261	2925614	20	480	3319	0	0	26552	474617	11732
2012-06-07	159	2012	8110	152543	75059	3319	2982115	6176	3227322	0	1240	0	0	0	53104	637248	18436
2012-06-08	160	2012	9472	131626	139038	48144	5391709	6600	5726629	0	1880	0	0	0	79656	889492	16780
2012-06-11	163	2012	75846	1126101	58496	6638	4741037	4240	6012398	0	2000	0	0	0	6638	723542	7551
2012-06-12	164	2012	33727	344601	149515	0	5178454	2640	5708937	0	1320	6638	0	0	99570	517764	1678
2012-06-13	165	2012	29448	461452	157646	6638	4415232	3838	5074294	0	1480	0	0	0	92932	497850	0
2012-06-14	166	2012	42790	303558	124950	13276	5850792	2760	6338126	0	2720	0	0	0	59742	750094	0
2012-06-15	167	2012	11710	328973	145145	0	4188553	6959	4681420	0	1120	0	0	0	66380	597420	0
2012-06-18	170	2012	17664	234449	80831	0	4441414	4720	4779078	0	680	0	40	0	39828	491212	0
2012-06-19	171	2012	3239	152172	119299	0	3653096	5517	3933363	0	120	0	0	0	86294	670438	0
2012-06-20	172	2012	2400	219283	124098	0	4242496	3040	4591317	0	880	0	0	0	92932	637248	839
2012-06-21	173	2012	8437	99775	64162	0	3791655	560	3964669	0	0	0	0	0	39828	292072	0
2012-06-22	174	2012	9195	148953	87109	6638	3434190	4799	3690884	0	1280	0	40	0	53104	650524	0
2012-06-25	177	2012	74206	242646	89556	19914	5104992	2480	5533794	0	0	0	0	0	66380	663800	0
2012-06-26	178	2012	24610	73084	51280	0	6111782	760	6261516	40	200	6638	0	0	33190	451384	0
2012-06-27	179	2012	15782	29276	148480	0	4578122	3160	4774860	0	200	0	0	0	106208	524402	0
2012-06-28	180	2012	13392	14040	110421	0	4150329	6680	4294862	0	720	0	0	0	79656	444746	0
2012-06-29	181	2012	27063	27436	102904	0	5715367	2680	5875490	0	600	0	0	0	73018	424832	0
2012-07-02	184	2012	12476	20950	93858	6638	5862168	4358	6000448	0	0	0	0	0	53104	756732	0
2012-07-03	185	2012	4837	5359	38252	6638	4399667	2480	4457233	0	0	0	0	0	26552	358452	0
2012-07-04	186	2012	3213	12377	47638	16595	2973801	3440	3057064	0	0	0	0	0	33190	192502	838
2012-07-05	187	2012	3337	7289	56538	33190	2612835	1240	2714429	0	0	0	0	0	43147	205778	0
2012-07-06	188	2012	6319	4380	25135	53104	2454865	1820	2545623	20	160	0	0	0	16595	136079	0
2012-07-09	191	2012	10998	6500	73721	119484	2866141	520	3077364	0	220	0	0	0	63061	189183	0
2012-07-10	192	2012	9319	15257	43570	119484	2625814	460	2813904	20	0	0	0	0	33190	169269	0
2012-07-11	193	2012	8582	25712	77482	119484	2842199	300	3073759	0	140	0	0	0	69699	192502	419
2012-07-12	194	2012	13311	4988	51601	242287	2823443	440	3136070	0	0	0	0	0	39828	215735	0
2012-07-13	195	2012	7551	3440	102113	212416	3811717	600	4137837	0	40	0	0	0	82975	441427	0
2012-07-16	198	2012	28291	20295	83135	175907	2278708	1040	2587376	0	0	0	0	0	63061	245606	0
2012-07-17	199	2012	15807	5664	88700	225692	2367767	900	2704530	0	0	0	0	0	73018	189183	0
2012-07-18	200	2012	24434	5560	81523	195821	2503883	400	2811621	0	0	0	0	0	66380	165950	0
2012-07-19	201	2012	17443	3440	47874	119484	2374738	920	2563919	0	0	0	0	0	29871	102889	0
2012-07-20	202	2012	117156	2900	45657	102889	2697841	260	2966703	0	0	0	0	0	33190	142717	0
2012-07-23	205	2012	41670	6900	100406	146036	2928752	780	3224744	0	2100	0	0	0	69699	205778	0
2012-07-24	206	2012	26035	19071	94625	6638	3868029	720	4015358	0	3520	0	0	0	59742	152674	0
2012-07-25	207	2012	8339	133458	143994	106208	2738150	420	3131089	0	92852	3319	0	0	86294	235649	839
2012-07-26	208	2012	8037	129624	160313	225692	2951479	560	3476105	0	50040	0	0	0	92932	302029	3356
2012-07-27	209	2012	11428	217817	170298	139398	5093492	720	5633833	0	52640	6638	0	0	106208	531040	11746
2012-07-30	212	2012	13337	346287	112017	33190	4084607	2440	4596118	0	53680	0	0	0	79656	404918	0
2012-07-31	213	2012	6020	193601	48494	86294	3221356	1500	3558865	0	24000	0	0	0	19914	258882	0
2012-08-01	214	2012	9780	144917	49350	59742	3484858	2960	3753167	0	0	0	0	0	33190	358452	0
2012-08-02	215	2012	8520	146736	40332	26552	3023394	4200	3251574	0	27320	0	0	0	26552	225692	420
2012-08-03	216	2012	6753	119809	92515	79656	4146751	12242	4458966	0	30480	6638	0	0	59742	345176	0
2012-08-06	219	2012	22866	197433	80609	19914	3958444	2640	4283146	0	36320	0	0	0	66380	285434	0
2012-08-07	220	2012	11668	204077	67686	0	3717798	9018	4010807	0	37520	0	0	0	46466	318624	0
2012-08-08	221	2012	27372	220041	81886	33190	3870472	2800	4236641	0	40800	6638	0	0	66380	199140	0
2012-08-09	222	2012	32176	366785	76906	39828	4124838	6718	4648731	0	37840	0	0	0	33190	199140	0
2012-08-10	223	2012	8990	688044	246148	26552	3971448	4160	4947102	0	46560	0	0	0	73018	232330	0
2012-08-13	226	2012	17182	437113	57679	7477	4044738	5079	4569468	0	68560	6638	0	0	26552	219054	0
2012-08-14	227	2012	13459	580139	71108	19914	3261774	4880	3951394	0	23400	0	0	0	46466	146036	0
2012-08-15	228	2012	13460	1777727	111085	26552	4887106	17792	6834082	0	26840	0	0	0	79656	318624	0
2012-08-16	229	2012	22925	1272471	69013	0	4888643	10688	6263980	0	27000	0	0	0	33190	305348	1118
2012-08-17	230	2012	17615	756830	73225	26552	4670218	14461	5559541	0	19960	0	0	0	46466	338538	0
2012-08-20	233	2012	48937	189980	159835	0	3658204	4360	4061756	0	3920	0	0	0	66380	159312	1678
2012-08-21	234	2012	42132	156596	211108	13276	3149521	2120	3575233	0	1960	0	0	0	79656	126122	1678
2012-08-22	235	2012	23512	216162	320634	0	3962096	13241	4535925	0	0	0	0	0	99570	212416	1678
2012-08-23	236	2012	20712	98839	100924	0	3814851	20522	4056008	0	0	0	0	0	46466	358452	0
2012-08-24	237	2012	16636	74517	136249	13276	3499361	15571	3755810	0	640	0	0	0	53104	119484	0
2012-08-27	240	2012	27856	33412	54636	0	3952685	1480	4070069	0	0	0	0	0	33190	152674	0
2012-08-28	241	2012	14306	29382	217644	6638	3467676	14009	3749735	40	1040	0	0	0	106208	152674	0
2012-08-29	242	2012	6514	27628	153882	0	3371166	1200	3560430	0	80	0	0	0	66380	179226	0
2012-08-30	243	2012	11112	12177	111432	6638	1976236	520	2118155	0	1300	0	0	0	43147	92932	839
2012-08-31	244	2012	4557	31194	72454	9957	1766226	1179	1885587	0	440	0	0	0	43147	69699	0
2012-09-03	247	2012	17492	5739	56962	0	2159472	780	2240465	60	0	0	0	0	29871	53104	0
2012-09-04	248	2012	2896	4919	28444	3319	1981707	400	2021705	0	160	0	0	0	13276	73018	0
2012-09-05	249	2012	4235	10672	35002	3319	1798324	260	1851812	0	200	0	0	0	9957	63061	419
2012-09-06	250	2012	4792	5076	66226	9957	2265112	839	2352002	0	420	0	0	0	36509	76337	0
2012-09-07	251	2012	3175	4616	42919	0	2064263	200	2115173	0	0	0	0	0	26552	106208	0
2012-09-10	254	2012	8874	10096	75193	3319	2112204	460	2210166	0	340	0	0	0	39828	66380	0
2012-09-11	255	2012	4620	34377	48437	6638	1995129	160	2089361	0	8640	0	0	0	9957	73018	0
2012-09-12	256	2012	4017	18070	93981	0	2082407	320	2198795	0	2700	0	0	0	29871	76337	0
2012-09-13	257	2012	600	5760	24558	0	1374358	20	1405296	0	1200	0	0	0	6638	46466	0
2012-09-14	258	2012	4417	21670	66546	0	2176943	100	2269676	0	940	0	0	0	23233	53104	839
2012-09-17	261	2012	8299	15200	45392	0	1896194	220	1965345	0	1980	0	0	0	26552	56423	280
2012-09-18	262	2012	2980	22360	43271	0	1534942	340	1603893	0	1000	0	0	0	29871	63061	0
2012-09-19	263	2012	10808	15390	13939	0	1502201	0	1542338	0	800	0	0	0	3319	53104	210
2012-09-20	264	2012	9629	16830	24986	0	2153145	60	2204650	0	700	0	0	0	13276	63061	0
2012-09-21	265	2012	4340	14820	25695	0	1882918	40	1927833	0	400	0	0	0	16595	43147	0
2012-09-25	269	2012	13778	13000	20677	0	2222016	20	2269511	0	680	0	0	0	9957	56423	0
2012-09-26	270	2012	25254	17960	18896	0	2146548	0	2208658	0	960	0	0	0	13276	56423	0
2012-09-27	271	2012	22252	20215	37523	0	2152619	0	2232629	0	1080	0	0	0	23233	92932	0
2012-09-28	272	2012	18876	17290	20475	3319	1495312	20	1555352	0	4720	0	0	0	16595	46466	0
2012-10-01	275	2012	24474	14069	16347	3319	1434100	230	1492539	0	1500	0	0	0	9957	33190	0
2012-10-04	278	2012	17627	18600	37962	0	1937999	40	2012228	0	600	0	0	0	26552	73018	0
2012-10-05	279	2012	91155	26290	18488	3319	1998622	0	2137874	0	1740	0	20	0	6638	79656	210
2012-10-08	282	2012	43230	23680	27635	3319	2463743	0	2561607	0	460	0	80	0	16595	109527	0
2012-10-09	283	2012	4660	12440	20977	3319	2379467	0	2420863	0	700	0	0	0	9957	106208	420
2012-10-10	284	2012	16537	13930	44320	0	2705359	20	2780166	0	140	0	0	0	33190	92932	210
2012-10-11	285	2012	12098	17858	43631	0	2843229	0	2916816	0	0	0	0	0	29871	92932	0
2012-10-12	286	2012	31612	7980	48429	0	3183727	0	3271748	0	0	0	0	0	36509	96251	280
2012-10-15	289	2012	5450	13020	19207	0	2360352	20	2398049	0	560	0	0	0	9957	76337	0
2012-10-16	290	2012	9109	23308	21506	0	2120544	0	2174467	0	0	0	0	0	13276	59742	0
2012-10-17	291	2012	13018	23380	18327	3529	2220283	20	2278557	0	240	0	0	0	9957	69699	0
2012-10-18	292	2012	6130	21420	28574	3529	2185454	630	2245737	0	560	0	0	0	19914	86294	0
2012-10-19	293	2012	9232	25602	78757	3319	2598308	0	2715218	0	500	0	0	0	33190	86294	0
2012-10-22	296	2012	5930	22490	18267	0	1857672	20	1904379	0	600	0	0	0	9957	66380	0
2012-10-23	297	2012	11428	11850	21116	0	1827801	210	1872405	0	200	0	0	0	13276	56423	0
2012-10-24	298	2012	5640	15470	23856	3319	1990473	0	2038758	0	240	0	0	0	13276	59742	0
2012-10-25	299	2012	19967	13710	39991	3319	2341447	60	2418494	0	520	0	0	0	29871	76337	0
2012-10-26	300	2012	7570	12030	32143	3949	2572558	20	2628270	0	0	0	0	0	23233	86294	0
2012-10-30	304	2012	6290	12920	34553	6638	2448285	230	2508916	0	0	0	0	0	23233	89613	0
2012-10-31	305	2012	9649	7810	35822	210	2371528	0	2425019	0	0	0	0	0	26552	73018	0
2012-11-01	306	2012	22506	8840	14987	10167	1973458	0	2029958	40	80	0	20	0	9957	99570	0
2012-11-02	307	2012	17617	8020	19815	0	2139198	20	2184670	0	0	0	0	0	16595	69699	0
2012-11-05	310	2012	22096	8760	36634	3319	2634091	0	2704900	0	280	0	0	0	19914	112846	0
2012-11-06	311	2012	14718	6110	31034	9957	2230322	40	2292181	0	0	0	0	0	19914	96251	0
2012-11-07	312	2012	11209	16788	40751	0	2249565	0	2318313	0	120	0	0	0	29871	102889	0
2012-11-08	313	2012	6010	7379	12528	0	2465049	0	2490966	0	0	0	0	0	6638	69699	0
2012-11-09	314	2012	10309	4770	25395	0	2282084	0	2322558	0	0	0	0	20	16595	59742	0
2012-11-12	317	2012	4500	6000	31413	3319	1798770	0	1844002	0	340	0	0	0	23233	46466	0
2012-11-13	318	2012	5480	5740	18597	6638	1991272	420	2028147	0	0	0	0	0	9957	76337	0
2012-11-14	319	2012	15887	5440	24565	0	1881535	0	1927427	0	0	0	0	0	16595	79656	0
2012-11-15	320	2012	15677	3850	47809	9957	1945057	210	2022560	0	80	0	0	0	36509	59742	0
2012-11-16	321	2012	7270	6230	15927	3319	1566020	20	1598786	0	100	0	0	0	9957	66380	0
2012-11-19	324	2012	7320	5110	43100	3319	1817675	210	1876734	0	0	0	0	0	33190	39828	0
2012-11-20	325	2012	12348	4000	37722	0	2083195	0	2137265	40	0	0	0	0	26552	53104	0
2012-11-21	326	2012	17577	4900	23746	0	2512775	100	2559098	0	0	0	0	0	13276	89613	0
2012-11-22	327	2012	11548	2340	5180	0	1675127	0	1694195	0	0	0	0	0	0	46466	0
2012-11-23	328	2012	22395	3080	16586	0	2112646	0	2154707	0	0	0	0	0	13276	76337	0
2012-11-26	331	2012	2110	5540	10478	0	1299829	0	1317957	0	60	0	0	0	6638	43147	0
2012-11-27	332	2012	15107	4450	16257	210	1427211	0	1463235	0	520	0	0	0	9957	63061	0
2012-11-28	333	2012	3660	3730	23554	0	1643576	0	1674520	0	0	0	40	0	19914	49785	0
2012-11-29	334	2012	13687	4410	12148	0	1721173	0	1751418	0	0	0	0	0	6638	79656	0
2012-12-03	338	2012	4550	3160	13448	0	1796670	0	1817828	0	0	0	0	0	6638	49785	0
2012-12-04	339	2012	4140	3680	24014	0	1888762	0	1920596	40	0	0	0	0	19914	76337	0
2012-12-05	340	2012	4660	4520	32403	0	2044586	20	2086209	0	0	0	20	0	23233	59742	0
2012-12-06	341	2012	18596	3670	24744	0	2185413	0	2232423	40	0	0	0	0	19914	59742	0
2012-12-07	342	2012	7979	3450	30035	0	2035469	0	2076933	0	0	0	0	0	16595	116165	0
2012-12-10	345	2012	5140	6449	7529	0	2208226	0	2227344	0	0	0	0	0	3319	66380	0
2012-12-11	346	2012	6080	2990	27604	0	1659162	40	1695876	20	0	0	0	0	19914	66380	0
2012-12-12	347	2012	10868	3030	39951	0	1987323	0	2041172	0	0	0	40	0	29871	99570	0
2012-12-13	348	2012	6970	9519	32063	0	1650214	0	1698766	40	0	0	80	0	23233	89613	0
2012-12-14	349	2012	10159	2100	21515	3319	2040637	0	2077730	0	0	0	0	0	16595	106208	0
2012-12-17	352	2012	11268	2630	48509	0	2281285	40	2343732	0	0	0	0	0	36509	109527	0
2012-12-18	353	2012	2690	4919	27923	6638	2529580	40	2571790	0	0	0	0	0	23233	96251	0
2012-12-19	354	2012	41719	980	31843	0	2291872	0	2366414	0	0	0	0	0	23233	109527	0
2012-12-20	355	2012	9288	10138	14799	0	2002699	0	2036924	0	0	0	20	0	3319	86294	0
2012-12-21	356	2012	2130	1730	21566	6848	2058871	20	2091165	0	0	0	0	0	13276	73018	0
2012-12-27	362	2012	3270	1860	18925	3529	1695630	0	1723214	0	0	0	0	0	16595	73018	0
2012-12-28	363	2012	2020	1320	18706	3529	2352623	0	2378198	0	0	0	0	0	13276	86294	0
