# Supplementary material for: Recurrent patterns of microdiversity in a temperate coastal marine environment
Source: ISME J. 2017 Oct 24;12(1):237–52. doi: 10.1038/ismej.2017.165 (PMC5739018; doi:10.1038/ismej.2017.165)
Supplement: Supplementary Table S3 [file ismej2017165x3.xlsx]

## Sheet: TableS3
Table S3. Total cell counts of bacterioplankton.
date	JD	year	TCC
2009-05-01	5	2009	726000
2009-12-01	12	2009	286000
1/13/09	13	2009	275000
1/14/09	14	2009	235000
1/15/09	15	2009	229000
1/16/09	16	2009	258000
1/19/09	19	2009	363000
1/20/09	20	2009	300000
1/21/09	21	2009	318000
1/22/09	22	2009	352000
1/23/09	23	2009	329000
1/26/09	26	2009	407000
1/28/09	28	2009	400000
2009-03-02	34	2009	479000
2009-04-02	35	2009	390000
2009-05-02	36	2009	385000
2009-06-02	37	2009	387000
2009-10-02	41	2009	347000
2009-11-02	42	2009	398000
2/13/09	44	2009	396000
2/17/09	48	2009	453000
2/20/09	51	2009	391000
2/23/09	54	2009	434000
2/25/09	56	2009	392000
2/27/09	58	2009	392000
2009-03-03	62	2009	291000
2009-05-03	64	2009	331000
2009-10-03	69	2009	356000
3/13/09	72	2009	414000
3/17/09	76	2009	426000
3/20/09	79	2009	546000
3/24/09	83	2009	704000
3/27/09	86	2009	480000
3/31/09	90	2009	478000
2009-03-04	93	2009	366000
2009-07-04	97	2009	835000
2009-09-04	99	2009	834000
4/14/09	104	2009	964000
4/16/09	106	2009	707000
4/21/09	111	2009	2780000
4/24/09	114	2009	1830000
4/28/09	118	2009	2620000
2009-05-05	125	2009	1470000
2009-08-05	128	2009	1580000
2009-12-05	132	2009	1780000
5/15/09	135	2009
5/19/09	139	2009	1580000
5/22/09	142	2009	1090000
5/26/09	146	2009	1150000
5/28/09	148	2009	938000
2009-02-06	153	2009
2009-04-06	155	2009	902000
2009-07-06	158	2009	1060000
2009-09-06	160	2009	856000
2009-12-06	163	2009	732000
6/16/09	167	2009	1720000
6/19/09	170	2009	760000
6/23/09	174	2009	1170000
6/26/09	177	2009	1460000
6/30/09	181	2009	2150000
2009-03-07	184	2009	1610000
2009-07-07	188	2009	2280000
2009-10-07	191	2009	1550000
7/15/09	196	2009	1430000
7/17/09	198	2009	1010000
7/21/09	202	2009	1080000
7/24/09	205	2009	1000000
7/28/09	209	2009	1260000
7/31/09	212	2009	1390000
2009-04-08	216	2009	2140000
2009-06-08	218	2009	2420000
2009-11-08	223	2009	2420000
8/14/09	226	2009	1370000
8/18/09	230	2009	3380000
8/21/09	233	2009	2220000
8/25/09	237	2009	3830000
8/28/09	240	2009	2030000
2009-01-09	244	2009	3070000
2009-04-09	247	2009
2009-08-09	251	2009	2180000
2009-11-09	254	2009
9/15/09	258	2009	2940000
9/18/09	261	2009	1660000
9/22/09	265	2009	1890000
9/25/09	268	2009	1030000
9/29/09	272	2009	1950000
2009-02-10	275	2009	1460000
2009-06-10	279	2009	1430000
2009-09-10	282	2009	1590000
10/13/09	286	2009	1200000
10/16/09	289	2009
10/20/09	293	2009	1080000
10/23/09	296	2009	1100000
10/27/09	300	2009	1440000
10/30/09	303	2009	1070000
2009-03-11	307	2009	941000
2009-06-11	310	2009
2009-10-11	314	2009	931000
11/13/09	317	2009	950000
11/17/09	321	2009	956000
11/20/09	324	2009	988000
11/24/09	328	2009	903000
11/27/09	331	2009
2010-02-03	61	2010	459000
2010-03-03	62	2010	360000
2010-04-03	63	2010	568000
2010-05-03	64	2010	509000
2010-08-03	67	2010	506000
2010-09-03	68	2010	656000
2010-10-03	69	2010	560000
2010-11-03	70	2010	524000
2010-12-03	71	2010	469000
3/15/10	74	2010	470000
3/16/10	75	2010	558000
3/17/10	76	2010	483000
3/18/10	77	2010	395000
3/19/10	78	2010	272000
3/22/10	81	2010	217000
3/23/10	82	2010	225000
3/24/10	83	2010	262000
3/25/10	84	2010	322000
3/26/10	85	2010	211000
3/30/10	89	2010	503000
3/31/10	90	2010	879000
2010-01-04	91	2010	461000
2010-06-04	96	2010	497000
2010-07-04	97	2010	525000
2010-08-04	98	2010	445000
2010-09-04	99	2010	459000
2010-12-04	102	2010	397000
4/13/10	103	2010	361000
4/14/10	104	2010	282000
4/15/10	105	2010	328000
4/16/10	106	2010	401000
4/19/10	109	2010	425000
4/20/10	110	2010	540000
4/21/10	111	2010	532000
4/22/10	112	2010	631000
4/23/10	113	2010	453000
4/26/10	116	2010	609000
4/27/10	117	2010	557000
4/28/10	118	2010	529000
4/29/10	119	2010	525000
4/30/10	120	2010	588000
2010-04-05	124	2010	702000
2010-09-05	129	2010	2430000
5/18/10	138	2010	1180000
5/27/10	147	2010	2310000
2010-01-07	182	2010	2910000
2010-05-07	186	2010	2390000
2010-08-07	189	2010	1570000
2010-12-07	193	2010	642000
7/15/10	196	2010	1240000
7/19/10	200	2010	1430000
7/22/10	203	2010	983000
7/26/10	207	2010	1980000
7/29/10	210	2010	1850000
2010-02-08	214	2010	1590000
2010-05-08	217	2010	1890000
2010-12-08	224	2010	1510000
8/16/10	228	2010	2350000
8/19/10	231	2010	2460000
8/23/10	235	2010	2730000
8/26/10	238	2010	2570000
8/30/10	242	2010	2630000
2010-02-09	245	2010	3160000
2010-06-09	249	2010	4160000
2010-09-09	252	2010	3110000
9/13/10	256	2010	1840000
9/16/10	259	2010	1760000
9/20/10	263	2010	2050000
9/23/10	266	2010	1790000
2010-05-10	278	2010
10/14/10	287	2010	1310000
10/18/10	291	2010	1280000
10/21/10	294	2010	1040000
2010-08-11	312	2010
11/15/10	319	2010	796000
11/18/10	322	2010	1140000
11/22/10	326	2010	1060000
11/25/10	329	2010	1650000
2010-02-12	336	2010	928000
2010-06-12	340	2010	727000
2010-10-12	344	2010	443000
2010-12-12	346	2010	1110000
12/16/10	350	2010	1020000
12/28/10	362	2010	817000
12/30/10	364	2010	735000
