# Supplementary material for: Recurrent patterns of microdiversity in a temperate coastal marine environment
Source: ISME J. 2017 Oct 24;12(1):237–52. doi: 10.1038/ismej.2017.165 (PMC5739018; doi:10.1038/ismej.2017.165)
Supplement: Supplementary Table S4 [file ismej2017165x4.xlsx]

## Sheet: TableS4
Table S4. Oligotypes abundance matrix. Taxa are labeled by oligotypeID_silvaTaxonomy. Samples are labeled as free-living, followed by date: FL_yymmdd.
nodes	FL_100105	FL_100108	FL_100115	FL_100330	FL_100408	FL_100413	FL_100420	FL_100423	FL_100430	FL_100504	FL_100511	FL_100701	FL_100705	FL_100712	FL_100719	FL_100726	FL_100802	FL_100809	FL_100819	FL_100826	FL_100902	FL_100909	FL_100916	FL_100923	FL_101014	FL_101021	FL_101108	FL_101115	FL_101122	FL_101206	FL_110103	FL_110113	FL_110124	FL_110131	FL_110217	FL_110224	FL_110303	FL_110307	FL_110314	FL_110321	FL_110328	FL_110331	FL_110404	FL_110407	FL_110414	FL_110421	FL_110426	FL_110428	FL_110506
2453_Bacteria;Actinobacteria;Acidimicrobiia;Acidimicrobiales;OM1 clade;Candidatus Actinomarina	4288	4101	4768	4	3	2	3	2	3	3	0	911	882	291	184	5694	6642	8946	8096	11256	6203	6406	7808	9306	6068	5880	4942	4759	2899	4290	3563	5265	4268	3446	3067	4988	2963	3283	4685	2285	2070	1798	2398	2583	1411	1084	707	575	177
11491_Bacteria;Proteobacteria;Alphaproteobacteria;Rhodobacterales;Rhodobacteraceae;Amylibacter	118	167	181	4412	3674	3249	5848	7337	9416	8924	7044	2507	602	1114	3866	2848	1530	1997	2242	2785	1037	1235	2757	2824	2103	2275	1367	862	839	904	590	602	544	279	530	1141	694	577	825	901	658	816	703	843	231	184	255	672	9933
11410_Bacteria;Proteobacteria;Alphaproteobacteria;Rhodobacterales;Rhodobacteraceae;Planktomarina	1422	1010	1123	14711	4586	8160	6274	4071	3787	3485	9226	7997	3986	4656	3869	8239	4395	5361	4664	2455	1980	4140	3250	4608	1447	1617	1012	678	474	1262	2755	2204	3041	5201	5220	4687	3694	5849	4089	4385	6945	10107	5742	6112	4872	6516	7856	7581	8108
2645_Bacteria;Proteobacteria;Betaproteobacteria;Methylophilales;Methylophilaceae;OM43 clade	3941	4989	6215	161	85	157	180	279	389	287	957	1132	542	229	842	683	769	880	766	1246	464	572	1065	1214	2769	2188	2528	1748	1371	2554	3139	5083	4039	2769	1830	3302	2423	2253	3324	2726	1725	1439	1418	1487	580	433	365	428	565
11794_Bacteria;Proteobacteria;Gammaproteobacteria;Oceanospirillales;ZD0405	749	1131	917	1	0	0	1	2	0	0	0	4	0	1	6	7	21	182	718	4421	2201	326	1001	1319	1561	1784	2049	1397	1171	1283	668	723	653	328	518	1354	724	744	1028	846	348	390	278	281	86	52	26	32	8
7511_Bacteria;Proteobacteria;Alphaproteobacteria;Rhodobacterales;Rhodobacteraceae;Ascidiaceihabitans	915	1070	1038	2	0	1	0	4	0	0	2	85	178	3412	3977	3806	2896	2675	3658	2729	1132	1327	1617	1830	1557	1383	1074	939	601	669	510	759	394	162	177	289	178	181	252	186	78	84	43	46	8	11	8	16	6
6143_Bacteria;Proteobacteria;Alphaproteobacteria;Rickettsiales;SAR116 clade	886	994	1003	74	10	67	87	32	77	141	700	881	103	299	1237	508	515	1132	813	1638	430	187	646	1215	1085	1173	1034	978	673	947	827	777	634	707	1242	1229	624	729	889	927	893	1144	936	1153	964	1201	1207	1116	449
6360_Bacteria;Proteobacteria;Gammaproteobacteria;Alteromonadales;Pseudoalteromonadaceae;Pseudoalteromonas	12	5	4	136	149	3	2	36	41	303	63	4007	3	48	86	69	242	88	598	71	72	52	178	314	9	170	138	3141	281	107	1372	13	34	163	145	4	2	55	275	293	434	31	934	1135	4	6	118	10	68
6630_Bacteria;Proteobacteria;Gammaproteobacteria;Oceanospirillales;SAR86 clade	958	1163	1368	43	1	16	7	3	2	25	147	488	106	23	22	246	154	782	378	1625	798	241	1250	1901	2589	2862	2610	1894	1419	1463	1258	1383	1226	1244	1847	2131	1592	1820	2500	2759	1861	2350	2064	1771	1043	1510	1341	880	522
5823_Bacteria;Bacteroidetes;Flavobacteriia;Flavobacteriales;Flavobacteriaceae;NS5 marine group	646	758	766	1	0	0	1	0	0	1	1	4	5	1	6	22	20	95	168	515	445	638	1220	1360	3049	3270	2757	1955	1519	1770	1015	1213	716	365	237	581	412	573	755	709	346	354	301	274	70	46	36	19	9
2940_Bacteria;Bacteroidetes;Flavobacteriia;Flavobacteriales;Cryomorphaceae;Owenweeksia	185	298	211	1281	405	169	112	208	141	123	113	14	11	149	2046	956	296	464	724	286	63	105	125	238	1122	1412	1120	1433	744	671	575	596	423	248	188	338	189	180	294	404	275	418	361	597	108	16	35	66	37
9055_Bacteria;Bacteroidetes;Flavobacteriia;Flavobacteriales;Flavobacteriaceae;Tenacibaculum	102	164	138	7261	1993	1565	3693	4392	3198	2179	1809	341	243	1158	573	2094	1133	1543	861	446	152	445	236	237	256	448	418	535	284	254	190	196	184	124	143	254	174	139	215	216	205	355	309	342	170	225	555	1277	3153
1335_Bacteria;Bacteroidetes;Flavobacteriia;Flavobacteriales;Flavobacteriaceae;NS5 marine group	278	171	181	1936	755	1867	1286	1342	323	262	963	3335	1389	286	636	1452	476	898	447	656	315	488	490	758	42	188	128	115	27	254	564	353	519	1290	1393	1329	772	1048	1318	1619	2242	3461	4195	6290	4055	3682	3356	2822	1290
3910_Archaea;Euryarchaeota;Thermoplasmata;Thermoplasmatales;Marine Group II	60	48	39	0	0	0	1	9	0	0	0	2	0	5	28	242	699	991	389	699	480	363	1072	1192	1455	1102	422	272	118	172	168	148	32	8	1	6	4	9	15	16	3	1	6	5	1	1	0	3	0
1367_Bacteria;Proteobacteria;Gammaproteobacteria;Oceanospirillales;OM182 clade	655	753	794	532	120	369	476	241	307	232	1093	156	21	28	51	176	134	238	176	1040	286	59	600	1150	1256	1246	974	950	489	756	991	956	965	1003	2842	2935	1399	1522	1363	1519	1000	1479	941	1082	646	1529	1987	2428	1129
3677_Bacteria;Proteobacteria;Gammaproteobacteria;Oceanospirillales;SAR86 clade	437	462	513	20	5	19	24	8	42	178	1710	429	40	112	792	555	527	1161	725	1973	656	212	953	1018	1149	1345	813	660	460	359	307	308	232	177	425	1028	693	561	871	1008	446	609	559	626	266	409	638	653	882
1073_Bacteria;Bacteroidetes;Flavobacteriia;Flavobacteriales;Cryomorphaceae;Owenweeksia	163	218	146	6203	3079	2332	1170	1017	875	851	1574	768	167	638	471	359	133	596	657	975	662	342	518	1657	314	591	459	469	248	380	516	349	670	1132	2323	1644	624	838	689	931	1375	3312	1738	2250	1195	1006	1272	1809	1312
3141_Bacteria;Bacteroidetes;Flavobacteriia;Flavobacteriales;Flavobacteriaceae;Ulvibacter	11	13	9	8761	3833	5901	8682	5545	4278	3297	1979	318	436	4701	1264	3542	1386	1109	508	93	15	17	10	6	9	7	10	41	13	19	20	25	32	16	52	51	21	25	24	54	57	119	121	180	88	456	1046	3276	5277
2526_Bacteria;Proteobacteria;Alphaproteobacteria;SAR11 clade Surface 1	694	750	904	105	26	110	106	94	34	56	251	426	33	16	27	79	96	382	385	664	1019	76	446	722	949	844	807	478	405	610	961	841	896	1007	1118	1624	1901	1495	2954	2219	2092	2223	3182	3086	776	824	692	522	238
5303_Bacteria;Proteobacteria;Betaproteobacteria;Methylophilales;Methylophilaceae;OM43 clade	2012	2657	3560	192	48	172	171	171	209	212	970	826	363	120	133	324	250	439	244	662	337	296	457	876	592	667	1035	606	349	1038	1803	2259	2020	1974	2182	2805	2274	2296	3134	2317	1517	1403	1247	1260	801	682	515	501	589
7641_Archaea;Euryarchaeota;Thermoplasmata;Thermoplasmatales;Marine Group II	286	203	187	0	0	0	0	1	0	1	0	2	0	0	1	0	1	0	0	1	3	2	5	94	10	300	2292	2749	2408	2312	1021	1238	262	87	4	18	34	142	217	127	16	8	6	6	0	0	0	0	1
5578_Bacteria;Proteobacteria;Gammaproteobacteria;Oceanospirillales;ZD0405	47	33	40	18	1	0	0	3	0	1	2	13	1	30	220	216	303	652	893	1942	465	181	1241	1093	1141	896	824	925	902	1403	1406	1798	1814	1253	2150	5827	2820	2470	2903	2955	1769	2182	2013	2482	803	550	593	676	244
6763_Bacteria;Proteobacteria;Gammaproteobacteria;Oceanospirillales;Oceanospirillaceae;Pseudospirillum	636	750	698	111	28	108	123	121	60	25	65	387	42	22	61	160	111	353	436	1442	563	123	1096	1009	1260	1310	1181	928	654	984	1147	1118	1167	1247	1191	1606	986	1063	1167	1263	1033	1471	965	1047	582	633	612	618	204
5795_Bacteria;Proteobacteria;Alphaproteobacteria;Rickettsiales;SAR116 clade	443	619	620	20	5	3	1	5	2	0	3	136	54	175	1099	528	400	456	347	430	90	66	152	142	714	457	444	543	537	675	449	650	526	314	683	1109	645	667	993	830	523	468	492	625	280	246	363	575	201
9652_Bacteria;Cyanobacteria;Chloroplast	164	219	329	745	1027	894	111	438	107	58	114	148	25	140	45	60	103	340	110	218	275	8	106	560	107	103	130	83	84	104	278	471	1456	777	1328	820	856	902	2591	1911	2917	3408	2791	2086	1312	789	1052	1008	301
7977_Bacteria;Proteobacteria;Gammaproteobacteria;Cellvibrionales;Porticoccaceae;SAR92 clade	318	442	325	499	330	166	140	146	120	90	407	52	6	17	35	56	100	220	150	247	32	16	246	182	349	472	393	422	274	781	770	924	710	441	710	1390	588	434	492	592	477	769	609	962	307	505	1274	2609	3149
7933_Bacteria;Proteobacteria;Alphaproteobacteria;SAR11 clade Surface 1	511	540	633	348	75	490	500	387	121	282	1623	1605	129	68	59	178	118	303	113	273	371	22	125	251	174	204	205	119	80	264	707	460	785	1378	1772	1466	1449	1679	2523	2059	2119	2568	3296	3020	1464	2167	1740	1274	888
3906_Archaea;Euryarchaeota;Thermoplasmata;Thermoplasmatales;Marine Group II	90	81	62	0	0	0	0	8	0	0	0	1	1	112	217	209	197	265	78	174	123	48	249	831	1354	1567	1277	585	282	245	240	193	74	26	4	6	9	23	23	16	12	6	15	20	4	0	4	4	3
6478_Bacteria;Bacteroidetes;Flavobacteriia;Flavobacteriales;Flavobacteriaceae;NS4 marine group	184	276	288	80	37	14	10	16	12	17	104	739	273	145	975	1171	630	853	570	459	65	160	219	281	451	413	280	315	182	313	247	303	257	155	415	1017	739	721	1368	2182	1961	2718	3241	4331	1079	869	923	1086	671
1832_Bacteria;Actinobacteria;Acidimicrobiia;Acidimicrobiales;Sva0996 marine group	456	513	795	231	23	50	62	99	169	75	145	970	493	108	209	524	645	421	438	318	166	198	112	353	424	234	333	530	257	587	805	1796	870	792	1099	1198	751	1579	1522	1469	1799	2316	1440	1155	520	258	328	320	444
4577_Bacteria;Marinimicrobia (SAR406 clade)	350	454	509	3	0	0	0	0	0	0	0	0	1	0	0	1	0	0	3	89	141	53	264	1282	2272	2921	1848	746	378	709	633	738	364	173	35	74	71	110	183	118	32	31	19	27	6	4	2	3	1
3321_Bacteria;Bacteroidetes;Flavobacteriia;Flavobacteriales;Flavobacteriaceae;Polaribacter	7	4	0	13	11	51	135	338	995	1353	1955	273	2	27	376	50	17	19	12	3	8	4	2	2	2	7	2	3	5	1	3	5	2	2	0	4	1	5	2	1	6	4	6	6	1	19	6	12	334
5901_Bacteria;Proteobacteria;Gammaproteobacteria;Oceanospirillales;Oceanospirillaceae;Balneatrix	9	73	6	295	1194	2874	3579	6317	3452	2150	2327	58	6	71	138	50	16	8	0	0	0	1	0	0	0	0	6	3	8	2	6	1	11	18	28	22	9	68	20	36	96	185	53	42	59	52	104	424	881
3356_Bacteria;Bacteroidetes;Flavobacteriia;Flavobacteriales;Flavobacteriaceae;NS5 marine group	1	3	1	67	86	177	119	202	29	13	5	15	13	28	445	467	383	375	475	324	83	206	248	200	183	180	72	41	32	52	26	30	10	22	12	29	14	27	79	258	415	518	1365	2776	1292	948	1622	1709	299
5925_Bacteria;Proteobacteria;Gammaproteobacteria;Cellvibrionales;Halieaceae;OM60(NOR5) clade	299	326	250	5	2	1	1	1	1	1	1	1489	1255	1114	2702	1851	2267	1597	1259	618	126	723	314	389	349	418	382	480	234	461	375	544	361	184	94	191	130	116	179	210	202	251	233	283	90	69	99	78	57
2421_Bacteria;Bacteroidetes;Flavobacteriia;Flavobacteriales;Cryomorphaceae;Fluviicola	195	166	101	11	1	2	1	0	1	2	5	553	178	157	124	1283	660	464	686	423	134	427	424	247	284	244	145	107	54	107	37	68	23	13	84	63	98	158	285	567	725	920	1331	1704	1008	2074	2417	2183	364
6861_Bacteria;Proteobacteria;Alphaproteobacteria;Rhodobacterales;Rhodobacteraceae;uncultured	433	494	736	311	61	112	76	38	87	92	193	725	283	1132	414	79	27	72	67	138	83	42	55	195	511	412	614	370	320	642	976	1301	1434	1151	1625	2619	1408	1457	1756	1698	1123	1556	836	922	303	258	203	125	209
1564_Bacteria;Bacteroidetes;Flavobacteriia;Flavobacteriales;Flavobacteriaceae;NS5 marine group	191	160	131	1	1	0	1	1	1	0	1	4	0	1	1316	779	882	687	425	410	146	379	245	314	273	263	212	192	128	206	136	153	132	96	532	1199	608	369	502	417	354	340	503	794	279	131	205	223	26
1263_Bacteria;Bacteroidetes;Flavobacteriia;Flavobacteriales;NS9 marine group	697	981	795	97	6	18	4	6	1	5	15	236	53	7	17	48	65	48	184	612	284	49	148	601	479	346	380	245	85	313	568	770	653	515	2301	2588	819	869	756	711	677	937	956	1377	748	1275	1959	1768	232
2913_Bacteria;Proteobacteria;Alphaproteobacteria;Rickettsiales;SAR116 clade	664	730	825	9	3	0	0	1	0	0	2	609	161	130	400	238	166	407	302	1192	585	255	699	895	785	657	690	448	312	333	262	365	277	231	865	1218	615	600	779	535	348	369	323	423	206	258	230	230	91
8326_Bacteria;Proteobacteria;Gammaproteobacteria;Oceanospirillales;Oceanospirillaceae;Pseudospirillum	52	30	35	359	255	990	780	497	419	577	1362	448	98	122	633	359	221	543	183	286	81	24	152	143	56	97	73	79	37	123	230	137	371	837	630	301	168	375	334	433	590	887	519	374	442	1484	1182	664	1005
5835_Bacteria;Bacteroidetes;Flavobacteriia;Flavobacteriales;Flavobacteriaceae;NS5 marine group	243	319	391	20	4	3	2	9	3	2	2	1319	673	835	948	1189	871	1073	1364	766	218	846	271	396	238	199	173	389	224	377	366	510	418	182	58	137	91	110	161	226	152	163	132	188	36	35	54	88	68
9438_Bacteria;Proteobacteria;Alphaproteobacteria;Rhodobacterales;Rhodobacteraceae;Ascidiaceihabitans	427	487	509	12	1	2	0	0	3	0	18	324	508	474	414	538	529	323	1046	802	262	226	203	354	286	227	259	309	274	414	325	520	324	157	535	756	427	275	280	133	132	101	92	108	36	57	109	185	307
3223_Bacteria;Proteobacteria;Betaproteobacteria;Hydrogenophilales;Hydrogenophilaceae;uncultured	407	472	570	10	0	0	0	1	1	1	18	285	57	8	78	177	111	281	189	477	162	33	153	269	424	406	526	438	346	523	825	1150	1033	780	566	899	603	570	709	541	365	345	212	208	148	110	75	59	24
4946_Bacteria;Proteobacteria;Alphaproteobacteria;SAR11 clade Surface 2	436	554	407	13	1	5	4	4	0	1	5	7	1	10	34	30	29	80	91	232	302	21	143	222	335	264	374	270	326	408	491	493	571	419	339	451	464	474	818	621	518	381	577	471	110	112	100	88	30
10205_Bacteria;Proteobacteria;Gammaproteobacteria;Cellvibrionales;Porticoccaceae;SAR92 clade	25	24	15	87	57	84	836	1331	1304	990	1174	128	76	171	233	228	173	511	125	129	15	9	15	24	27	40	33	26	36	26	33	23	35	30	93	76	27	41	38	36	32	38	28	29	25	97	185	814	1756
4979_Bacteria;Actinobacteria;Acidimicrobiia;Acidimicrobiales;OM1 clade;Candidatus Actinomarina	1	0	0	1	0	0	0	1	0	1	0	1	2	1	0	6	6	5	8	14	1846	1868	2226	2693	1847	1775	1378	1428	0	1	1	1	0	0	1	1	0	0	0	0	1	1	0	1	0	1	2	0	0
4427_Bacteria;Proteobacteria;Betaproteobacteria;Burkholderiales;Comamonadaceae;BAL58 marine group	27	29	36	548	242	1445	1216	1255	626	355	779	255	123	56	24	48	14	21	4	3	1	2	0	6	0	5	3	3	1	15	74	29	248	729	1424	630	465	1445	766	846	1432	2360	966	809	1052	1089	925	1027	699
7251_Bacteria;Cyanobacteria;Chloroplast	215	299	335	267	44	51	22	37	45	89	130	52	17	99	29	21	240	109	16	38	19	0	8	86	481	147	400	238	244	274	238	323	291	103	229	188	96	148	182	121	103	89	91	68	42	101	130	168	59
2696_Bacteria;Proteobacteria;Betaproteobacteria;Methylophilales;Methylophilaceae;OM43 clade	120	116	186	167	47	500	338	198	134	201	544	172	71	2	1	20	7	44	10	29	10	2	4	20	3	7	9	7	3	67	478	393	681	1414	2113	1044	850	2214	1538	1384	1515	2110	1122	803	1077	1313	854	593	587
7392_Bacteria;Proteobacteria;Alphaproteobacteria;Rhodobacterales;Rhodobacteraceae;Tateyamaria	16	22	12	53	18	32	30	38	65	41	151	2317	823	793	544	635	681	373	268	70	29	194	224	179	253	192	220	273	226	363	472	866	755	407	124	124	92	130	139	155	207	235	168	209	64	80	82	71	191
3305_Bacteria;Bacteroidetes;Flavobacteriia;Flavobacteriales;Flavobacteriaceae;NS3a marine group	41	33	24	838	138	539	425	232	123	207	406	465	291	150	258	143	23	96	29	40	22	21	10	46	0	22	21	20	1	49	183	85	320	1339	840	356	301	757	789	1035	1585	2848	1589	922	1354	1869	1295	1000	434
7373_Bacteria;Proteobacteria;Gammaproteobacteria;E01-9C-26 marine group	268	240	287	2	0	0	0	0	0	1	0	0	0	0	0	1	0	0	0	0	1	4	7	56	542	551	850	804	407	601	462	899	355	162	14	35	43	77	114	110	67	51	47	40	5	4	1	1	0
10710_Bacteria;Bacteroidetes;Flavobacteriia;Flavobacteriales;Flavobacteriaceae;NS5 marine group	649	637	698	5	0	1	2	0	0	0	2	248	147	22	13	442	184	430	272	708	445	238	530	690	508	469	416	356	207	338	384	452	531	464	607	884	469	665	702	607	328	461	305	223	133	159	106	58	37
3251_Bacteria;Planctomycetes;Planctomycetacia;Planctomycetales;Planctomycetaceae;Planctomyces	350	247	229	0	0	0	0	0	0	1	0	2	0	0	1	2	2	2	12	39	24	18	21	489	1592	1048	2751	2722	1131	822	317	403	96	25	5	10	13	31	43	21	16	14	5	5	1	0	0	3	2
889_Bacteria;Actinobacteria;Acidimicrobiia;Acidimicrobiales;OM1 clade;Candidatus Actinomarina	620	646	704	0	0	0	0	0	0	0	1	132	132	44	27	804	995	1343	1151	1595	862	894	1175	1374	799	824	727	722	476	602	570	826	667	506	434	766	423	463	699	331	290	279	366	388	240	159	110	74	30
4584_Bacteria;Marinimicrobia (SAR406 clade)	38	55	76	1	0	0	1	1	0	0	1	1	0	0	1	0	0	1	1	5	4	4	10	44	353	495	507	207	133	953	1006	1216	875	610	92	98	55	131	265	432	194	174	172	182	37	20	14	9	0
11956_Bacteria;Proteobacteria;Gammaproteobacteria;Cellvibrionales;Halieaceae;Luminiphilus	34	41	34	6	2	2	3	9	4	1	1	781	588	641	1062	931	766	796	295	236	44	137	118	121	188	183	139	161	128	183	149	185	100	45	30	62	43	31	52	50	55	69	63	86	29	29	51	109	93
1844_Bacteria;Actinobacteria;Acidimicrobiia;Acidimicrobiales;Acidimicrobiaceae;Illumatobacter	43	70	74	20	11	20	25	23	18	6	2	14	32	26	154	308	689	432	288	123	54	164	163	115	316	260	158	241	100	280	204	341	160	133	58	114	45	81	51	42	78	97	80	96	32	26	44	22	32
9097_Bacteria;Proteobacteria;Alphaproteobacteria;Rhodospirillales;Rhodospirillaceae;AEGEAN-169 marine group	225	234	291	0	0	0	0	0	0	0	0	0	0	1	0	1	1	2	3	37	32	11	120	202	722	627	794	548	554	555	340	523	292	144	55	135	116	130	229	244	155	132	125	147	29	17	10	8	1
2156_Bacteria;Proteobacteria;Alphaproteobacteria;Rhodobacterales;Rhodobacteraceae;Planktomarina	1	0	0	1	2	19	7	4	1	4	14	11	1101	1219	1030	2222	1228	1442	1217	645	4	14	22	12	4	8	2	3	1	0	4	1	0	1	1	0	4	6	11	5	5	11	7	5	1327	1708	2053	2000	2278
2250_Bacteria;Proteobacteria;Alphaproteobacteria;Rhodobacterales;Rhodobacteraceae;Amylibacter	0	0	0	0	2	5	17	8	14	17	6	1	130	285	943	656	376	472	517	671	1	5	13	9	7	4	6	4	0	1	0	0	0	0	1	0	0	0	2	2	3	2	3	2	51	50	71	171	2629
7205_Bacteria;Cyanobacteria;Chloroplast	46	64	42	14	2	16	7	2	3	5	34	59	0	5	1	21	101	117	29	112	160	4	21	245	17	40	63	14	1	14	39	47	68	79	614	417	214	268	482	379	310	409	337	238	719	2519	1746	1756	236
1275_Bacteria;Bacteroidetes;Flavobacteriia;Flavobacteriales;NS9 marine group	131	169	119	26	4	5	2	1	10	58	319	126	26	23	77	73	55	43	105	259	103	18	67	204	117	125	118	128	50	50	81	93	99	69	1495	1266	375	295	179	162	130	229	166	288	194	778	1709	1889	445
5695_Bacteria;Proteobacteria;Gammaproteobacteria;Vibrionales;Vibrionaceae;Vibrio	55	72	25	0	2	6	3	6	10	1	2	399	7	20	48	35	1766	40	169	221	153	104	75	144	134	159	89	195	215	45	122	23	8	6	4	4	3	2	2	5	27	13	15	15	4	7	15	31	28
4235_Bacteria;Verrucomicrobia;Verrucomicrobiae;Verrucomicrobiales;Verrucomicrobiaceae;Roseibacillus	82	91	57	0	0	0	0	0	0	0	0	154	222	238	1009	859	498	240	329	215	102	73	138	694	538	288	283	459	114	137	74	126	69	27	3	16	6	8	11	8	8	4	3	2	2	0	1	0	2
6752_Bacteria;Bacteroidetes;Cytophagia;Cytophagales;Flammeovirgaceae;Marinoscillum	50	56	36	321	72	374	266	209	82	62	328	66	18	44	158	95	34	18	7	10	1	4	12	24	270	411	271	218	119	212	243	221	174	183	1369	1150	545	641	704	608	530	710	690	789	468	350	464	531	157
10805_Bacteria;Proteobacteria;Gammaproteobacteria;Cellvibrionales;Halieaceae;OM60(NOR5) clade	399	438	456	0	0	0	1	1	0	0	0	7	20	17	20	683	539	397	272	279	127	222	189	405	428	502	339	402	183	229	128	189	87	45	59	54	37	40	45	37	25	21	12	12	8	1	7	4	0
9698_Bacteria;Cyanobacteria;Chloroplast	105	174	220	27	6	26	48	55	107	77	124	35	27	58	51	9	66	261	16	21	6	0	6	37	98	44	88	60	66	97	135	132	217	127	672	518	207	219	146	63	33	58	27	37	18	68	100	208	191
941_Bacteria;Proteobacteria;Deltaproteobacteria;SAR324 clade(Marine group B)	396	385	419	1	0	0	1	0	0	0	0	1	0	1	0	8	31	166	138	1208	341	75	324	252	99	113	222	197	167	260	170	231	155	120	258	327	154	129	123	79	64	48	35	38	10	10	12	6	5
6952_Bacteria;Cyanobacteria;Chloroplast	0	1	3	13	29	138	38	24	6	6	1	1	0	0	0	2	2	6	1	2	0	1	2	14	0	0	6	5	0	4	1	6	7	1	3	0	1	1	2	3	5	12	14	11	44	103	148	338	1323
5980_Bacteria;Proteobacteria;Gammaproteobacteria;Alteromonadales;Alteromonadaceae;Glaciecola	4	1	1	249	72	101	91	89	164	155	27	244	5	80	229	17	4	3	15	98	124	8	123	244	143	120	530	136	64	2	8	5	36	50	20	6	7	27	14	13	17	37	14	1	1	8	7	4	32
8800_Bacteria;Proteobacteria;Gammaproteobacteria;Cellvibrionales;Halieaceae;OM60(NOR5) clade	14	13	20	0	2	1	1	1	1	0	1	61	16	187	380	223	120	300	177	322	32	4	23	40	94	92	65	46	33	38	13	18	9	2	8	17	6	3	4	7	3	8	4	7	0	2	7	17	13
3066_Bacteria;Bacteroidetes;Flavobacteriia;Flavobacteriales;Flavobacteriaceae;NS2b marine group	80	84	82	277	252	101	69	64	50	21	49	206	85	69	196	303	128	317	256	94	9	32	56	108	123	175	167	139	63	81	109	109	97	68	207	467	333	294	497	768	573	910	1054	1546	478	273	343	432	405
3984_Bacteria;Verrucomicrobia;OPB35 soil group	273	268	270	1	0	0	1	0	0	0	0	20	0	0	2	39	22	36	49	173	73	10	223	540	394	561	905	681	427	445	414	570	338	140	69	122	88	111	124	38	20	16	12	9	5	2	0	1	1
8570_Bacteria;Proteobacteria;Alphaproteobacteria;Caulobacterales;Hyphomonadaceae;Hellea	43	42	54	29	4	4	6	12	16	17	59	648	352	151	116	453	365	280	213	278	166	357	150	187	431	390	190	149	85	116	127	175	187	98	186	247	186	132	169	241	138	222	157	225	106	307	279	354	129
9018_Bacteria;Bacteroidetes;Flavobacteriia;Flavobacteriales;Flavobacteriaceae;Polaribacter	11	9	1	4	1	6	72	254	3411	4521	1956	79	6	165	217	36	8	26	8	10	9	23	6	13	16	10	8	5	18	6	12	39	34	21	2	25	4	8	13	5	18	14	1	25	1	95	11	30	14
6135_Bacteria;Proteobacteria;Alphaproteobacteria;Rickettsiales;SAR116 clade	113	82	98	12	1	12	16	3	12	24	131	99	19	12	16	52	44	113	62	170	74	18	48	221	94	213	221	176	66	300	463	344	401	686	404	210	138	342	264	263	400	639	391	330	548	1020	758	493	174
7988_Bacteria;Proteobacteria;Gammaproteobacteria;Cellvibrionales;Porticoccaceae;Porticoccus	433	435	457	15	1	4	6	1	0	0	2	47	3	4	6	25	24	35	15	22	0	0	3	3	17	49	137	120	115	424	910	1001	801	696	807	1386	1222	1259	1174	714	344	403	284	284	165	80	71	52	34
3058_NoRelative	69	77	128	14	1	1	2	1	1	0	0	160	5	12	6	11	3	10	2	1	0	0	0	5	11	14	36	13	7	13	61	174	220	126	963	1317	1094	1090	2121	2140	1007	1237	675	387	984	560	168	88	17
147_Bacteria;Bacteroidetes;Flavobacteriia;Flavobacteriales;Flavobacteriaceae;Kordia	0	1	0	0	0	0	1	0	4	0	0	119	0	2	3	2	0	1	2	3	2	3	1	4	2	3	0	7	0	0	0	0	1	0	0	0	0	0	2	4	5	0	0	0	0	1	0	1	5
10293_Bacteria;Verrucomicrobia;Opitutae;Puniceicoccales;Puniceicoccaceae;Lentimonas	6	22	12	393	164	376	513	937	647	393	2852	54	29	10	4	7	2	15	1	2	0	0	0	5	0	3	3	3	0	1	5	3	8	9	963	625	303	301	326	354	230	239	227	147	313	1563	2467	1966	2181
2334_Bacteria;Cyanobacteria;Cyanobacteria;SubsectionI;FamilyI;Synechococcus	32	36	43	3	1	0	1	1	0	0	0	6999	1856	336	1061	246	602	277	178	19	11	12	6	11	58	32	21	12	4	5	9	90	42	78	61	64	78	73	77	78	85	91	82	71	38	21	14	18	9
4900_Bacteria;Cyanobacteria;Chloroplast	0	2	0	5	1	0	0	0	0	0	1	0	0	1	0	0	0	0	1	0	1	0	0	2	0	0	0	1	0	0	1	0	0	0	508	893	715	498	906	1041	1432	2827	4008	4752	4074	3351	1807	960	26
4494_Archaea;Thaumarchaeota;Marine Group I;Unknown Order;Unknown Family;Candidatus Nitrosopumilus	1421	1195	2669	2	0	1	1	1	3	1	0	0	0	2	2	1	0	3	1	9	2	1	10	4	11	44	22	44	16	20	41	64	14	11	69	134	163	249	455	341	123	89	102	77	17	4	6	7	2
2327_Bacteria;Bacteroidetes;Flavobacteriia;Flavobacteriales;Cryomorphaceae;Owenweeksia	29	36	14	114	50	217	439	590	365	335	799	71	13	30	4	2	0	3	1	4	3	1	5	33	1	9	14	25	6	36	95	59	206	508	1751	873	402	566	473	459	451	659	460	596	415	810	1598	2460	1029
9011_Bacteria;Bacteroidetes;Flavobacteriia;Flavobacteriales;Flavobacteriaceae;Polaribacter	7	7	2	130	95	1506	7846	9419	2391	784	127	37	3	2	1	1	1	0	6	2	6	14	0	7	5	7	1	10	7	3	3	29	1	9	2	25	1	3	4	4	13	7	2	9	0	18	7	10	30
9183_Bacteria;Proteobacteria;Gammaproteobacteria;Alteromonadales;Pseudoalteromonadaceae;Pseudoalteromonas	6	7	8	160	384	4	1	36	41	116	53	898	2	5	10	5	20	12	24	29	18	7	12	19	21	33	38	324	58	49	125	20	34	118	110	3	4	207	447	243	262	32	481	510	0	35	12	10	4
4016_Bacteria;Cyanobacteria;Chloroplast	0	0	0	179	141	359	44	37	14	7	13	0	0	0	0	0	0	0	0	0	0	0	0	0	0	0	0	0	0	0	0	0	0	0	0	0	0	0	0	0	1	1	2	2	11	12	37	48	304
8903_Bacteria;Bacteroidetes;Flavobacteriia;Flavobacteriales;Flavobacteriaceae;Formosa	3	5	3	0	0	2	11	41	135	248	414	251	187	134	24	194	234	923	2387	1157	990	2943	589	154	10	29	17	32	13	6	1	1	0	0	0	1	0	1	0	0	1	0	1	0	0	1	0	12	312
9505_Archaea;Euryarchaeota;Thermoplasmata;Thermoplasmatales;Marine Group II	107	133	115	0	0	0	0	1	0	0	0	10	2	71	68	65	112	116	55	68	21	7	21	49	76	184	370	288	145	154	180	191	61	35	32	32	31	50	68	60	24	19	37	43	13	11	13	4	3
3974_Bacteria;Proteobacteria;AEGEAN-245	840	1159	1636	18	0	12	22	31	34	14	9	18	9	3	3	2	2	1	3	3	5	5	9	43	235	171	340	317	252	510	916	1709	1011	386	430	726	585	492	499	317	177	154	75	45	15	8	10	9	3
5856_Bacteria;Bacteroidetes;Flavobacteriia;Flavobacteriales;Cryomorphaceae;Owenweeksia	42	39	19	0	0	0	0	0	0	0	0	60	10	171	290	358	328	288	1218	1815	331	16	67	77	53	56	44	61	52	7	2	1	1	1	1	1	0	1	0	0	0	0	0	2	1	0	0	2	0
3929_Archaea;Euryarchaeota;Thermoplasmata;Thermoplasmatales;Marine Group II	58	65	53	1	0	0	0	0	0	0	0	0	0	0	0	0	0	7	16	88	79	13	16	42	103	172	228	115	58	85	62	71	7	3	0	5	20	81	93	89	30	18	24	10	4	0	0	0	0
7961_Bacteria;Proteobacteria;Gammaproteobacteria;Cellvibrionales;Porticoccaceae;SAR92 clade	0	0	0	84	384	2991	8164	6720	906	637	403	7	3	3	2	0	0	0	0	1	0	0	0	0	0	0	0	0	1	0	1	0	1	1	0	0	0	1	4	1	1	0	1	0	1	11	50	588	567
4197_Bacteria;Bacteroidetes;Cytophagia;Order II;Rhodothermaceae;uncultured	86	71	59	3	0	6	15	25	18	13	6	1	0	0	1	0	0	0	4	3	1	0	9	6	42	31	76	246	315	546	694	1050	708	514	215	496	298	296	411	394	232	291	183	208	51	25	37	21	3
2302_Bacteria;Marinimicrobia (SAR406 clade)	127	171	127	0	0	0	0	0	0	0	0	1	0	2	13	8	32	67	114	346	86	19	104	265	680	464	242	267	185	152	96	105	64	65	44	96	40	73	108	108	100	56	82	108	44	23	40	47	5
6197_Bacteria;Bacteroidetes;Flavobacteriia;Flavobacteriales;Flavobacteriaceae;Polaribacter	5	13	2	456	446	202	244	258	236	130	256	60	7	141	117	131	35	166	326	768	856	2070	2061	140	16	15	16	22	9	5	6	9	23	7	6	4	8	4	7	7	8	4	8	9	3	26	63	204	662
9646_Bacteria;Cyanobacteria;Chloroplast	116	172	178	12	3	2	2	4	0	0	0	4	1	5	9	2	30	40	41	55	36	4	29	111	25	40	74	41	39	64	121	208	309	241	252	210	95	150	361	318	347	295	409	389	251	393	415	433	117
2351_Bacteria;Bacteroidetes;Flavobacteriia;Flavobacteriales;NS9 marine group	128	180	145	0	0	1	0	0	0	0	0	0	0	3	9	26	5	75	164	204	112	74	242	397	662	470	405	203	69	132	99	117	47	5	10	12	13	21	21	25	20	18	25	15	0	2	3	3	0
4656_Bacteria;Proteobacteria;Epsilonproteobacteria;Campylobacterales;Campylobacteraceae;Arcobacter	1	4	0	0	0	0	0	0	13	3	5	4005	6	3	6	2	0	0	1	8	38	45	155	162	174	49	115	14	101	2	0	3	0	1	0	10	1	4	3	0	9	1	0	2	0	22	33	12	3
7014_Bacteria;Chloroflexi;SAR202 clade	53	33	51	0	0	0	0	0	0	0	1	0	0	0	0	0	1	1	4	55	61	20	122	306	404	311	581	657	843	502	146	147	39	19	10	22	6	10	11	9	5	1	1	0	0	0	0	0	0
7026_Bacteria;Proteobacteria;Alphaproteobacteria;Rhodospirillales;Rhodospirillaceae;OM75 clade	283	363	355	0	0	0	0	0	1	0	0	0	0	0	0	0	0	0	0	0	0	0	0	0	0	1	1	2	8	97	140	236	81	25	4	10	11	16	21	13	2	0	0	2	1	0	1	1	0
8053_Bacteria;Proteobacteria;Gammaproteobacteria;Oceanospirillales;SUP05 cluster	56	60	32	0	0	0	0	0	0	0	0	0	0	0	0	0	0	0	0	0	2	0	0	2	9	7	45	69	16	68	51	23	18	18	5	8	7	13	7	3	0	1	0	0	0	0	0	1	0
6237_Bacteria;Proteobacteria;Alphaproteobacteria;Rhodospirillales;Rhodospirillaceae;AEGEAN-169 marine group	183	174	241	0	0	0	0	0	0	1	0	0	0	0	0	0	0	0	0	20	20	6	52	127	522	421	400	330	345	309	185	267	164	75	30	81	55	75	146	132	52	46	46	41	7	4	6	2	0
7722_Bacteria;Bacteroidetes;Flavobacteriia;Flavobacteriales;Flavobacteriaceae;NS5 marine group	48	31	31	0	0	0	0	2	0	0	0	6	2	0	66	106	390	368	256	244	88	397	281	283	186	184	175	180	115	109	56	60	35	21	59	95	39	25	44	28	26	20	28	41	11	5	2	2	0
7606_Bacteria;Proteobacteria;Alphaproteobacteria;Rhodobacterales;Rhodobacteraceae;Amylibacter	6	19	14	190	141	136	136	106	131	108	181	57	34	61	205	173	68	100	140	108	42	52	132	167	85	86	42	12	21	17	15	24	18	10	13	24	14	11	12	19	14	18	16	17	6	4	7	25	288
933_Bacteria;Proteobacteria;Gammaproteobacteria;KI89A clade	11	17	6	3	2	12	14	16	12	11	18	46	20	22	110	92	77	134	118	259	51	22	110	118	136	115	89	126	86	59	33	34	32	16	53	68	33	23	12	16	19	15	16	14	10	27	52	122	61
7582_Bacteria;Proteobacteria;Alphaproteobacteria;Rhodobacterales;Rhodobacteraceae;Amylibacter	14	25	19	523	9	4	7	18	13	11	14	4	0	0	0	1	1	0	0	3	0	0	0	1	0	2	0	0	104	101	53	66	69	29	52	117	1	1	2	0	2	0	1	1	0	0	0	0	4
804_Bacteria;Proteobacteria;Gammaproteobacteria;Aeromonadales;Aeromonadaceae;Aeromonas	0	1	0	0	0	0	0	0	0	18198	2048	6	5	3	7	7	4	5	6	3	1	4	3	1	1	4	4	11	4	7	8	0	7	12	8	5	4	7	11	5	6	12	4	8	4	3	2	6	1
2690_Bacteria;Bacteroidetes;Sphingobacteriia;Sphingobacteriales;Saprospiraceae;uncultured	0	0	0	32	12	14	70	126	174	50	80	1142	593	295	508	430	188	65	39	16	3	26	16	26	9	6	13	6	4	3	15	28	59	35	351	394	148	128	164	165	196	303	278	339	189	406	774	754	822
3051_Bacteria;Bacteroidetes;Flavobacteriia;Flavobacteriales;Flavobacteriaceae;Formosa	0	0	0	1	1	14	80	343	348	205	270	365	228	78	49	88	65	28	1	1	0	2	0	0	3	2	2	1	0	0	0	0	0	0	0	0	0	0	0	1	1	2	1	2	0	0	1	3	88
3770_Bacteria;Planctomycetes;Planctomycetacia;Planctomycetales;Planctomycetaceae;uncultured	62	53	51	10	2	7	9	2	5	2	1	32	15	23	8	72	291	219	490	935	228	372	274	251	577	308	117	281	124	163	134	131	110	77	56	60	28	42	32	33	55	47	32	58	14	12	15	13	8
7088_Bacteria;Proteobacteria;Alphaproteobacteria;SB1-18	24	18	15	0	0	1	5	3	5	8	22	546	234	118	377	265	185	337	86	167	73	29	31	71	75	78	103	86	44	96	101	87	116	95	75	57	23	31	26	28	30	40	18	21	10	34	25	37	20
9634_Bacteria;Proteobacteria;Epsilonproteobacteria;Campylobacterales;Campylobacteraceae;Arcobacter	72	120	17	59	16	12	10	16	43	23	24	92	1	35	22	7	7	19	21	60	78	31	46	319	89	118	143	98	269	48	27	203	20	28	18	95	8	13	43	13	83	28	13	33	6	154	92	108	19
1307_Bacteria;Proteobacteria;Alphaproteobacteria;Rhizobiales;Rhodobiaceae;Rhodobium	11	14	14	0	0	0	0	0	0	0	0	153	92	388	1126	868	394	133	299	233	66	24	6	16	132	102	63	60	54	71	51	50	24	3	4	12	5	5	3	2	3	3	1	2	2	0	5	13	21
7247_Bacteria;Cyanobacteria;Chloroplast	1	0	0	41	46	183	30	36	22	8	2	0	0	0	0	0	0	0	0	1	0	1	0	0	7	6	14	7	0	0	0	0	0	0	0	0	0	0	0	0	0	2	0	0	0	1	0	0	0
7068_Bacteria;Proteobacteria;Alphaproteobacteria;Rhodospirillales;Rhodospirillaceae;AEGEAN-169 marine group	118	118	141	0	0	0	0	0	0	0	0	0	0	0	0	0	1	7	3	22	14	17	110	179	340	264	303	218	191	191	91	103	71	30	30	69	52	49	100	72	47	39	41	46	11	12	5	5	1
2291_Archaea;Euryarchaeota;Thermoplasmata;Thermoplasmatales;Marine Group II	0	0	0	1	0	0	0	0	0	0	0	0	0	0	0	0	0	0	0	0	0	0	5	29	3	93	641	822	0	0	0	0	0	0	0	0	0	0	0	0	0	0	0	0	0	0	0	0	0
6233_Bacteria;Actinobacteria;Actinobacteria;PeM15	95	117	98	8	3	8	5	2	2	2	0	2	11	3	22	58	232	170	183	167	68	254	180	174	180	236	90	109	35	103	87	95	60	49	30	24	6	24	22	21	37	31	31	40	12	8	3	10	4
1594_Bacteria;Cyanobacteria;Cyanobacteria;SubsectionI;FamilyI;Synechococcus	17	67	47	0	0	0	0	0	1	0	0	580	359	198	1703	420	635	355	178	29	19	31	2	14	136	73	93	23	13	14	25	110	78	27	40	37	49	43	35	33	29	30	25	16	8	2	2	2	1
5208_Bacteria;Proteobacteria;Gammaproteobacteria;Pseudomonadales;Moraxellaceae;Psychrobacter	9	0	0	5	5	3	0	2	117	11	28	112	2	4	13	253	271	8	492	18	7	76	25	3	0	20	46	262	45	399	50	5	5	12	40	0	5	12	40	37	26	6	33	87	0	0	10	3	0
10651_Bacteria;Proteobacteria;Gammaproteobacteria;Vibrionales;Vibrionaceae;Vibrio	1	1	1	0	0	0	0	0	0	0	0	6	1	7	29	181	417	232	18	23	14	6	12	14	23	31	9	14	5	4	1	3	0	0	0	0	0	0	0	0	0	0	0	2	0	0	0	0	0
5445_Bacteria;Proteobacteria;Gammaproteobacteria;Oceanospirillales;Oceanospirillaceae;Pseudospirillum	9	5	2	0	0	0	0	0	1	0	0	0	0	0	0	1	1	0	0	1	0	0	2	1	1	24	1307	681	762	423	522	585	391	259	33	21	10	8	3	0	1	0	1	0	0	0	0	1	0
3330_Bacteria;Proteobacteria;Gammaproteobacteria;Oceanospirillales;Oceanospirillaceae;Reinekea	1	0	0	4043	602	2503	2776	3427	1014	483	599	0	0	0	0	0	0	0	0	1	0	0	0	0	0	0	0	0	0	0	0	0	0	0	0	0	0	1	0	2	1	3	1	0	1	1	0	6	12
3651_Bacteria;Proteobacteria;Gammaproteobacteria;KI89A clade	37	56	56	2	0	0	0	0	0	0	1	2	0	3	13	31	41	47	114	347	40	6	46	77	308	245	201	172	87	97	93	99	72	38	67	89	51	52	91	117	94	93	84	107	23	34	52	109	44
4422_Bacteria;Proteobacteria;Betaproteobacteria;Nitrosomonadales;Nitrosomonadaceae;Nitrosomonas	54	49	74	0	0	0	0	0	0	0	0	0	0	0	0	0	0	0	0	0	0	0	0	0	0	0	0	1	0	3	254	2144	425	224	65	342	155	122	159	116	38	19	17	9	3	0	0	0	0
5296_Bacteria;Proteobacteria;Alphaproteobacteria;Rickettsiales;SHWN-night2	37	40	50	1	0	0	0	0	1	1	0	355	226	56	90	256	736	533	406	156	59	80	72	143	126	81	91	144	108	123	98	111	69	38	24	39	39	32	39	28	20	23	11	9	5	1	4	2	1
2145_Bacteria;Proteobacteria;Alphaproteobacteria;Rhodobacterales;Rhodobacteraceae;Planktomarina	139	105	112	1457	5	12	11	4	3	7	10	11	2	0	2	1	0	4	1	2	0	0	0	0	0	0	0	1	47	121	280	221	269	461	443	433	6	4	4	7	10	10	9	10	0	2	1	2	7
11219_Archaea;Euryarchaeota;Thermoplasmata;Thermoplasmatales;Marine Group II	4	8	2	0	0	0	0	2	0	0	0	0	0	2	6	21	14	34	5	20	29	7	65	124	255	225	100	16	9	8	18	12	1	0	0	0	0	0	2	1	0	0	0	0	1	0	0	0	0
10614_Bacteria;Proteobacteria;Gammaproteobacteria;Vibrionales;Vibrionaceae;Vibrio	0	1	0	1	2	4	1	0	10	1	0	75	2	11	8	0	4176	7	31	36	22	9	13	29	19	35	12	46	8	3	5	0	3	4	4	0	1	1	0	1	1	1	4	4	1	3	2	7	14
9601_Bacteria;Proteobacteria;Gammaproteobacteria;Oceanospirillales;SAR86 clade	145	154	177	0	0	0	0	0	0	0	0	0	0	0	0	0	0	0	0	1	2	0	8	10	134	141	162	170	139	395	384	515	334	226	227	525	420	406	701	660	327	338	228	267	79	55	26	22	2
11646_Bacteria;Proteobacteria;Gammaproteobacteria;Cellvibrionales;Porticoccaceae;SAR92 clade	30	28	17	1	0	1	5	2	0	1	2	17	14	14	12	25	28	112	31	30	8	11	5	7	34	50	63	23	50	75	10	17	6	3	0	1	0	0	0	1	1	0	1	2	0	0	9	44	75
1406_Bacteria;Proteobacteria;Gammaproteobacteria;Oceanospirillales;SAR86 clade	9	14	14	75	11	70	85	34	57	173	805	208	16	6	11	7	3	4	5	10	1	1	7	2	4	6	5	5	3	5	9	8	38	71	445	237	151	262	335	430	415	670	531	501	435	1141	1067	797	848
11499_Bacteria;Proteobacteria;Alphaproteobacteria;Rhodobacterales;Rhodobacteraceae;Amylibacter	1	5	3	355	233	207	214	182	174	188	241	67	29	49	103	97	35	55	74	35	24	30	70	94	38	36	12	10	8	6	12	10	8	16	24	28	18	19	20	21	15	37	22	20	19	8	16	39	362
5820_Bacteria;Bacteroidetes;Flavobacteriia;Flavobacteriales;Flavobacteriaceae;NS5 marine group	97	103	95	1	0	0	0	0	0	0	1	31	17	2	0	577	455	683	398	1035	572	476	814	824	584	460	301	161	119	124	91	87	74	86	90	103	60	76	99	85	60	85	46	28	25	20	25	9	5
3684_Bacteria;Proteobacteria;Gammaproteobacteria;Oceanospirillales;SAR86 clade	36	61	55	9	1	1	1	0	4	15	114	219	34	19	60	74	44	190	63	249	89	9	47	176	53	135	153	102	51	94	112	62	87	74	187	182	117	153	181	234	133	204	151	170	96	239	342	225	190
6023_Bacteria;Bacteroidetes;Flavobacteriia;Flavobacteriales;Flavobacteriaceae;Aquibacter	65	102	85	12	2	3	3	2	2	3	1	15	18	129	48	368	293	127	164	109	11	61	52	81	178	157	65	67	13	31	32	69	56	28	57	104	46	54	58	43	44	45	37	49	13	20	63	112	77
11188_Bacteria;Proteobacteria;Alphaproteobacteria;Rhodobacterales;Rhodobacteraceae;Roseobacter	2	2	1	12	42	2	5	3	465	2	0	16	0	25	10	17	35	1	31	6	3	8	14	4	2	6	6	195	183	629	157	0	13	88	67	1	20	52	559	286	345	98	1540	197	1	0	114	3	1
4590_Bacteria;Proteobacteria;Gammaproteobacteria;Order Incertae Sedis;Family Incertae Sedis;Marinicella	146	115	76	1	0	0	0	0	0	0	0	0	0	0	0	0	0	3	7	95	226	521	2535	1198	254	312	305	206	224	177	155	172	156	88	5	37	31	16	15	11	9	1	6	9	3	3	1	1	0
7824_Bacteria;Bacteroidetes;Flavobacteriia;Flavobacteriales;Cryomorphaceae;Fluviicola	0	0	0	5	1	1	0	0	0	0	0	21	18	21	16	23	26	6	1	0	0	0	0	0	0	0	1	0	1	0	20	193	59	75	17	18	36	43	135	247	566	785	1513	2404	2295	1664	393	183	13
4781_Bacteria;Cyanobacteria;Chloroplast	1	5	11	0	0	0	0	0	0	0	0	17	1	60	16	57	88	162	35	67	45	4	4	45	18	8	16	11	4	6	11	20	34	19	53	38	29	40	71	77	105	91	109	86	52	47	53	115	19
9238_Bacteria;Bacteroidetes;Flavobacteriia;Flavobacteriales;Flavobacteriaceae;NS5 marine group	0	0	0	40	179	237	308	593	367	298	223	45	15	33	93	84	19	4	5	1	0	0	0	0	0	1	0	0	0	0	0	2	1	0	0	1	0	2	2	4	11	15	58	127	82	166	647	1259	136
5788_Bacteria;Bacteroidetes;Flavobacteriia;Flavobacteriales;Flavobacteriaceae;uncultured	116	119	125	6	0	0	1	1	1	9	41	501	311	204	28	446	97	104	135	105	64	105	36	144	19	35	36	48	38	74	70	107	96	69	117	153	63	72	47	47	52	45	43	39	20	62	82	78	65
4062_NoRelative	26	13	14	0	0	0	0	0	0	0	1	39	3	0	0	0	12	38	17	5	6	0	0	20	7	17	15	2	5	11	16	27	37	23	90	122	44	66	89	109	48	49	33	35	24	11	2	2	0
3915_Archaea;Euryarchaeota;Thermoplasmata;Thermoplasmatales;Marine Group II	2	4	2	0	0	0	0	0	0	1	0	0	0	1	2	10	20	44	8	23	26	2	64	141	217	178	53	11	3	5	15	9	0	0	0	0	0	0	1	1	0	0	0	0	0	0	0	0	0
7444_Bacteria;Proteobacteria;Alphaproteobacteria;Rhodobacterales;Rhodobacteraceae;Planktomarina	2	0	7	303	187	198	191	122	157	175	253	57	24	30	85	90	25	44	56	26	24	16	73	67	29	39	8	1	4	7	10	11	7	17	13	19	10	8	15	17	17	35	17	21	21	7	12	40	389
7329_Bacteria;Proteobacteria;Alphaproteobacteria;Rhodobacterales;Rhodobacteraceae;uncultured	38	49	46	1	0	2	2	0	2	1	0	5	5	4	12	89	427	347	152	123	159	451	284	327	213	120	113	76	58	74	34	57	42	17	2	10	8	11	13	13	4	3	0	4	1	0	1	1	1
4142_Bacteria;Proteobacteria;Alphaproteobacteria;Rhodospirillales;Rhodospirillaceae;uncultured	243	243	285	2	0	0	0	0	0	0	0	0	0	0	0	2	0	5	1	21	11	3	25	142	97	175	342	253	123	282	258	291	149	110	36	33	26	53	74	74	50	39	39	42	7	3	3	5	2
2061_Bacteria;Proteobacteria;Alphaproteobacteria;OCS116 clade	291	286	325	0	0	0	0	0	0	0	0	0	0	0	1	0	0	0	0	0	0	0	0	0	1	1	0	7	3	107	186	365	262	128	173	489	369	364	592	499	271	243	207	218	58	48	36	22	7
8237_Bacteria;Bacteroidetes;Sphingobacteriia;Sphingobacteriales;NS11-12 marine group	26	28	15	0	0	1	0	0	0	0	0	0	0	0	0	1	27	227	272	290	184	58	76	415	293	306	304	226	124	68	14	5	0	0	1	5	6	5	7	6	2	0	1	1	0	0	0	0	0
10545_Bacteria;Proteobacteria;Gammaproteobacteria;Oceanospirillales;ZD0405	85	120	117	0	0	0	0	0	0	0	0	0	0	0	0	0	0	0	0	1	1	0	0	1	3	1	1	2	121	151	85	75	70	42	58	165	2	1	4	2	1	1	2	2	1	0	0	0	0
9879_Bacteria;Proteobacteria;Alphaproteobacteria;Rhodobacterales;Rhodobacteraceae;Planktomarina	25	27	19	279	75	125	83	76	34	34	138	76	48	59	76	149	77	114	117	78	59	122	124	165	47	72	25	14	10	17	41	32	51	83	105	101	103	108	85	94	139	232	156	233	163	157	194	262	261
7658_Bacteria;Marinimicrobia (SAR406 clade)	76	120	92	0	0	0	0	0	0	0	0	2	0	1	11	11	25	53	95	350	69	27	70	179	456	217	40	94	76	68	28	25	10	10	31	53	39	42	70	72	48	45	36	50	12	8	24	27	4
9908_Bacteria;Proteobacteria;Alphaproteobacteria;OCS116 clade	0	0	0	0	0	0	0	0	0	0	0	0	0	0	1	1	15	534	121	46	15	11	30	25	48	42	1	6	2	8	3	0	1	0	0	0	0	0	0	0	0	0	0	0	0	0	0	1	0
3957_Bacteria;Verrucomicrobia;Opitutae;MB11C04 marine group	27	54	40	0	0	0	0	0	0	1	41	7	2	8	80	14	11	19	15	65	39	3	36	58	102	83	109	110	65	64	102	143	117	56	185	106	61	84	68	53	17	18	17	11	21	129	237	227	232
1816_Bacteria;Actinobacteria;Acidimicrobiia;Acidimicrobiales;Acidimicrobiaceae;Illumatobacter	13	25	17	4	1	3	2	3	4	4	0	28	44	88	138	236	279	142	85	27	19	33	28	30	72	80	79	69	29	102	84	190	108	51	27	25	8	33	31	31	44	45	52	43	11	6	12	6	5
7259_Bacteria;Proteobacteria;Alphaproteobacteria;Rickettsiales;Mitochondria	0	0	1	0	0	0	0	1	0	1	0	2	0	0	0	2	0	0	1	1	0	0	0	0	0	0	3	0	0	1	2	1	9	45	622	3188	1073	466	329	109	105	201	113	97	112	41	45	27	2
3911_Archaea;Euryarchaeota;Thermoplasmata;Thermoplasmatales;Marine Group II	0	0	0	0	0	0	0	0	0	0	0	0	0	0	0	0	2	0	1	3	140	104	304	317	417	306	114	71	0	0	0	0	0	0	0	0	0	0	0	0	0	0	0	0	0	0	0	0	0
6260_Bacteria;Gemmatimonadetes;Gemmatimonadetes;BD2-11 terrestrial group	217	224	264	1	0	0	0	0	0	0	0	2	1	0	0	0	1	6	9	47	35	9	20	167	163	137	296	146	133	213	98	191	28	18	10	15	14	11	12	7	6	3	4	1	0	2	0	1	1
5688_Bacteria;Bacteroidetes;Cytophagia;Cytophagales;Flammeovirgaceae;Fabibacter	9	19	12	142	6	138	195	111	230	375	463	131	39	4	1	4	1	1	1	9	3	0	14	27	2	6	4	24	5	47	178	22	69	172	300	131	77	208	196	292	418	541	437	270	233	943	1032	876	354
10399_Bacteria;Bacteroidetes;Flavobacteriia;Flavobacteriales;Cryomorphaceae;Owenweeksia	2	0	3	19	12	8	8	22	13	11	16	40	6	2	1	0	0	0	0	1	0	2	2	2	0	0	3	1	2	7	12	17	33	57	395	488	484	445	558	501	557	779	539	804	406	264	325	429	75
10418_Bacteria;Proteobacteria;Betaproteobacteria;Methylophilales;Methylophilaceae;OM43 clade	120	97	146	3	1	0	0	1	0	0	5	6	1	0	0	7	3	30	10	36	31	10	21	84	3	39	83	61	17	200	365	347	314	489	130	79	61	134	107	107	74	133	79	54	51	71	39	26	28
11183_Bacteria;Proteobacteria;Alphaproteobacteria;Rhodobacterales;Rhodobacteraceae;Planktomarina	52	64	101	9	2	3	1	3	1	1	6	87	37	24	45	28	14	9	1	0	0	0	0	3	0	0	0	0	1	3	2	12	4	1	5	23	18	14	34	91	133	149	259	582	254	324	931	1186	324
5882_Bacteria;Proteobacteria;Gammaproteobacteria;Cellvibrionales;Halieaceae;OM60(NOR5) clade	50	78	58	0	0	0	0	0	1	0	0	0	0	0	0	0	1	6	21	7	8	117	77	69	194	191	157	122	68	110	50	55	32	5	1	1	3	1	1	1	1	0	0	0	1	0	0	0	0
9657_Bacteria;Cyanobacteria;Chloroplast	3	5	7	2	0	2	2	3	2	6	51	870	63	18	27	53	88	148	54	57	99	8	19	29	14	1	3	3	0	4	8	10	18	13	14	4	15	10	46	93	163	176	127	85	89	141	72	85	20
8980_Bacteria;Proteobacteria;Alphaproteobacteria;Rickettsiales;SAR116 clade	55	60	56	0	0	0	2	0	0	2	3	57	11	63	146	22	38	87	79	141	61	38	74	179	175	219	189	130	90	104	47	46	32	20	38	37	14	13	21	23	13	9	6	15	9	8	10	16	11
2513_Bacteria;Proteobacteria;Alphaproteobacteria;SAR11 clade Surface 1	243	367	476	3	1	0	0	0	0	0	0	1	0	1	1	0	0	1	0	2	1	0	0	11	8	14	20	12	15	74	137	120	119	97	159	261	295	245	445	284	190	188	232	235	46	30	35	26	4
3860_Bacteria;Proteobacteria;Alphaproteobacteria;Rhodobacterales;Rhodobacteraceae;Sulfitobacter	1	0	0	414	364	599	1477	1634	3943	1202	354	16	2	3	5	4	1	3	2	1	2	1	0	2	1	0	2	0	0	1	0	1	1	0	0	0	0	0	1	2	6	4	0	2	3	4	1	3	15
7280_Bacteria;Proteobacteria;SPOTSOCT00m83	99	132	149	1	0	0	0	0	0	0	1	0	0	0	0	1	0	0	0	2	3	2	25	75	282	242	333	221	201	181	85	92	38	8	1	5	7	9	17	15	3	0	1	0	0	0	0	0	0
3404_Bacteria;Bacteroidetes;Flavobacteriia;Flavobacteriales;NS9 marine group	37	42	12	1	0	0	0	1	0	1	2	55	17	33	91	179	33	22	38	87	30	11	65	116	23	15	14	27	13	29	19	20	9	5	26	28	8	10	6	9	2	4	2	7	4	11	21	17	20
6950_Bacteria;Cyanobacteria;Chloroplast	9	19	27	100	35	14	9	8	4	5	25	7	6	30	0	0	0	4	0	1	0	0	1	0	0	0	1	8	5	3	27	32	46	25	148	159	99	132	226	222	171	211	264	298	100	54	61	173	416
10266_Bacteria;Proteobacteria;Gammaproteobacteria;Oceanospirillales;Halomonadaceae;Halomonas	6	0	0	0	0	0	0	0	9	0	0	298	2	2	44	51	251	25	205	36	11	4	30	3	2	7	2	277	4	15	59	20	1	2	23	1	3	172	748	233	256	14	353	35	1	6	3	0	5
3922_Bacteria;Bacteroidetes;Sphingobacteriia;Sphingobacteriales;Saprospiraceae;uncultured	2	2	2	0	0	0	1	0	1	0	1	105	59	325	4402	1886	538	137	69	15	3	12	12	4	12	7	7	11	8	7	6	6	6	2	0	5	3	1	1	3	3	2	1	1	1	1	0	0	0
5988_Bacteria;Bacteroidetes;Flavobacteriia;Flavobacteriales;Flavobacteriaceae;NS4 marine group	42	73	80	0	0	0	0	0	0	0	0	9	2	3	5	153	77	210	109	170	54	132	131	246	109	145	132	79	49	67	36	37	25	22	37	64	23	49	58	76	38	56	39	34	11	23	16	14	4
9572_Archaea;Euryarchaeota;Thermoplasmata;Thermoplasmatales;Marine Group II	76	53	73	0	0	0	0	0	0	0	0	0	0	0	0	0	0	0	0	0	0	0	0	0	0	1	47	311	541	649	262	255	79	23	0	5	4	13	17	9	2	1	0	0	1	0	0	0	0
6191_Bacteria;Bacteroidetes;Flavobacteriia;Flavobacteriales;NS7 marine group	50	50	27	3	3	3	2	2	2	1	0	260	50	71	92	7	10	24	13	19	1	2	6	3	26	32	47	19	13	7	4	6	1	0	11	59	24	19	30	24	17	19	32	58	36	67	130	205	52
2437_Bacteria;Proteobacteria;Alphaproteobacteria;SAR11 clade Surface 2	107	112	94	5	0	2	1	0	0	0	1	1	0	0	7	5	7	11	19	55	55	9	28	44	72	62	102	68	86	94	103	98	113	80	83	84	89	90	167	131	80	73	96	100	18	25	20	15	5
3933_Archaea;Euryarchaeota;Thermoplasmata;Thermoplasmatales;Marine Group II	0	1	2	0	0	0	0	0	0	1	0	0	0	0	1	0	4	28	80	107	77	20	33	108	81	114	159	66	25	16	14	7	1	0	0	0	0	2	0	0	0	1	0	0	0	0	0	0	0
10896_Bacteria;Proteobacteria;Alphaproteobacteria;Rickettsiales;SAR116 clade	108	135	111	1	0	0	0	0	0	0	0	5	1	2	8	2	22	41	104	196	27	17	58	79	155	111	90	113	75	77	72	76	53	31	123	134	74	66	77	71	45	54	52	71	38	31	55	65	14
6277_Bacteria;Proteobacteria;Alphaproteobacteria;Rhodospirillales;Rhodospirillaceae;AEGEAN-169 marine group	75	64	77	0	0	0	0	0	0	0	0	0	0	0	0	0	0	0	0	1	2	0	9	22	153	114	147	133	104	101	70	106	54	24	10	17	11	18	26	28	10	10	11	11	2	2	1	0	0
6916_Bacteria;Proteobacteria;Gammaproteobacteria;Oceanospirillales;Litoricolaceae;Litoricola	64	80	50	1	0	1	1	0	2	2	25	115	37	100	365	169	80	213	106	222	106	33	41	141	27	71	41	45	16	64	60	55	44	40	83	95	41	56	59	26	29	40	29	24	21	30	31	35	29
10529_Bacteria;Proteobacteria;Gammaproteobacteria;Oceanospirillales;J8P41000-1F04	82	105	107	0	0	0	0	0	0	0	0	0	0	0	0	1	0	0	8	15	18	0	6	3	21	27	44	49	43	61	45	36	21	14	2	13	19	20	23	6	1	3	0	0	0	0	0	0	0
12520_Bacteria;Proteobacteria;Alphaproteobacteria;Rhodobacterales;Rhodobacteraceae;uncultured	104	105	116	0	0	0	0	1	0	0	0	0	0	0	0	0	0	0	5	65	54	44	34	18	66	57	83	66	56	97	55	95	53	9	6	30	11	18	23	29	12	8	5	4	0	1	0	2	0
11395_Bacteria;Proteobacteria;Alphaproteobacteria;Rhodobacterales;Rhodobacteraceae;Planktomarina	8	4	14	255	127	176	185	131	181	147	178	52	23	24	51	75	22	35	24	19	12	15	39	63	15	23	10	2	7	19	25	32	23	37	41	35	24	27	42	41	39	64	48	31	22	15	19	32	221
6688_Bacteria;Proteobacteria;Alphaproteobacteria;Rickettsiales;SAR116 clade	25	11	13	0	0	0	0	0	0	1	1	29	33	52	132	103	147	249	142	116	49	42	55	129	74	66	33	27	16	22	10	14	5	8	44	28	15	16	13	7	6	2	1	7	4	5	3	6	3
8863_Bacteria;Proteobacteria;Gammaproteobacteria;Alteromonadales;Alteromonadaceae;uncultured	0	0	0	0	0	0	0	0	1	0	0	29	0	19	4	7	35	5	18	5	2	2	2	12	0	6	5	57	19	8	1	0	0	1	0	0	0	2	14	14	32	1	69	5	0	0	45	0	0
9910_Bacteria;Proteobacteria;Alphaproteobacteria;Rhodobacterales;Rhodobacteraceae;Ascidiaceihabitans	13	29	29	0	0	0	0	3	0	0	0	3	5	74	230	108	62	67	68	91	30	15	83	66	58	52	18	20	19	17	13	28	7	7	6	10	6	6	8	8	3	3	3	1	0	0	0	3	0
2812_Bacteria;Proteobacteria;Gammaproteobacteria;Order Incertae Sedis;Family Incertae Sedis;Marinicella	17	17	17	0	0	0	0	0	0	0	0	1	0	0	0	5	37	276	133	495	77	13	10	3	53	56	28	48	50	144	46	44	32	3	0	7	8	11	7	5	2	6	6	4	1	1	0	1	0
3907_Archaea;Euryarchaeota;Thermoplasmata;Thermoplasmatales;Marine Group II	0	0	0	0	0	0	0	0	0	0	0	0	0	0	1	1	0	0	0	0	28	14	89	215	364	441	335	156	0	0	0	0	0	0	0	1	0	0	0	0	0	0	0	0	0	0	0	0	0
10217_Bacteria;Proteobacteria;Gammaproteobacteria;Cellvibrionales;Porticoccaceae;SAR92 clade	0	0	0	92	116	1088	746	292	258	437	780	8	4	6	1	1	1	2	0	0	0	0	0	0	0	0	1	1	0	0	0	2	10	12	275	90	42	162	135	122	150	285	79	75	102	420	339	801	645
7021_Bacteria;Proteobacteria;Gammaproteobacteria;Oceanospirillales;Oceanospirillaceae;Marinobacterium	0	0	0	0	0	0	0	0	0	0	0	0	0	0	0	0	0	0	2	37	40	7	44	163	501	66	9	0	0	0	0	1	0	0	0	0	0	1	0	0	0	0	0	0	0	0	0	0	0
12552_Bacteria;Proteobacteria;Alphaproteobacteria;Rhodobacterales;Rhodobacteraceae;Planktomarina	46	25	33	195	61	164	140	93	85	115	190	109	53	41	52	108	89	83	61	38	22	31	50	74	35	30	16	15	5	18	42	52	69	126	71	54	61	78	55	83	111	139	98	94	93	102	160	136	162
6171_Bacteria;Actinobacteria;Actinobacteria;PeM15	31	23	14	98	21	162	285	272	243	98	215	588	440	155	61	95	131	81	44	37	2	34	16	22	45	27	12	25	6	35	26	51	39	54	104	42	25	75	39	38	149	213	202	154	214	299	254	146	282
2227_Bacteria;Proteobacteria;Alphaproteobacteria;Rhodobacterales;Rhodobacteraceae;Ascidiaceihabitans	0	1	0	0	0	0	0	0	1	0	0	0	42	854	941	918	766	634	896	645	2	4	4	5	7	5	3	3	0	0	0	0	0	0	0	1	0	1	0	0	0	1	0	0	0	2	4	2	3
6635_Bacteria;Proteobacteria;Gammaproteobacteria;Oceanospirillales;SAR86 clade	3	2	4	9	0	9	6	5	10	16	93	128	12	7	15	17	4	5	8	21	3	2	26	14	27	23	13	11	2	14	22	28	33	54	93	77	57	110	229	485	372	481	556	632	234	341	352	312	180
7034_Bacteria;Proteobacteria;Gammaproteobacteria;Pseudomonadales;Pseudomonadaceae;Pseudomonas	0	0	1	0	0	0	1	0	0	1299	8388	0	0	0	0	0	0	0	1	0	0	0	0	0	0	0	1	23	0	0	1	1	2	0	0	0	1	0	1	0	0	0	0	1	0	0	4	0	0
11853_Bacteria;Proteobacteria;Alphaproteobacteria;Rhodospirillales;Rhodospirillaceae;uncultured	47	38	51	0	0	6	2	1	5	13	30	117	10	1	4	28	42	83	50	110	46	6	23	47	58	69	84	48	57	67	98	103	102	122	118	98	84	109	99	79	83	123	68	65	52	53	52	36	14
7064_Bacteria;Proteobacteria;Alphaproteobacteria;Rhodospirillales;Rhodospirillaceae;AEGEAN-169 marine group	45	52	63	12	1	0	4	2	0	3	10	216	26	17	52	23	22	112	140	370	146	81	182	168	53	49	42	15	10	15	30	25	31	32	33	57	44	69	78	78	64	62	77	142	81	72	47	39	22
11255_Bacteria;Proteobacteria;Gammaproteobacteria;Oceanospirillales;SAR86 clade	177	181	195	0	0	0	0	0	0	0	0	0	0	0	0	0	0	0	0	0	0	0	0	0	1	4	93	186	164	165	51	63	13	2	0	0	1	6	3	2	1	0	0	0	0	0	0	0	0
6680_Bacteria;Proteobacteria;Alphaproteobacteria;Rhodospirillales;Rhodospirillaceae;Defluviicoccus	49	42	28	1	0	2	4	0	2	7	42	134	43	4	2	28	33	85	105	110	43	18	13	62	44	58	89	46	69	109	134	125	146	154	132	73	56	87	86	90	95	147	77	35	104	163	78	39	14
6668_Bacteria;Bacteroidetes;Sphingobacteriia;Sphingobacteriales;NS11-12 marine group	2	4	2	0	0	0	0	1	0	3	0	71	28	189	480	299	141	337	62	18	4	8	5	10	16	22	5	17	4	9	2	4	4	0	0	2	0	0	0	0	1	2	0	1	0	0	1	0	0
4796_Bacteria;Bacteroidetes;Flavobacteriia;Flavobacteriales;Flavobacteriaceae;NS5 marine group	18	3	6	0	0	1	1	0	0	0	1	204	161	253	435	205	49	14	13	1	3	8	0	1	25	46	33	33	25	33	22	29	11	8	3	9	3	2	5	2	2	3	3	3	4	0	2	1	0
6595_Bacteria;Proteobacteria;Gammaproteobacteria;Oceanospirillales;OM182 clade	187	198	186	0	0	0	0	0	1	0	0	1	1	0	7	8	1	5	7	20	6	2	30	41	89	90	76	108	140	102	128	135	87	45	22	42	24	43	70	75	32	26	11	19	4	2	10	17	15
6720_Bacteria;Proteobacteria;Gammaproteobacteria;Oceanospirillales;OM182 clade	9	6	9	91	60	199	214	156	129	86	406	3	1	1	0	0	0	0	0	0	0	0	0	0	0	2	3	5	1	13	53	17	213	563	158	53	35	262	119	132	326	577	204	148	261	468	418	341	264
8061_Bacteria;Proteobacteria;Gammaproteobacteria;Thiotrichales;Piscirickettsiaceae;uncultured	0	0	0	1	0	5	8	13	7	2	1	93	410	176	14	70	48	367	1319	1024	998	2639	187	38	1	3	0	4	1	0	5	0	1	1	5	1	0	1	5	1	1	0	12	11	1	3	1	4	3
7142_Bacteria;Proteobacteria;Epsilonproteobacteria;Campylobacterales;Campylobacteraceae;Arcobacter	25	43	4	45	11	24	38	42	279	156	33	28	2	13	6	2	0	2	4	10	5	1	7	42	18	16	24	18	129	7	15	176	27	74	27	146	15	39	93	39	168	44	30	61	17	319	146	139	27
12709_Bacteria;Proteobacteria;Betaproteobacteria;Methylophilales;Methylophilaceae;OM43 clade	111	132	152	3	5	8	12	9	17	24	25	34	11	8	15	15	18	19	17	57	22	13	56	38	87	43	75	37	40	67	70	160	81	42	38	75	67	28	111	91	34	32	42	30	17	7	12	4	13
6743_Bacteria;Bacteroidetes;Flavobacteriia;Flavobacteriales;Flavobacteriaceae;NS5 marine group	25	30	20	26	6	26	16	23	10	24	109	440	198	31	73	360	190	480	205	256	103	211	144	211	40	52	41	19	6	24	41	23	26	42	223	190	89	92	108	73	88	152	136	172	108	157	119	124	51
6626_Bacteria;Proteobacteria;Alphaproteobacteria;Rickettsiales;SAR116 clade	4	5	3	1	2	10	9	9	11	27	141	58	12	24	76	25	21	42	21	20	4	4	6	9	33	31	14	16	13	20	7	8	7	9	22	13	3	9	6	12	13	21	6	11	10	16	22	32	129
6162_Bacteria;Bacteroidetes;Cytophagia;Order III;Unknown Family;Balneola	18	24	27	0	0	0	0	0	1	0	13	235	48	159	945	241	96	185	114	219	52	14	65	111	113	119	96	76	44	38	34	25	32	14	19	13	9	3	2	1	2	3	2	1	0	3	2	1	5
589_Bacteria;Verrucomicrobia;Opitutae;MB11C04 marine group	5	5	3	2	1	5	10	9	8	60	346	12	0	5	81	8	16	39	11	18	9	0	13	12	28	29	32	27	24	17	20	24	38	31	363	257	134	181	148	116	86	124	103	97	124	155	309	426	129
2816_Bacteria;Proteobacteria;Gammaproteobacteria;Order Incertae Sedis;Family Incertae Sedis;Marinicella	4	9	8	0	0	0	0	0	0	0	0	0	0	1	0	27	103	608	285	1008	94	5	7	1	36	76	31	28	31	29	10	8	9	4	5	17	13	7	16	5	2	8	4	5	1	3	2	0	0
11386_Bacteria;Proteobacteria;Alphaproteobacteria;Rhodobacterales;Rhodobacteraceae;Planktotalea	2	6	5	4	3	10	7	12	30	27	96	134	73	143	33	32	13	14	13	3	6	12	12	8	3	7	4	4	3	2	8	6	1	1	0	0	0	2	2	2	3	7	2	6	0	0	3	1	99
489_Bacteria;Bacteroidetes;Flavobacteriia;Flavobacteriales;Cryomorphaceae;Owenweeksia	30	36	23	9	2	1	7	6	8	26	94	63	11	2	2	2	0	1	1	19	6	5	28	48	10	14	33	25	15	26	27	19	43	37	66	86	93	108	132	114	97	137	139	192	134	243	478	718	258
3211_Bacteria;Bacteroidetes;Flavobacteriia;Flavobacteriales;NS9 marine group	30	32	19	1	0	0	0	0	0	1	0	437	334	89	90	84	40	17	40	40	9	11	16	64	65	74	62	66	42	19	8	13	9	3	26	33	14	6	7	12	14	10	17	34	10	51	167	438	93
8148_Bacteria;Proteobacteria;Alphaproteobacteria;Rickettsiales;S25-593	40	33	41	0	0	0	0	0	0	0	0	0	0	0	0	0	0	0	0	0	0	0	0	0	1	19	74	184	184	155	54	41	15	8	3	2	1	0	1	0	0	0	0	2	0	0	0	0	0
4192_Bacteria;Proteobacteria;Betaproteobacteria;Burkholderiales;Comamonadaceae;uncultured	58	64	68	1	0	3	5	5	8	4	3	2	1	0	0	0	0	8	4	25	30	16	43	270	256	201	262	198	46	88	141	126	68	111	64	67	52	49	50	48	56	75	53	34	35	32	31	16	4
11411_Bacteria;Proteobacteria;Alphaproteobacteria;Rhodobacterales;Rhodobacteraceae;Planktomarina	13	6	10	194	138	174	165	125	178	133	163	59	11	34	31	56	26	27	28	31	10	18	39	45	15	20	5	5	6	7	24	32	20	37	29	43	31	33	48	36	56	59	55	26	17	14	16	25	229
6645_Bacteria;Proteobacteria;Gammaproteobacteria;Oceanospirillales;SAR86 clade	5	3	2	0	0	0	0	0	0	0	0	5	0	0	0	2	0	3	0	9	7	0	7	11	8	13	13	17	4	4	5	4	3	7	5	8	8	6	12	14	7	12	11	3	4	5	5	4	4
5385_Bacteria;Bacteroidetes;Sphingobacteriia;Sphingobacteriales;NS11-12 marine group	213	254	254	3	0	0	0	0	0	1	1	408	247	163	56	82	22	26	9	9	9	11	4	58	3	12	103	111	71	81	112	108	100	58	31	69	54	40	52	49	39	39	55	37	17	2	7	0	3
10287_Bacteria;Verrucomicrobia;Opitutae;Puniceicoccales;Puniceicoccaceae;Lentimonas	2	2	3	34	6	19	15	25	3	25	3220	54	9	162	34	5	4	56	10	9	0	12	28	4	19	9	8	12	2	2	1	5	4	1	1	5	2	1	1	2	3	1	2	5	3	19	99	52	45
4639_Bacteria;Proteobacteria;Alphaproteobacteria;Rhodobacterales;Rhodobacteraceae;Ascidiaceihabitans	80	102	115	0	0	0	0	1	0	0	0	0	0	0	0	0	0	0	0	1	0	0	0	0	0	0	0	1	55	57	55	75	44	18	16	26	0	0	0	0	0	0	0	0	0	0	0	0	0
7183_Bacteria;Cyanobacteria;Chloroplast	14	39	57	111	172	118	14	59	14	7	13	13	3	16	6	12	20	47	15	33	38	2	20	56	15	15	22	12	9	19	34	65	235	122	213	115	124	115	397	312	419	522	432	294	199	105	141	132	50
1226_Bacteria;Bacteroidetes;Flavobacteriia;Flavobacteriales;NS9 marine group	44	49	39	0	1	0	0	0	0	0	0	0	0	0	0	0	0	1	1	51	174	14	99	201	193	214	101	32	12	25	8	20	1	1	9	12	6	4	11	2	2	2	2	3	0	0	2	0	0
3087_Bacteria;Proteobacteria;Alphaproteobacteria;Rhodospirillales;Rhodospirillaceae;uncultured	3	6	8	38	11	96	85	71	26	17	86	26	9	0	6	0	0	0	0	0	0	0	1	1	4	6	8	5	1	2	6	3	12	19	250	159	82	117	108	149	164	271	206	219	186	123	145	149	70
12514_Bacteria;Proteobacteria;Alphaproteobacteria;Rhodobacterales;Rhodobacteraceae;uncultured	88	133	170	0	3	0	1	2	5	2	0	17	3	2	8	3	1	12	19	3	0	1	6	11	33	36	80	68	91	155	132	163	104	40	56	163	115	101	184	174	74	41	57	46	5	2	2	4	6
3462_Bacteria;Bacteroidetes;Flavobacteriia;Flavobacteriales;NS7 marine group	19	16	27	3	0	0	0	2	2	0	2	36	24	3	3	2	4	2	0	1	0	0	0	5	0	4	12	9	3	119	44	44	55	26	31	19	22	61	120	168	141	127	189	262	246	405	335	329	63
11251_Bacteria;Proteobacteria;Gammaproteobacteria;Oceanospirillales;SAR86 clade	212	242	295	0	0	0	0	0	0	0	0	0	0	0	0	0	0	0	0	0	0	0	0	0	2	4	22	34	27	50	39	19	6	2	1	2	3	2	7	3	0	1	0	0	0	0	0	0	0
6272_Bacteria;Bacteroidetes;Flavobacteriia;Flavobacteriales;Cryomorphaceae;Owenweeksia	58	20	23	1	0	1	2	1	1	13	42	214	30	0	0	4	1	38	7	125	96	17	43	293	3	148	112	125	4	202	259	155	132	292	36	20	16	45	30	41	69	151	63	70	94	196	209	107	24
4339_Bacteria;Cyanobacteria;Chloroplast	2	7	12	3	1	3	1	2	3	2	2	22	8	4	3	1	1	5	1	0	1	0	0	0	0	1	3	10	3	3	9	3	2	5	13	6	7	13	3	2	3	7	3	3	1	2	4	7	0
6637_Bacteria;Proteobacteria;Gammaproteobacteria;Oceanospirillales;SAR86 clade	82	99	125	7	0	0	0	0	0	0	1	1	0	0	0	0	0	0	2	3	0	0	1	3	2	1	0	0	134	126	131	144	94	112	180	203	4	4	3	6	8	9	3	6	2	4	1	2	0
10090_Bacteria;Cyanobacteria;Chloroplast	1	0	0	0	0	0	0	0	0	0	0	5	1	4	0	1	0	0	0	1	3	0	0	0	2	0	0	5	1	5	25	30	27	67	477	2	0	0	0	1	2	0	5	2	50	3	4	97	41
4722_Bacteria;Cyanobacteria;Chloroplast	1	2	1	77	23	123	132	130	130	44	67	29	14	2	2	1	5	12	0	2	2	1	2	10	0	5	1	1	0	0	1	3	1	2	13	7	7	7	11	26	39	121	142	172	363	549	240	285	567
2785_Bacteria;Proteobacteria;Gammaproteobacteria;Oceanospirillales;ZD0405	10	3	5	0	0	0	0	0	0	0	0	0	0	0	0	0	0	0	0	1	0	0	2	0	1	0	0	0	105	164	177	191	193	140	207	677	6	3	3	8	1	7	7	5	2	0	0	2	0
3777_Bacteria;Proteobacteria;Gammaproteobacteria;Cellvibrionales;Spongiibacteraceae;Zhongshania	8	5	0	12	14	20	5	5	1	2	2	0	0	0	0	2	1	1	0	1	0	0	6	0	0	0	0	278	37	64	33	0	19	51	22	0	2	1	48	25	21	4	21	20	0	0	0	1	0
9815_Bacteria;Proteobacteria;Alphaproteobacteria;Rhodobacterales;Rhodobacteraceae;uncultured	219	273	247	0	0	0	0	0	0	0	0	0	0	0	0	0	0	0	0	0	0	0	0	0	3	8	15	42	45	113	113	109	53	13	3	9	7	6	7	4	3	1	1	3	0	0	0	0	0
5185_Bacteria;Planctomycetes;Planctomycetacia;Planctomycetales;Planctomycetaceae;Planctomyces	33	18	24	2	0	0	1	0	1	0	0	2	0	2	0	1	2	1	5	15	7	3	11	46	49	31	103	238	50	68	99	138	175	113	97	66	38	34	33	20	21	21	12	10	6	8	1	1	2
11265_Bacteria;Cyanobacteria;Chloroplast	8	24	45	5	1	2	1	0	2	2	3	24	2	50	41	52	95	171	25	48	38	0	7	33	10	6	18	7	3	9	17	26	41	25	111	51	21	19	58	54	55	52	87	52	106	151	95	106	8
6570_Bacteria;Bacteroidetes;Flavobacteriia;Flavobacteriales;Cryomorphaceae;Owenweeksia	6	4	2	0	0	0	0	0	1	0	27	10	4	128	192	19	9	29	4	2	0	0	2	1	1	5	0	0	0	0	0	0	0	0	0	0	0	0	0	0	0	0	0	0	0	0	0	0	0
3927_Bacteria;Bacteroidetes;Sphingobacteriia;Sphingobacteriales;Saprospiraceae;uncultured	0	0	0	1	0	0	0	0	0	0	0	26	32	144	2200	896	273	99	72	32	4	15	25	26	33	16	10	18	15	15	5	11	3	3	0	1	1	3	1	0	0	1	1	0	0	0	0	0	1
11191_Bacteria;Proteobacteria;Alphaproteobacteria;Rhodobacterales;Rhodobacteraceae;uncultured	155	216	254	0	0	0	0	1	0	0	1	0	0	0	0	0	0	0	2	1	1	4	51	32	27	18	111	200	169	172	43	66	17	10	11	18	15	11	12	10	3	2	0	0	1	0	0	0	0
2933_Bacteria;Bacteroidetes;Flavobacteriia;Flavobacteriales;Flavobacteriaceae;uncultured	0	0	0	0	0	0	1	5	33	50	58	354	182	148	62	49	13	1	2	1	0	0	1	0	0	0	2	6	1	4	1	2	4	2	1	1	1	1	1	1	1	2	0	3	0	1	3	6	39
3754_Bacteria;Bacteroidetes;Flavobacteriia;Flavobacteriales;NS9 marine group	1	1	0	0	0	0	0	0	0	0	0	0	0	0	1	1	208	469	113	52	17	8	7	2	2	2	3	2	1	2	1	0	0	0	0	1	0	0	0	0	0	0	0	0	0	0	0	0	0
8175_Bacteria;Proteobacteria;Alphaproteobacteria;Rhodospirillales;Rhodospirillaceae;uncultured	213	235	199	0	0	0	0	1	0	0	0	2	1	0	0	0	0	0	0	0	0	0	0	9	3	18	148	125	75	99	182	272	140	79	188	192	123	90	92	78	47	56	43	58	26	24	36	45	12
6491_Bacteria;Bacteroidetes;Flavobacteriia;Flavobacteriales;Cryomorphaceae;Crocinitomix	68	71	70	0	0	0	0	0	0	0	0	166	136	105	8	116	107	380	585	356	211	286	186	173	11	5	15	13	16	10	8	6	8	2	1	5	1	4	3	5	1	0	0	0	2	0	1	0	0
9562_Bacteria;Verrucomicrobia;Verrucomicrobiae;Verrucomicrobiales;Verrucomicrobiaceae;Persicirhabdus	8	8	3	154	99	163	402	456	184	35	56	1	13	29	115	163	25	2	7	5	2	1	2	7	75	26	6	26	1	4	1	11	13	7	128	116	35	27	14	12	8	8	8	8	9	151	331	366	260
1545_Bacteria;Proteobacteria;Deltaproteobacteria;Sh765B-TzT-29	178	464	1095	0	0	0	0	0	0	0	0	0	0	0	0	0	0	0	0	0	0	0	1	0	0	0	0	0	0	1	20	68	28	14	6	44	81	206	359	283	97	65	58	37	5	4	1	0	0
2606_Bacteria;Proteobacteria;Alphaproteobacteria;Rhodospirillales;Rhodospirillaceae;Defluviicoccus	55	55	66	2	0	0	0	0	0	0	0	1	0	0	0	1	0	1	0	0	0	0	0	1	0	2	0	0	0	12	64	128	115	85	73	250	217	272	581	574	330	374	294	261	140	97	73	48	12
9994_Bacteria;Proteobacteria;Alphaproteobacteria;Rhodobacterales;Rhodobacteraceae;Planktomarina	1	3	0	193	120	112	102	77	101	94	143	22	5	13	32	39	18	21	23	17	9	15	27	28	8	18	5	2	1	2	3	6	10	9	6	9	15	3	7	8	12	16	10	15	13	4	11	18	195
1350_Bacteria;Bacteroidetes;Flavobacteriia;Flavobacteriales;Cryomorphaceae;Owenweeksia	0	0	0	0	0	0	0	0	27	164	1036	0	0	0	1	5	0	33	0	0	1	0	0	0	0	0	0	0	0	0	0	0	0	0	0	0	0	0	0	0	0	0	0	0	0	0	0	0	40
10834_Bacteria;Proteobacteria;Gammaproteobacteria;Cellvibrionales;Halieaceae;Luminiphilus	2	7	5	5	1	1	2	1	3	10	78	13	7	0	0	0	0	2	0	1	0	0	0	0	0	3	5	6	0	16	34	43	41	50	24	28	30	63	79	142	160	260	181	206	147	414	335	177	134
6452_Bacteria;Bacteroidetes;Flavobacteriia;Flavobacteriales;Flavobacteriaceae;NS5 marine group	0	0	0	0	0	0	0	0	0	0	0	0	0	0	0	0	1	41	101	61	8	6	7	2	18	27	17	38	23	43	18	19	6	1	0	1	0	0	0	0	0	0	0	0	1	0	0	0	0
10980_Bacteria;Proteobacteria;Gammaproteobacteria;Alteromonadales;Pseudoalteromonadaceae;Psychrosphaera	1	0	0	0	0	0	0	0	1	0	0	60	0	8	0	2	13	2	3	5	6	0	4	5	0	3	2	95	16	1	1	1	0	0	0	1	0	0	0	0	0	0	0	4	0	0	1	0	1
6035_Bacteria;Bacteroidetes;Flavobacteriia;Flavobacteriales;Flavobacteriaceae;Formosa	0	0	0	2	1	1	3	6	17	21	232	279	283	784	431	602	302	340	36	9	12	19	5	6	0	0	1	0	1	0	0	0	0	0	4	3	0	2	1	2	0	3	3	2	0	1	11	28	483
1534_Bacteria;Gracilibacteria	0	0	0	0	0	0	0	0	0	0	0	0	0	0	0	1	3	15	90	1	12	0	0	9	0	6	0	0	0	0	0	0	0	0	0	0	0	0	0	0	2	0	1	0	0	0	0	0	0
11259_Bacteria;Proteobacteria;Gammaproteobacteria;Cellvibrionales;Spongiibacteraceae;BD1-7 clade	0	1	0	0	1	2	60	388	839	555	227	2	0	0	0	4	4	26	1	3	0	1	0	0	0	0	1	0	1	0	0	2	1	2	1	1	0	0	1	0	0	0	0	0	0	1	1	3	820
6735_Bacteria;Bacteroidetes;Flavobacteriia;Flavobacteriales;Flavobacteriaceae;NS5 marine group	63	46	28	6	4	6	5	0	0	1	10	545	207	35	24	409	139	531	178	392	141	153	98	223	28	41	39	28	5	29	30	12	15	21	145	129	56	70	50	28	43	53	67	70	52	85	72	75	28
6466_Bacteria;Bacteroidetes;Flavobacteriia;Flavobacteriales;Flavobacteriaceae;NS5 marine group	0	0	0	3	3	12	11	44	9	1	0	3	1	7	25	10	1	0	0	0	0	0	0	0	0	0	0	0	0	0	0	0	0	0	0	1	0	1	3	8	9	14	39	58	60	90	435	873	311
4730_Bacteria;Cyanobacteria;Chloroplast	0	1	0	81	26	83	99	99	113	35	66	20	11	2	0	6	3	10	2	0	0	2	0	17	0	1	1	3	0	0	0	2	3	3	11	6	5	4	13	18	33	99	128	141	332	473	238	268	466
11694_Bacteria;Proteobacteria;Gammaproteobacteria;Thiotrichales;Piscirickettsiaceae;uncultured	0	0	0	0	0	0	0	4	1	0	0	436	1197	133	19	51	15	56	282	362	269	610	115	29	1	0	0	0	1	0	1	0	0	0	0	0	0	0	0	0	0	0	0	0	0	0	0	0	0
7315_Archaea;Euryarchaeota;Thermoplasmata;Thermoplasmatales;Marine Group II	32	28	29	0	0	0	0	0	0	0	0	1	0	0	0	0	0	0	0	0	1	0	0	0	0	1	11	76	54	76	34	36	3	1	0	1	0	3	3	9	0	2	1	6	0	1	0	1	0
4501_Bacteria;Proteobacteria;Gammaproteobacteria;Thiotrichales;Thiotrichaceae;Thiothrix	45	42	44	0	0	0	0	0	0	0	0	0	0	0	0	5	4	44	82	269	125	75	156	58	132	81	62	75	76	84	44	54	51	13	8	25	23	20	29	22	11	11	10	20	10	4	2	0	3
6288_Bacteria;Actinobacteria;Actinobacteria;Micrococcales;Microbacteriaceae;ML602J-51	2	4	1	6	0	13	9	3	13	18	149	790	551	70	23	118	57	83	45	24	11	8	0	15	1	3	1	1	0	8	25	16	35	99	135	70	33	98	50	47	52	67	43	37	106	212	149	188	82
5161_Bacteria;Proteobacteria;Gammaproteobacteria;Oceanospirillales;SUP05 cluster	6	7	5	0	0	0	0	0	0	0	0	0	0	0	0	0	0	0	0	0	0	0	0	0	0	0	0	0	2	5	10	2	2	1	0	0	0	0	0	0	0	0	0	0	0	0	0	0	0
865_Bacteria;Bacteroidetes;Flavobacteriia;Flavobacteriales;Flavobacteriaceae;uncultured	0	0	0	0	0	0	0	0	0	1	0	0	0	0	2	4	1	0	7	11	0	6	27	38	0	30	6	2234	412	1020	476	0	0	13	172	1	15	41	614	186	240	38	447	71	0	1	119	0	0
898_Bacteria;Bacteroidetes;Flavobacteriia;Flavobacteriales;Cryomorphaceae;Crocinitomix	0	0	0	1	0	0	0	0	2	2	0	113	7	2	1	2	0	0	0	0	0	0	0	1	6	2	2	0	0	2	2	8	69	32	176	260	169	130	187	213	134	164	122	123	55	31	28	14	10
6539_Bacteria;Proteobacteria;Alphaproteobacteria;Rhodospirillales;Rhodospirillaceae;Defluviicoccus	150	160	153	0	0	0	0	0	0	0	0	0	0	0	0	0	0	0	0	0	0	0	0	0	18	39	204	237	110	140	32	56	10	5	5	10	5	8	11	8	5	3	7	4	3	1	2	5	0
11196_Bacteria;Proteobacteria;Alphaproteobacteria;Rhodobacterales;Rhodobacteraceae;uncultured	36	42	79	0	1	0	0	0	1	0	0	2	0	0	1	0	1	0	0	0	0	1	0	1	3	2	17	14	17	134	80	138	41	20	1	16	21	28	38	49	12	8	4	12	1	1	0	0	0
10057_Bacteria;Bacteroidetes;Flavobacteriia;Flavobacteriales;Flavobacteriaceae;Wenyingzhuangia	0	0	0	1	0	0	0	0	13	241	1072	0	0	0	2	17	4	8	0	0	0	0	0	0	0	0	0	0	0	0	0	0	0	0	0	0	0	1	0	0	0	0	0	0	0	0	0	1	75
6816_Bacteria;Proteobacteria;Gammaproteobacteria;Pseudomonadales;Moraxellaceae;Perlucidibaca	1	3	0	0	4	0	0	0	1	0	130	0	0	0	2	0	1	0	0	0	0	0	25	0	0	2	3	356	11	5	4	0	4	10	4	1	1	2	28	8	19	0	60	5	0	1	0	1	0
8633_Bacteria;Bacteroidetes;Flavobacteriia;Flavobacteriales;Flavobacteriaceae;Winogradskyella	5	2	4	4	0	0	4	1	13	46	162	385	402	341	111	101	69	99	79	13	1	8	3	3	3	1	3	11	2	3	8	7	13	4	13	10	6	3	5	5	9	9	8	9	6	17	29	63	393
11665_Bacteria;Proteobacteria;Gammaproteobacteria;Pseudomonadales;Moraxellaceae;Psychrobacter	0	0	0	0	0	0	0	0	0	0	0	0	0	0	0	0	1	0	0	0	0	0	0	1	0	0	0	1	248	2	3	0	1	1	0	0	0	0	7	0	0	0	0	0	0	0	0	0	0
3605_Bacteria;Bacteroidetes;Sphingobacteriia;Sphingobacteriales;NS11-12 marine group	23	19	8	1	0	0	1	0	0	0	0	295	253	391	1249	724	186	498	125	71	62	42	10	111	6	10	11	28	22	30	24	28	49	23	22	24	8	2	5	5	3	4	1	1	0	0	1	1	0
477_Bacteria;Bacteroidetes;Flavobacteriia;Flavobacteriales;Cryomorphaceae;Owenweeksia	0	1	1	14	12	14	18	32	44	78	56	61	15	3	0	5	0	0	0	1	1	0	1	3	0	2	0	0	0	0	5	3	8	8	50	96	90	82	111	104	133	221	182	293	188	298	406	479	57
6285_Bacteria;Planctomycetes;Planctomycetacia;Planctomycetales;Planctomycetaceae;Planctomyces	0	1	0	0	0	0	0	0	0	0	0	0	0	0	0	0	0	0	0	0	9	4	10	147	520	310	789	826	0	0	0	0	0	0	0	0	0	0	0	0	0	0	0	0	0	0	0	0	0
11492_Bacteria;Proteobacteria;Alphaproteobacteria;Rhodobacterales;Rhodobacteraceae;Amylibacter	0	3	1	125	69	79	88	54	65	67	79	26	13	11	63	29	13	33	29	19	17	19	36	41	8	15	0	2	6	3	5	4	7	3	7	13	9	8	8	5	11	18	9	17	3	7	2	21	131
3559_Bacteria;Proteobacteria;Alphaproteobacteria;Rickettsiales;SAR116 clade	0	0	0	0	0	0	0	0	0	1	0	1	2	6	67	24	34	54	34	29	2	7	4	5	5	2	5	3	1	2	1	0	3	2	1	1	0	0	1	0	0	1	0	2	0	0	1	4	1
1623_Bacteria;Proteobacteria;Gammaproteobacteria;Arenicellales;Arenicellaceae	37	29	33	0	0	0	0	0	0	0	0	15	16	4	10	20	27	37	47	45	24	17	8	49	38	44	105	127	84	117	71	103	72	74	140	92	55	80	60	20	15	9	8	7	3	8	9	5	2
7512_Bacteria;Proteobacteria;Alphaproteobacteria;Rhodobacterales;Rhodobacteraceae;Roseobacter	83	107	101	0	0	0	0	2	0	1	0	1	10	55	28	41	40	18	32	14	1	6	13	17	161	135	101	82	44	72	54	98	72	33	24	43	26	43	42	25	18	21	12	12	3	2	1	3	2
9876_Bacteria;Proteobacteria;Alphaproteobacteria;Rhodobacterales;Rhodobacteraceae;uncultured	3	0	1	4	3	0	1	1	1	0	2	33	23	32	117	215	240	74	44	24	15	12	18	27	18	18	11	9	7	7	10	20	18	8	6	7	7	16	17	53	32	33	42	67	28	14	24	58	45
1496_Bacteria;Proteobacteria;Gammaproteobacteria;Oceanospirillales;SAR86 clade	31	50	42	3	0	0	0	0	0	0	1	2	0	1	0	0	0	3	1	3	1	1	1	0	1	2	1	1	32	39	26	22	18	7	47	80	1	1	1	1	0	0	2	2	1	0	1	1	1
9778_Bacteria;Proteobacteria;Alphaproteobacteria;Rhodobacterales;Rhodobacteraceae;uncultured	7	7	7	2	0	0	0	0	0	0	0	3	4	4	8	4	4	3	6	4	2	0	2	2	1	0	1	1	1	3	2	2	7	3	238	526	290	183	202	164	183	226	224	354	160	199	305	362	94
4660_Bacteria;Proteobacteria;Epsilonproteobacteria;Campylobacterales;Campylobacteraceae;Arcobacter	1	1	0	0	0	0	0	0	0	0	0	502	0	3	2	1	0	0	0	28	32	16	18	212	54	26	35	8	34	2	0	2	0	0	0	0	0	1	0	0	0	0	0	0	0	0	0	2	1
3801_Bacteria;Proteobacteria;Gammaproteobacteria;Oceanospirillales;Oceanospirillaceae;Pseudospirillum	48	61	68	15	0	0	0	0	0	0	0	1	0	0	0	0	0	0	0	2	0	0	0	1	0	0	1	1	58	83	100	118	118	111	92	150	1	1	1	2	1	3	1	1	2	1	2	2	0
6415_Bacteria;Bacteroidetes;Flavobacteriia;Flavobacteriales;Flavobacteriaceae;NS5 marine group	0	1	1	0	0	0	0	0	1	0	0	0	2	107	106	44	9	10	2	1	0	0	0	0	1	3	4	10	16	4	2	4	1	0	0	0	0	0	0	0	0	1	1	1	0	0	3	4	6
421_Bacteria;Proteobacteria;Alphaproteobacteria;Rickettsiales;T9d	35	19	23	1	0	0	4	4	5	2	7	31	5	0	6	25	27	40	56	137	12	0	0	14	26	28	152	130	160	158	91	112	62	42	173	199	137	117	97	34	60	61	33	23	11	20	19	12	4
2414_Bacteria;Bacteroidetes;Flavobacteriia;Flavobacteriales;Flavobacteriaceae;Flavobacterium	4	2	4	0	0	0	0	0	0	3	4990	0	0	0	0	0	1	1	0	0	0	0	2	0	0	2	0	0	0	1	19	7	169	455	1	0	8	45	3	8	3	6	2	0	1	0	0	0	0
2363_Bacteria;Marinimicrobia (SAR406 clade)	0	1	0	0	0	0	0	0	0	0	0	0	0	0	5	3	15	26	28	77	20	9	125	70	31	15	2	1	0	3	6	7	4	5	3	4	4	11	14	32	20	25	29	42	17	13	25	19	4
5913_Bacteria;Proteobacteria;Gammaproteobacteria;Cellvibrionales;Halieaceae;OM60(NOR5) clade	95	107	116	4	1	1	0	5	1	0	1	28	23	10	4	21	32	12	36	22	13	28	63	30	59	40	38	51	9	27	18	40	20	22	36	45	20	30	34	18	21	14	13	17	2	6	6	10	18
1483_Bacteria;Proteobacteria;Gammaproteobacteria;Oceanospirillales;OM182 clade	4	4	3	0	0	0	0	0	0	0	0	0	0	0	2	2	2	11	30	59	22	2	9	22	108	53	48	82	107	199	92	78	44	18	3	14	1	3	1	1	0	0	0	1	0	1	0	0	0
10393_Bacteria;Proteobacteria;Gammaproteobacteria;Arenicellales;Arenicellaceae;Arenicella	11	10	11	310	157	280	267	183	44	17	17	92	117	135	12	41	23	22	14	33	25	9	4	14	8	14	32	62	23	52	67	89	50	65	100	51	25	46	43	35	42	58	42	30	24	58	61	112	156
3287_Bacteria;Proteobacteria;Gammaproteobacteria;Pseudomonadales;Pseudomonadaceae;Pseudomonas	0	0	1	0	0	0	0	0	0	5080	567	0	0	0	0	0	1	0	0	0	0	0	0	0	1	0	0	1	1	0	2	0	0	0	1	0	0	0	1	0	0	0	0	1	0	0	0	0	0
11390_Bacteria;Proteobacteria;Alphaproteobacteria;Rhodobacterales;Rhodobacteraceae;uncultured	8	5	12	164	95	104	110	104	90	61	85	36	18	15	35	39	11	19	23	16	7	7	23	28	10	11	5	2	2	10	18	11	15	16	16	22	15	22	21	28	20	39	36	23	7	10	8	21	115
4193_Bacteria;Proteobacteria;Betaproteobacteria;Burkholderiales;Comamonadaceae;uncultured	25	25	24	0	0	1	0	0	0	0	0	0	0	0	0	0	0	0	0	10	6	2	2	2	3	7	10	32	31	83	51	81	33	8	1	0	2	11	9	13	8	0	2	1	0	0	0	0	0
9025_Bacteria;Bacteroidetes;Flavobacteriia;Flavobacteriales;Flavobacteriaceae;Polaribacter	0	0	0	32	45	3	2	3	6	3	2	29	2	31	143	32	34	61	72	75	28	8	16	23	1	4	5	139	14	109	10	1	10	20	15	1	8	13	134	53	41	43	85	27	1	1	10	5	13
7176_Bacteria;Cyanobacteria;Chloroplast	0	0	0	0	0	0	0	0	0	0	0	0	0	0	0	0	0	0	0	0	91	0	35	161	22	34	43	28	0	0	0	0	0	0	0	2	0	0	1	0	0	0	0	3	1	0	1	0	1
6218_Bacteria;Bacteroidetes;Flavobacteriia;Flavobacteriales;Flavobacteriaceae;Tenacibaculum	5	8	17	693	198	43	31	29	25	49	113	13	13	24	5	86	27	48	35	20	4	9	4	8	2	19	17	19	5	14	16	10	9	8	13	7	11	21	19	32	25	50	42	42	26	28	27	20	17
8945_Bacteria;Proteobacteria;Gammaproteobacteria;Alteromonadales;Alteromonadaceae;Glaciecola	0	0	0	0	10	0	0	0	0	0	0	0	0	0	0	0	0	0	0	0	0	0	0	0	0	0	0	3	0	0	0	0	5	60	43	0	13	64	596	1487	1308	312	787	302	0	0	10	0	0
12574_Bacteria;Proteobacteria;Alphaproteobacteria;Rhodobacterales;Rhodobacteraceae;Amylibacter	0	2	2	38	26	46	72	99	78	147	75	21	4	5	41	23	12	22	19	32	7	8	33	19	19	23	6	7	9	8	10	4	9	4	6	2	6	5	3	11	4	8	4	5	1	0	1	11	118
9665_Bacteria;Cyanobacteria;Chloroplast	2	0	1	66	26	96	172	205	119	48	40	0	0	1	0	0	1	1	0	6	2	0	0	0	0	1	2	4	0	4	4	11	10	37	26	5	2	22	11	28	57	41	73	54	215	946	573	421	114
6103_Bacteria;Proteobacteria;Alphaproteobacteria;Rickettsiales;SAR116 clade	8	10	15	0	0	0	0	0	0	0	1	2	0	4	10	3	1	6	7	15	0	0	6	6	20	14	15	10	7	8	21	20	10	7	23	35	15	27	43	84	89	77	93	179	74	77	147	188	60
1909_Bacteria;Proteobacteria;Gammaproteobacteria;Pseudomonadales;Pseudomonadaceae;Pseudomonas	0	0	0	1	15	0	0	0	149	0	6	0	0	4	1	5	1	1	20	13	1	1	6	1	1	0	5	103	13	43	63	0	10	35	7	0	1	9	69	18	7	1	9	29	0	1	2	3	0
479_Bacteria;Bacteroidetes;Flavobacteriia;Flavobacteriales;Cryomorphaceae;Owenweeksia	32	23	20	3	0	1	1	0	2	3	21	25	9	3	4	4	8	31	31	68	51	42	96	118	13	17	11	13	15	14	16	10	8	5	58	111	65	67	75	65	56	75	50	86	24	29	67	138	23
7195_Bacteria;Cyanobacteria;Chloroplast	63	63	67	5	1	4	2	4	5	0	1	0	0	0	0	0	0	2	0	3	0	0	0	0	13	17	14	3	1	8	12	34	39	30	63	46	8	20	25	21	23	14	32	27	26	27	35	26	1
6531_Bacteria;Proteobacteria;Gammaproteobacteria;Oceanospirillales;Oceanospirillaceae;Oleispira	0	0	0	48	14	7	2	4	2	1	1	1	0	0	0	1	1	0	2	1	0	0	1	0	0	0	0	14	5	0	12	2	10	97	25	9	5	15	360	2218	344	13	203	37	1	0	2	1	17
1557_Bacteria;Bacteroidetes;Flavobacteriia;Flavobacteriales;Cryomorphaceae;Owenweeksia	169	235	179	1	0	0	0	0	0	0	0	10	5	1	0	0	6	4	15	117	35	4	17	98	19	58	241	152	67	116	60	56	43	15	22	28	23	37	36	48	23	27	18	34	10	9	17	19	5
10605_Bacteria;Proteobacteria;Alphaproteobacteria;Sphingomonadales;Sphingomonadaceae;Sphingopyxis	9	8	5	32	5	31	18	9	35	1	5	24	0	14	24	36	109	25	4	4	7	12	16	5	4	32	14	60	37	35	9	1	4	8	15	0	0	8	8	10	12	4	13	13	0	1	2	1	2
7716_Bacteria;Bacteroidetes;Flavobacteriia;Flavobacteriales;Flavobacteriaceae;NS5 marine group	40	34	36	0	0	0	0	0	0	0	0	0	0	0	0	0	0	0	0	0	0	1	0	0	0	7	46	93	69	125	96	86	49	31	41	157	69	45	51	36	18	19	19	32	8	5	4	6	0
5914_Bacteria;Proteobacteria;Gammaproteobacteria;Cellvibrionales;Halieaceae;OM60(NOR5) clade	69	101	79	0	0	0	0	0	0	0	0	0	0	0	0	1	0	0	2	1	0	8	5	6	10	22	30	53	23	95	76	159	57	33	3	12	10	11	14	15	10	8	5	4	1	0	0	0	0
3797_Bacteria;Proteobacteria;Gammaproteobacteria;Oceanospirillales;Oceanospirillaceae;Pseudospirillum	34	48	41	0	0	0	0	0	0	0	0	0	0	0	0	0	0	0	0	0	0	0	0	0	30	54	117	60	25	28	20	33	18	4	1	2	4	9	3	9	6	4	3	6	0	0	0	2	0
12015_Bacteria;Proteobacteria;Gammaproteobacteria;Thiotrichales;Thiotrichaceae;Leucothrix	35	40	17	15	1	4	14	13	16	1	3	684	2	14	5	2	6	1	18	25	38	32	15	50	16	29	39	9	85	5	9	77	3	9	5	22	4	6	4	9	13	9	8	17	2	16	5	12	3
10846_Bacteria;Proteobacteria;Gammaproteobacteria;Cellvibrionales;Halieaceae;Haliea	2	2	1	2	0	1	0	2	0	0	0	66	52	60	94	76	79	72	20	15	3	4	8	5	9	9	30	34	15	26	31	44	21	13	1	3	5	3	9	25	17	17	13	21	4	0	4	3	5
9639_Bacteria;Cyanobacteria;Chloroplast	16	33	34	1	0	0	0	0	0	0	0	0	0	0	0	0	0	0	0	0	0	0	0	0	0	0	0	1	6	17	5	4	0	1	0	0	0	0	0	0	0	0	0	0	2	5	3	1	0
8687_Bacteria;Proteobacteria;Alphaproteobacteria;Rickettsiales;SAR116 clade	6	7	11	3	1	1	0	0	0	0	0	14	5	16	86	47	32	23	36	26	10	2	3	2	21	12	35	23	36	44	21	32	17	24	34	53	24	40	48	58	30	25	31	31	24	17	22	39	11
12501_Bacteria;Proteobacteria;Gammaproteobacteria;Oceanospirillales;SAR86 clade	18	24	18	3	0	1	1	1	1	16	87	15	0	1	22	23	5	41	27	90	26	4	40	43	53	43	25	17	11	8	18	17	7	6	8	24	25	23	36	28	15	15	10	16	12	9	34	22	41
4085_Bacteria;Proteobacteria;Alphaproteobacteria;Rhodospirillales;Rhodospirillaceae;Defluviicoccus	2	1	1	0	0	0	0	0	1	0	0	0	0	0	0	0	0	0	0	3	2	1	1	1	3	0	4	1	2	3	1	3	1	2	0	0	0	0	1	0	0	0	0	1	0	0	0	0	0
1370_Bacteria;Proteobacteria;Gammaproteobacteria;Oceanospirillales;OM182 clade	64	76	64	47	0	1	0	4	2	0	1	0	0	0	0	0	0	0	0	2	1	0	0	1	0	4	2	3	54	72	89	121	84	101	248	291	4	4	5	3	1	1	2	4	0	2	5	1	2
1501_Bacteria;Proteobacteria;Gammaproteobacteria;Oceanospirillales;SAR86 clade	4	0	1	0	0	1	0	0	0	0	5	1	0	0	4	0	0	3	0	12	2	0	3	6	5	6	2	1	1	0	3	0	2	1	1	3	3	4	4	7	4	1	5	1	1	0	7	4	1
8809_Bacteria;Proteobacteria;Gammaproteobacteria;Cellvibrionales;Halieaceae;OM60(NOR5) clade	165	123	167	0	0	0	0	0	0	0	0	0	0	0	0	0	0	2	0	1	0	2	0	5	10	20	26	43	10	51	54	75	31	22	7	17	27	38	62	42	36	33	28	22	9	1	4	0	0
906_Bacteria;Bacteroidetes;Flavobacteriia;Flavobacteriales;Flavobacteriaceae;Wenyingzhuangia	1	1	0	0	0	0	1	0	0	1	0	1	1	0	0	0	0	0	0	0	1	0	0	0	0	1	0	4	5	4	1	6	4	5	4	3	0	1	6	0	2	1	0	0	0	0	1	0	0
926_Bacteria;Proteobacteria;Gammaproteobacteria;Cellvibrionales;Porticoccaceae;Porticoccus	0	1	1	17	3	20	9	8	5	2	9	1	0	0	0	0	0	0	0	0	0	0	0	0	0	1	0	0	0	4	62	46	97	172	188	80	196	667	264	219	198	277	102	39	40	41	30	23	17
11864_Bacteria;Proteobacteria;Gammaproteobacteria;Vibrionales;Vibrionaceae;Vibrio	1	2	2	0	0	0	0	0	0	0	0	911	0	0	4	0	21	7	4	2	5	2	5	7	7	13	1	6	2	11	1	0	0	0	0	0	0	0	0	0	0	1	0	0	0	0	0	0	0
12072_Bacteria;Bacteroidetes;Flavobacteriia;Flavobacteriales;Flavobacteriaceae;Sufflavibacter	64	111	179	0	0	0	1	0	0	0	0	1	2	0	2	2	1	0	5	64	40	19	10	46	61	69	57	43	8	12	7	6	6	2	87	215	147	85	112	89	57	59	75	90	41	42	72	74	26
9048_Bacteria;Bacteroidetes;Flavobacteriia;Flavobacteriales;Flavobacteriaceae;Tenacibaculum	2	4	2	548	70	59	21	18	10	10	7	13	1	5	2	8	3	8	6	5	5	5	4	2	5	6	2	6	0	11	12	1	10	24	80	29	21	61	128	168	134	185	209	44	41	92	194	74	24
2342_Bacteria;Bacteroidetes;Flavobacteriia;Flavobacteriales;Flavobacteriaceae;Nonlabens	1	0	0	8	7	3	0	0	21	0	0	5	0	0	1	1	9	1	4	3	2	5	2	0	0	2	3	90	14	177	71	1	7	7	14	0	5	6	57	17	10	11	11	26	0	0	4	8	0
888_Bacteria;Actinobacteria;Acidimicrobiia;Acidimicrobiales;OM1 clade;Candidatus Actinomarina	5	7	6	0	0	0	0	0	0	0	0	0	0	0	0	9	9	7	8	14	327	300	407	442	317	298	252	251	1	3	4	7	2	1	4	3	2	7	4	3	2	3	2	2	4	3	2	0	0
4580_Bacteria;Marinimicrobia (SAR406 clade)	38	49	56	0	0	0	0	0	0	0	0	0	0	0	0	1	0	0	0	0	0	0	1	1	5	4	2	0	54	70	78	97	39	22	6	6	0	0	0	0	0	1	0	0	0	0	0	0	0
7127_Bacteria;Planctomycetes;Planctomycetacia;Planctomycetales;Planctomycetaceae;Blastopirellula	29	66	89	2	0	3	2	0	16	13	16	154	99	29	11	41	37	12	19	44	18	7	11	82	15	6	7	31	17	70	33	74	34	21	60	72	55	46	37	33	14	20	19	13	13	34	10	12	11
12597_Bacteria;Cyanobacteria;Chloroplast	2	2	5	1728	676	563	12	5	3	3	3	2	0	2	0	2	1	1	2	16	0	0	0	6	10	10	2	17	3	3	8	0	8	6	58	124	35	27	46	37	79	197	67	129	35	325	27	23	2
4594_Bacteria;Proteobacteria;Alphaproteobacteria;Rhodospirillales;Rhodospirillaceae;AEGEAN-169 marine group	73	82	42	0	0	0	0	0	0	0	0	1	0	0	0	1	13	147	109	286	173	73	126	263	70	88	63	26	12	32	26	26	24	10	20	14	4	15	8	5	4	3	2	0	1	4	0	0	2
10976_Bacteria;Bacteroidetes;Flavobacteriia;Flavobacteriales;Flavobacteriaceae;Polaribacter	1	0	1	61	58	78	290	497	440	397	438	24	6	48	18	20	2	10	3	1	0	1	1	1	0	1	0	0	3	2	2	1	0	3	5	4	4	11	9	14	11	16	9	12	4	21	18	28	143
3271_Bacteria;Actinobacteria;Actinobacteria;PeM15	1	3	0	5	3	12	31	43	56	48	137	224	106	77	45	138	100	34	25	7	1	8	6	7	9	9	4	6	3	11	19	20	20	28	19	15	3	10	9	6	30	25	30	19	41	68	50	37	101
11772_Bacteria;Proteobacteria;Gammaproteobacteria;Alteromonadales;Psychromonadaceae;Psychromonas	60	60	12	18	4	4	8	23	18	10	3	11	1	3	2	1	0	2	0	0	9	1	1	13	4	2	16	8	31	9	38	183	19	31	10	103	11	17	42	15	66	17	17	42	5	99	27	55	5
4476_Bacteria;Proteobacteria;Alphaproteobacteria;Rhodobacterales;Rhodobacteraceae;Pseudorhodobacter	3	2	2	36	4	155	109	70	53	96	260	31	20	1	0	0	0	0	0	0	0	0	0	0	0	0	0	0	0	0	2	0	9	38	1	0	4	35	9	9	43	95	37	19	51	114	76	64	23
7740_Bacteria;Bacteroidetes;Flavobacteriia;Flavobacteriales;Flavobacteriaceae;Nonlabens	0	0	0	0	1	0	0	0	0	0	0	0	0	0	0	3	12	2	6	6	4	11	7	3	0	1	1	5	1	6	6	0	0	0	2	0	0	0	0	1	0	0	1	9	0	0	1	4	0
7256_Bacteria;Cyanobacteria;Chloroplast	0	0	0	1	0	0	0	0	0	0	0	0	0	0	0	0	0	0	0	0	9	0	2	26	127	49	100	64	0	0	0	0	0	0	0	0	0	0	0	0	0	1	0	0	0	1	0	0	0
3551_Bacteria;Proteobacteria;Alphaproteobacteria;Rickettsiales;SAR116 clade	0	1	3	0	0	0	0	1	0	0	1	0	0	0	1	3	14	37	57	62	9	5	39	54	85	57	36	35	50	34	12	9	8	1	2	0	0	0	0	0	1	0	0	1	1	0	0	0	0
11544_Bacteria;Bacteroidetes;Flavobacteriia;Flavobacteriales;Flavobacteriaceae;Gramella	0	0	0	1	5	2	0	0	10	0	0	18	0	39	25	135	516	15	9	9	7	46	18	9	0	15	6	77	6	28	0	0	1	1	9	0	0	7	7	11	3	4	7	31	0	0	3	20	0
4180_Bacteria;Proteobacteria;Alphaproteobacteria;Rhodospirillales;AT-s3-44	88	98	107	0	0	0	0	0	0	0	0	2	4	0	0	3	7	20	15	25	25	13	13	23	9	19	21	8	13	24	33	37	11	7	15	32	10	19	22	13	7	4	1	1	2	0	0	0	0
6522_Bacteria;Proteobacteria;Gammaproteobacteria;Alteromonadales;Psychromonadaceae;Psychromonas	14	23	4	0	0	0	0	2	1	0	0	9	0	0	1	1	0	7	26	62	41	11	3	50	23	44	140	5	44	10	1	10	1	0	1	0	0	1	0	0	1	1	0	0	0	1	2	6	0
1750_Bacteria;Proteobacteria;Betaproteobacteria;Methylophilales;Methylophilaceae;OM43 clade	134	105	96	1	0	1	0	0	0	0	1	8	4	0	0	25	10	64	20	106	66	31	39	121	2	48	61	55	4	121	141	125	92	117	43	23	9	20	20	14	16	12	12	4	8	4	3	1	5
3702_Bacteria;Proteobacteria;Gammaproteobacteria;Oceanospirillales;SAR86 clade	88	147	199	0	0	0	0	0	0	0	0	1	0	0	1	1	0	0	0	0	0	0	0	0	2	4	1	1	4	28	24	46	17	9	87	299	211	140	205	241	88	126	105	137	37	28	30	19	10
9854_Bacteria;Proteobacteria;Alphaproteobacteria;Rhodobacterales;Rhodobacteraceae;Planktomarina	22	17	28	25	13	20	18	14	25	8	34	101	71	93	72	73	51	47	46	19	11	23	24	19	15	9	9	4	5	7	17	37	35	27	17	12	15	17	14	10	20	21	23	16	6	17	15	15	41
8860_Bacteria;Bacteroidetes;Flavobacteriia;Flavobacteriales;Flavobacteriaceae;NS4 marine group	2	0	0	0	0	0	0	0	1	0	0	0	0	0	9	28	27	173	28	17	4	3	1	5	6	9	15	34	11	5	0	1	0	0	0	0	0	0	0	0	0	0	0	0	0	0	0	0	0
6434_Bacteria;Bacteroidetes;Flavobacteriia;Flavobacteriales;Flavobacteriaceae;NS4 marine group	0	2	0	0	0	0	0	0	0	0	1	456	392	293	428	72	36	105	439	1538	338	348	38	5	0	1	0	0	0	1	0	0	1	0	0	0	0	0	0	0	0	0	0	0	0	0	1	0	0
2837_Bacteria;Proteobacteria;Gammaproteobacteria;Order Incertae Sedis;Family Incertae Sedis;Marinicella	1	2	0	1	0	0	0	0	1	0	0	7	5	4	8	5	7	20	58	111	27	9	53	12	22	19	6	13	8	57	33	54	81	45	14	107	83	64	107	93	109	92	254	321	168	142	123	95	51
9591_Bacteria;Proteobacteria;Gammaproteobacteria;Oceanospirillales;Halomonadaceae;Cobetia	0	0	0	0	0	0	0	0	0	0	0	124	1	1	2	7	23	4	6	1	8	3	39	7	1	17	2	42	1	1	82	1	0	9	1	0	0	4	0	11	3	0	12	42	0	0	1	0	0
7610_Bacteria;Proteobacteria;Alphaproteobacteria;Rhodobacterales;Rhodobacteraceae;Planktomarina	1	1	3	144	76	53	71	57	78	41	93	15	11	9	37	28	9	25	18	15	2	8	20	17	6	4	4	1	1	1	3	1	6	6	3	3	9	4	3	10	2	8	5	9	5	2	10	24	164
5365_Bacteria;Bacteroidetes;Sphingobacteriia;Sphingobacteriales;Saprospiraceae;uncultured	1	1	1	3	0	8	20	23	33	17	19	383	364	222	10	109	70	21	51	44	20	10	2	11	1	2	8	29	12	22	28	69	89	74	136	56	25	44	16	5	29	36	18	10	12	54	87	128	138
1443_Bacteria;Proteobacteria;Alphaproteobacteria;Rickettsiales;SAR116 clade	38	43	55	1	0	5	3	0	1	2	15	52	7	15	7	16	9	37	25	79	37	10	48	91	57	71	69	46	30	41	19	36	21	19	34	31	15	15	18	24	18	42	24	24	17	31	31	21	17
1809_Bacteria;Verrucomicrobia;Verrucomicrobiae;Verrucomicrobiales;DEV007	18	8	11	0	0	0	0	0	0	0	0	22	21	3	1	68	99	260	200	266	310	87	127	302	53	21	11	13	2	5	11	16	20	8	7	2	4	7	6	2	5	4	0	1	0	3	1	0	0
1302_Bacteria;Proteobacteria;Alphaproteobacteria;Rhizobiales;Rhodobiaceae;Rhodobium	8	21	14	0	0	0	0	0	0	1	0	2	0	11	69	164	150	71	130	86	10	2	1	4	54	55	33	13	9	29	8	19	8	1	1	6	3	4	6	5	0	4	1	6	4	0	1	8	10
10565_Bacteria;Proteobacteria;Gammaproteobacteria;Oceanospirillales;Alcanivoracaceae;Alcanivorax	5	0	2	0	1	0	0	1	875	0	0	2	2	63	1	0	2	1	4	0	0	1	16	6	0	2	0	41	6	4	33	0	0	2	5	0	0	2	13	5	6	0	2	4	2	0	2	0	0
4758_Bacteria;Marinimicrobia (SAR406 clade)	78	116	110	0	0	0	0	0	0	0	0	0	0	0	0	0	0	0	0	0	0	0	0	0	28	66	51	39	19	27	7	4	3	0	0	0	0	0	1	0	0	0	0	0	0	0	0	0	0
8452_Bacteria;Proteobacteria;Gammaproteobacteria;Oceanospirillales;Alcanivoracaceae;Alcanivorax	0	0	0	0	4	0	0	0	3	0	0	11	1	145	23	10	25	1	17	3	0	1	20	5	0	3	2	45	7	18	91	0	1	18	1	0	1	2	78	23	16	0	18	10	1	0	0	1	0
10036_Bacteria;Marinimicrobia (SAR406 clade)	14	9	5	0	0	1	0	0	0	0	0	0	0	0	0	0	0	0	4	89	82	105	397	103	54	35	12	13	13	14	1	0	0	0	0	0	0	0	0	0	0	0	0	0	0	0	0	0	0
7626_Bacteria;Cyanobacteria;Chloroplast	1	0	0	21	177	318	43	41	19	6	4	27	3	12	2	2	0	1	6	0	0	0	0	0	0	0	3	1	0	0	0	0	0	0	0	0	1	0	0	0	3	7	31	24	40	99	125	301	186
11968_Bacteria;Proteobacteria;Gammaproteobacteria;Cellvibrionales;Halieaceae;OM60(NOR5) clade	18	9	19	2	0	3	9	1	6	28	167	264	172	15	1	41	13	70	4	19	9	1	2	22	1	18	21	16	1	36	32	14	16	33	31	15	6	22	16	17	25	54	29	16	17	72	116	98	70
7366_Archaea;Euryarchaeota;Thermoplasmata;Thermoplasmatales;Marine Group II	0	0	0	0	0	0	0	0	0	0	0	0	0	0	0	0	0	0	0	0	0	0	0	0	0	0	0	1	0	2	32	107	17	21	29	200	131	185	497	556	203	173	168	149	40	9	3	3	0
668_Bacteria;Proteobacteria;Alphaproteobacteria;Rhodospirillales;Rhodospirillaceae;OM75 clade	17	16	24	0	0	0	0	0	0	0	0	1	1	0	0	1	10	32	11	15	13	4	34	99	114	74	69	28	54	82	51	45	30	42	4	1	1	8	6	4	2	3	0	2	1	0	0	0	0
3123_Bacteria;Proteobacteria;Alphaproteobacteria;Rickettsiales;SAR116 clade	1	2	0	0	0	1	0	0	0	0	0	64	17	21	151	30	41	52	25	26	6	1	0	4	1	0	1	0	0	1	0	0	0	4	3	1	1	1	1	1	1	0	1	0	0	1	2	1	2
11907_Bacteria;Bacteroidetes;Flavobacteriia;Flavobacteriales;Flavobacteriaceae;NS5 marine group	0	1	0	0	1	0	0	0	0	0	0	0	0	1	44	44	47	45	11	6	1	0	1	2	1	0	1	3	6	3	0	3	0	0	0	0	0	0	0	0	0	0	0	0	0	0	0	0	0
5965_Bacteria;Bacteroidetes;Flavobacteriia;Flavobacteriales;Flavobacteriaceae;NS4 marine group	0	0	0	0	0	0	0	0	0	0	0	0	0	21	67	14	3	3	0	0	0	0	0	1	0	0	0	0	0	0	0	0	0	0	0	0	0	0	0	0	0	0	0	0	0	0	0	0	0
2338_Bacteria;Cyanobacteria;Cyanobacteria;SubsectionI;FamilyI;Synechococcus	10	6	7	0	0	1	0	0	0	0	0	398	104	25	50	106	196	141	92	14	21	14	1	18	47	24	12	12	1	4	5	22	12	7	10	14	6	5	9	6	1	1	1	1	2	0	1	3	1
1046_Bacteria;Proteobacteria;Gammaproteobacteria;Vibrionales;Vibrionaceae;Vibrio	12	15	12	0	0	0	0	0	0	0	0	6	0	13	29	57	26	39	31	102	35	11	104	187	257	290	157	84	35	63	6	11	3	0	1	0	1	1	0	0	0	0	0	0	0	0	1	2	0
1271_Bacteria;Bacteroidetes;Flavobacteriia;Flavobacteriales;NS9 marine group	18	15	11	0	0	0	0	0	0	0	0	0	0	0	0	1	2	4	16	67	23	4	10	21	42	37	46	45	32	21	22	21	12	3	32	34	10	7	2	0	3	1	0	1	0	1	4	3	2
4973_Bacteria;Actinobacteria;Acidimicrobiia;Acidimicrobiales;OM1 clade;Candidatus Actinomarina	68	40	42	0	0	0	0	0	0	0	0	0	1	2	2	21	24	42	23	49	27	20	31	37	16	16	17	9	17	17	19	28	29	17	26	49	21	20	25	11	13	13	12	13	10	7	4	4	0
7077_Bacteria;Proteobacteria;Alphaproteobacteria;SB1-18	2	0	1	0	1	1	1	1	0	1	0	56	17	15	45	11	2	3	0	1	0	0	0	0	0	1	2	0	1	2	2	1	0	2	1	3	1	5	13	40	26	28	33	52	14	13	13	16	13
6515_Bacteria;Proteobacteria;Gammaproteobacteria;Alteromonadales;Psychromonadaceae;Psychromonas	23	44	12	0	0	3	0	9	2	3	4	27	1	18	12	4	3	5	12	34	25	5	4	16	10	20	38	5	24	6	17	92	2	15	2	39	0	2	9	4	9	2	2	6	2	3	4	6	2
8734_Bacteria;Bacteroidetes;Flavobacteriia;Flavobacteriales;Flavobacteriaceae;Marixanthomonas	0	0	0	7	7	0	0	0	9	0	0	6	0	20	4	10	11	0	2	3	2	4	0	10	0	5	0	5	2	1	5	0	0	6	8	0	1	0	23	10	2	3	13	3	0	0	1	1	0
8937_Bacteria;Proteobacteria;Alphaproteobacteria;Rickettsiales;SAR116 clade;Candidatus Puniceispirillum	10	15	14	0	0	0	0	0	0	0	0	0	0	4	10	11	23	50	36	19	5	3	14	31	65	58	43	46	29	31	15	27	13	3	5	17	9	2	3	5	0	1	1	2	0	1	0	2	2
4241_Bacteria;Verrucomicrobia;Verrucomicrobiae;Verrucomicrobiales;Verrucomicrobiaceae;Roseibacillus	0	0	0	0	0	0	0	0	0	0	0	0	0	2	1	4	1	0	1	0	37	26	45	208	190	98	91	143	0	0	0	0	0	0	0	0	0	0	0	0	0	0	0	0	0	0	0	0	0
12624_Bacteria;Proteobacteria;Gammaproteobacteria;Oceanospirillales;Halomonadaceae;Halomonas	5	0	0	1	4	0	0	0	361	0	0	18	1	151	7	32	64	4	3	4	6	8	9	1	4	1	2	109	2	57	34	2	2	5	49	0	1	12	63	37	22	15	11	13	1	0	7	13	0
12369_Bacteria;Proteobacteria;Gammaproteobacteria;Alteromonadales;Psychromonadaceae;Psychromonas	19	21	2	10	1	2	6	6	52	10	5	28	0	0	0	1	0	1	3	8	7	5	2	17	4	9	29	2	25	9	40	93	7	12	3	31	2	23	29	11	27	29	17	54	9	75	13	39	8
517_Bacteria;Bacteroidetes;Flavobacteriia;Flavobacteriales;Flavobacteriaceae;Nonlabens	0	0	0	10	4	3	0	1	15	0	0	22	0	70	14	36	27	23	21	34	6	90	19	35	0	65	1	24	9	9	8	0	0	5	6	0	0	1	19	27	1	3	12	16	0	0	0	78	0
113_Bacteria;Proteobacteria;Alphaproteobacteria;Rickettsiales;T9d	1	4	4	0	0	0	2	1	0	0	0	1	2	1	4	8	14	17	40	12	5	6	3	13	62	40	51	57	47	181	203	292	147	50	21	33	28	38	48	44	39	26	17	12	8	0	0	1	3
12673_Bacteria;Proteobacteria;Gammaproteobacteria;Alteromonadales;Pseudoalteromonadaceae;Pseudoalteromonas	0	1	0	14	6	0	0	0	0	34	0	67	0	0	2	5	6	3	12	3	3	2	10	12	0	2	2	48	8	6	37	0	1	2	6	0	0	3	9	9	12	0	25	12	0	0	5	0	0
10259_Bacteria;Proteobacteria;Deltaproteobacteria;Sh765B-TzT-29	27	28	39	3	0	0	0	0	0	0	1	10	0	0	0	0	3	4	15	12	2	0	7	12	26	21	45	23	36	41	58	116	73	48	66	90	54	45	56	49	59	55	56	54	13	25	27	25	17
10433_Bacteria;Proteobacteria;Gammaproteobacteria;Alteromonadales;Colwelliaceae;Colwellia	40	44	17	80	13	26	20	38	49	31	7	7	0	2	5	0	1	3	3	7	3	0	5	24	13	42	44	142	44	15	27	59	14	30	26	54	11	39	56	54	73	26	27	65	13	32	33	65	59
11790_Bacteria;Proteobacteria;Gammaproteobacteria;Alteromonadales;Psychromonadaceae;Psychromonas	30	61	12	27	6	42	36	36	106	34	9	36	1	14	9	40	0	4	5	13	9	2	8	11	11	20	27	39	36	22	22	60	18	26	21	61	11	30	46	18	49	23	47	56	14	52	32	49	42
6057_Bacteria;Planctomycetes;OM190	85	129	96	0	0	0	0	0	0	0	0	1	2	1	1	9	13	18	12	26	13	9	25	51	97	55	48	40	44	36	31	32	20	6	10	10	10	11	2	4	0	4	3	3	0	1	1	0	1
4461_Bacteria;Proteobacteria;SC3-20	0	0	0	0	0	1	2	0	1	3	7	68	78	27	20	40	32	90	68	63	9	2	0	0	0	0	0	0	0	0	0	0	0	1	0	0	4	1	3	0	3	1	0	4	0	2	0	0	0
2937_Bacteria;Bacteroidetes;Flavobacteriia;Flavobacteriales;Cryomorphaceae;Owenweeksia	4	9	3	0	0	0	0	0	0	0	0	0	0	2	1	99	176	205	664	1000	168	11	23	49	15	29	37	41	24	10	0	0	1	0	0	0	0	0	0	0	0	0	0	0	0	0	0	0	0
1431_Bacteria;Bacteroidetes;Sphingobacteriia;Sphingobacteriales;NS11-12 marine group	1	4	0	136	12	107	86	42	124	126	97	169	50	11	5	0	2	0	0	0	0	0	0	0	0	1	0	0	0	0	12	1	23	79	305	120	54	108	269	130	149	234	157	100	46	49	354	18	7
7800_Bacteria;Bacteroidetes;Flavobacteriia;Flavobacteriales;NS9 marine group	4	2	0	0	0	0	0	0	0	0	0	0	0	0	2	239	184	376	59	32	1	5	23	9	9	4	1	1	0	0	1	0	0	0	0	0	0	0	0	0	0	0	0	0	0	0	0	0	0
9883_Bacteria;Proteobacteria;Alphaproteobacteria;Rhodobacterales;Rhodobacteraceae;Planktomarina	5	6	8	87	44	62	45	54	47	25	50	19	7	15	23	19	11	14	18	16	8	8	14	16	6	10	5	5	4	9	16	23	10	21	20	15	25	23	39	25	29	39	25	10	6	11	15	17	70
7478_Bacteria;Proteobacteria;Alphaproteobacteria;OCS116 clade	0	0	0	0	0	0	0	0	0	0	0	1	0	17	13	20	49	25	0	0	0	0	0	0	0	0	0	0	0	0	0	0	0	0	0	0	0	0	0	0	0	0	0	0	0	0	0	0	0
12740_Bacteria;Proteobacteria;Gammaproteobacteria;Oceanospirillales;SAR86 clade	22	28	30	4	1	0	0	0	0	1	4	10	1	0	2	4	2	10	7	58	26	1	31	38	55	71	54	30	39	28	27	26	23	22	39	34	22	23	74	49	36	26	45	23	11	25	23	14	12
4054_Bacteria;Verrucomicrobia;Verrucomicrobiae;Verrucomicrobiales;DEV007	12	18	14	0	0	0	0	0	0	0	0	37	75	32	16	115	188	82	85	78	30	31	53	79	31	13	11	16	6	6	13	28	10	15	54	57	19	18	11	7	16	14	23	10	4	9	11	5	2
1708_Bacteria;Proteobacteria;Alphaproteobacteria;Rhodobacterales;Rhodobacteraceae;uncultured	44	49	91	36	1	0	0	0	0	0	0	4	0	1	0	0	0	0	0	0	0	0	0	0	0	0	0	0	50	61	104	183	139	125	147	309	5	3	0	5	2	4	2	2	1	0	0	0	0
10005_Bacteria;PAUC34f	23	13	7	0	0	0	0	0	0	0	0	0	0	0	0	0	0	1	9	190	16	4	19	26	28	18	71	48	94	107	27	13	1	0	1	0	0	0	0	0	0	0	0	0	0	0	0	0	0
1598_Bacteria;Bacteroidetes;Sphingobacteriia;Sphingobacteriales;Saprospiraceae;Aureispira	63	31	37	1	0	0	0	0	1	0	0	3	3	0	0	0	1	0	4	0	0	0	5	13	1	0	0	3	1	6	10	16	15	1	30	87	96	88	133	123	156	145	183	261	123	79	84	138	32
982_Bacteria;Proteobacteria;Betaproteobacteria;Methylophilales;Methylophilaceae;OM43 clade	16	21	28	21	8	91	54	26	20	38	98	23	7	0	0	3	5	6	1	6	2	0	1	0	0	1	3	2	1	15	68	58	100	200	322	135	128	314	238	215	208	354	183	141	173	182	108	74	90
3613_Bacteria;Bacteroidetes;Sphingobacteriia;Sphingobacteriales;NS11-12 marine group	4	7	2	2	0	0	0	0	0	0	0	620	440	106	9	98	29	76	7	15	12	16	7	49	4	24	46	57	30	57	83	64	104	68	61	55	27	24	13	16	6	12	6	9	3	8	8	8	4
7274_Bacteria;Proteobacteria;Alphaproteobacteria;OCS116 clade	45	40	42	0	0	0	0	0	0	0	0	0	0	0	0	0	0	0	0	0	0	0	0	0	6	3	9	7	4	39	30	51	36	6	6	8	13	16	26	19	4	4	5	4	0	0	0	0	0
6420_Bacteria;Bacteroidetes;Flavobacteriia;Flavobacteriales;Cryomorphaceae;Owenweeksia	79	75	63	0	0	0	0	0	0	0	0	0	0	1	0	0	0	2	4	5	0	1	18	55	40	62	162	119	63	122	59	86	29	15	3	7	7	20	37	53	46	40	39	46	11	7	7	11	0
3630_Bacteria;Proteobacteria;Gammaproteobacteria;Pseudomonadales;Pseudomonadaceae;Pseudomonas	0	0	0	0	0	0	0	0	0	1	0	15	9	15	46	10	55	15	17	12	9	22	11	16	16	18	34	52	9	27	23	0	35	42	20	20	18	24	29	20	45	35	31	38	23	19	12	22	13
9681_Bacteria;Cyanobacteria;Chloroplast	2	0	0	49	227	750	233	168	22	2	7	45	10	5	8	8	33	27	8	7	2	0	7	21	0	7	24	10	2	2	2	0	3	1	0	0	0	0	0	2	2	0	8	6	11	14	14	38	8
3765_Bacteria;Bacteroidetes;Flavobacteriia;Flavobacteriales;Cryomorphaceae;Owenweeksia	15	17	11	0	0	0	0	1	0	0	0	27	5	6	6	3	0	0	0	0	0	0	0	0	0	0	0	0	0	3	2	1	6	1	82	321	105	59	90	60	71	121	149	299	193	336	661	736	61
9946_Bacteria;Proteobacteria;Epsilonproteobacteria;Campylobacterales;Campylobacteraceae;Arcobacter	0	0	0	0	0	0	0	0	5	0	0	622	0	0	0	0	0	0	0	0	1	0	3	5	1	0	0	0	2	0	0	0	0	0	0	0	0	0	1	0	5	0	1	0	0	0	2	1	0
7938_Bacteria;Proteobacteria;Alphaproteobacteria;SAR11 clade Surface 1	26	42	45	0	0	0	0	0	0	0	0	9	2	0	1	5	1	4	5	14	17	2	5	20	13	12	9	6	15	13	32	33	32	33	31	63	58	48	114	92	74	94	132	137	32	38	31	23	12
7384_Bacteria;Proteobacteria;Alphaproteobacteria;Rhodobacterales;Rhodobacteraceae;uncultured	65	80	77	0	0	0	0	0	0	0	0	0	0	0	0	0	0	0	0	0	0	0	1	0	34	61	134	168	106	73	38	52	17	0	1	3	3	6	6	2	1	1	0	0	0	0	0	0	0
3227_Bacteria;Bacteroidetes;Flavobacteriia;Flavobacteriales;NS9 marine group	109	147	109	8	0	0	0	0	0	0	0	0	0	0	0	0	0	0	0	0	0	2	4	1	0	0	0	0	0	41	215	200	117	89	283	468	283	218	200	96	40	55	57	83	14	6	4	4	0
11809_Bacteria;Proteobacteria;Gammaproteobacteria;Oceanospirillales;ZD0405	16	19	20	0	0	0	0	0	0	0	0	0	0	0	0	1	2	7	18	25	18	1	18	16	21	29	24	28	24	22	15	25	9	5	6	7	11	8	22	7	3	7	5	4	0	1	0	0	1
10927_Bacteria;Proteobacteria;Alphaproteobacteria;Rickettsiales;SAR116 clade	6	13	13	3	0	4	1	3	3	1	25	25	9	14	56	9	9	27	32	29	12	1	14	22	15	19	11	8	7	15	6	8	5	11	19	16	5	7	16	14	6	33	19	20	27	22	37	33	15
7910_Bacteria;Actinobacteria;Acidimicrobiia;Acidimicrobiales;OM1 clade;Candidatus Actinomarina	73	83	163	0	0	0	0	0	0	0	0	0	0	0	0	0	0	0	0	1	2	3	1	11	0	7	18	7	2	25	94	137	155	79	8	19	23	37	39	27	19	8	10	7	2	1	0	0	0
3992_Bacteria;Proteobacteria;Gammaproteobacteria;Alteromonadales;Alteromonadaceae;Marinobacter	32	0	0	0	0	0	0	1	2	0	0	99	0	5	3	1	7	0	6	0	1	0	4	1	2	4	0	16	2	2	12	3	3	0	15	0	0	4	2	2	4	9	1	2	0	1	8	0	9
7645_Archaea;Euryarchaeota;Thermoplasmata;Thermoplasmatales;Marine Group II	7	5	11	0	0	0	0	0	0	0	0	0	0	0	0	0	0	0	0	0	0	0	0	0	0	0	14	94	61	99	132	176	109	65	16	77	43	125	321	535	151	125	145	110	34	6	0	1	0
2434_Bacteria;Proteobacteria;Alphaproteobacteria;SAR11 clade Surface 2	43	49	29	0	1	0	0	0	0	0	1	2	0	1	3	1	6	10	12	42	58	6	17	21	30	30	32	26	24	32	39	35	55	38	26	30	26	22	53	50	24	25	29	24	5	9	5	5	4
6430_Bacteria;Bacteroidetes;Flavobacteriia;Flavobacteriales;Flavobacteriaceae;NS4 marine group	0	0	0	0	0	0	0	1	0	1	0	68	33	15	61	32	8	5	1	1	0	0	0	0	0	0	0	0	0	0	0	0	1	1	0	0	0	0	4	13	12	18	34	56	10	6	18	23	64
5145_Bacteria;Proteobacteria;Gammaproteobacteria;Cellvibrionales;Cellvibrionaceae;Simiduia	13	42	3	0	0	0	7	6	6	6	2	38	2	11	8	7	0	2	2	21	24	6	6	3	10	19	20	7	19	5	8	78	1	11	3	35	3	5	11	1	20	10	2	5	4	24	11	26	3
12351_Bacteria;Proteobacteria;Betaproteobacteria;Methylophilales;Methylophilaceae;OM43 clade	53	73	100	18	3	6	16	5	9	32	35	27	11	1	4	11	11	15	9	27	13	7	23	41	15	17	28	14	17	26	46	80	49	58	48	78	63	42	88	59	28	32	44	28	31	16	10	17	24
3902_NoRelative	0	0	1	2	0	0	0	0	0	0	0	0	0	0	0	0	0	0	0	0	0	0	0	0	0	0	0	0	0	0	0	0	1	0	64	118	84	61	96	134	196	337	524	578	556	539	267	122	4
10998_Bacteria;Gemmatimonadetes;Gemmatimonadetes;BD2-11 terrestrial group	26	37	83	0	0	0	0	0	0	0	0	0	0	0	0	0	0	0	0	0	0	0	0	1	1	0	1	0	0	12	47	72	38	14	10	22	12	53	65	69	30	35	21	17	1	1	0	0	0
1607_Bacteria;Bacteroidetes;Flavobacteriia;Flavobacteriales;NS9 marine group	6	5	4	0	1	0	0	0	0	0	0	1	3	5	22	82	77	38	32	42	60	193	138	331	5	2	2	1	1	3	3	0	2	0	0	0	0	0	0	0	0	0	0	0	0	0	0	0	0
12565_Bacteria;Proteobacteria;Alphaproteobacteria;Rhodobacterales;Rhodobacteraceae;uncultured	13	6	15	58	26	70	42	47	27	107	54	30	15	13	15	17	14	19	16	28	15	17	21	29	14	11	10	7	4	10	21	22	11	40	32	25	17	24	45	29	40	50	35	27	27	31	31	35	44
3875_Bacteria;Proteobacteria;Alphaproteobacteria;Rhodobacterales;Rhodobacteraceae;uncultured	2	1	13	446	43	134	67	42	40	11	8	1	0	0	0	1	0	0	0	0	0	0	0	0	1	0	0	0	0	1	15	6	169	477	29	11	30	323	69	99	353	707	137	80	58	14	10	8	4
2388_Bacteria;Bacteroidetes;Flavobacteriia;Flavobacteriales;Flavobacteriaceae;Aquimarina	88	58	16	11	1	8	17	36	15	9	5	17	0	9	3	0	3	5	8	8	14	6	2	9	5	11	15	7	19	6	9	79	8	11	1	23	1	11	14	7	34	13	9	18	5	10	12	20	4
11898_Bacteria;Proteobacteria;Alphaproteobacteria;Rhodospirillales;Rhodospirillaceae;uncultured	8	8	6	0	0	0	0	0	0	0	0	1	0	0	0	0	0	3	4	19	8	3	20	30	54	49	82	71	137	148	99	97	56	56	14	22	14	11	17	6	2	6	4	3	0	3	2	0	0
12717_Bacteria;Bacteroidetes;Flavobacteriia;Flavobacteriales;Flavobacteriaceae;Tenacibaculum	2	1	0	122	37	35	31	54	32	16	36	15	7	23	21	45	25	52	33	25	3	15	4	9	9	13	9	2	1	2	3	2	2	2	3	2	9	2	5	8	8	17	12	22	3	10	25	34	75
5494_Bacteria;Proteobacteria;Gammaproteobacteria;Oceanospirillales;Alcanivoracaceae;Alcanivorax	18	0	0	1	0	0	0	0	3	0	0	1	0	0	3	4	6	4	1349	227	18	10	10	8	26	0	1	105	1	19	21	0	0	6	10	0	0	3	11	1	1	0	2	0	7	0	0	5	0
6527_Bacteria;Proteobacteria;Alphaproteobacteria;Rhodospirillales;Rhodospirillaceae;uncultured	50	83	92	0	0	0	0	0	0	0	0	3	0	2	2	0	1	0	15	52	15	4	17	46	57	53	61	55	27	15	16	73	41	24	86	106	79	66	63	61	55	52	35	52	21	17	20	21	4
11873_Bacteria;Bacteroidetes;Flavobacteriia;Flavobacteriales;Flavobacteriaceae;Sufflavibacter	0	0	0	115	96	176	465	534	396	141	130	2	1	0	0	1	0	0	0	0	0	0	0	0	0	0	0	1	0	2	1	0	1	1	0	0	0	0	1	1	2	0	2	0	0	0	0	4	17
8204_Bacteria;Proteobacteria;Betaproteobacteria;Methylophilales;Methylophilaceae;OM43 clade	28	42	49	3	1	2	4	8	5	0	7	23	6	2	14	4	9	13	8	10	4	1	8	10	18	15	20	19	16	15	40	61	35	16	9	22	17	20	23	5	11	12	19	13	3	2	2	3	8
12721_Bacteria;Proteobacteria;Gammaproteobacteria;Oceanospirillales;Oceanospirillaceae;Marinobacterium	21	20	18	15	16	23	20	17	19	15	23	4	1	0	2	1	1	1	6	21	6	1	10	27	34	29	18	13	10	12	24	28	20	29	44	54	29	21	40	26	17	31	22	10	14	29	29	44	21
9701_Bacteria;Cyanobacteria;Chloroplast	0	0	0	0	0	0	0	0	0	0	0	0	0	0	0	0	0	0	0	0	3	0	4	7	36	18	29	16	0	0	0	0	1	0	0	0	0	0	0	0	0	0	0	0	0	0	0	0	0
5419_Bacteria;Proteobacteria;Alphaproteobacteria;Caulobacterales;Caulobacteraceae;Brevundimonas	24	18	21	17	24	61	53	66	59	941	2075	0	0	1	0	0	0	0	0	0	0	0	0	0	1	1	2	92	8	1	0	0	0	2	0	1	0	0	0	0	0	0	0	2	0	0	0	0	0
6139_Bacteria;Proteobacteria;Alphaproteobacteria;Rickettsiales;SAR116 clade	12	21	20	0	0	0	0	1	0	0	2	8	2	2	2	6	8	10	12	33	14	4	19	23	40	38	60	83	71	62	38	57	19	20	2	17	11	27	56	53	38	46	32	48	19	18	16	12	10
12254_Bacteria;Proteobacteria;Alphaproteobacteria;SAR11 clade Chesapeake-Delaware Bay	12	18	21	17	4	43	50	40	14	23	92	112	9	5	19	10	7	19	6	16	22	1	6	15	27	22	16	9	3	11	33	17	49	78	56	40	53	65	100	72	88	120	113	95	44	90	67	48	34
11581_Bacteria;Cyanobacteria;Chloroplast	0	0	0	89	197	355	109	155	113	26	3	3	6	13	1	1	6	18	6	9	1	0	1	4	7	2	0	1	0	0	0	0	0	0	0	0	0	0	0	0	1	0	0	3	9	46	54	57	66
12301_Bacteria;Cyanobacteria;Chloroplast	7	18	60	82	125	237	18	34	20	6	23	89	268	75	0	19	15	5	56	8	14	3	1	14	7	6	6	3	8	6	11	24	23	13	95	122	111	88	92	28	25	16	20	25	23	10	1	1	3
7595_Bacteria;Proteobacteria;Alphaproteobacteria;Rhodobacterales;Rhodobacteraceae;uncultured	4	1	0	143	62	113	171	213	155	46	12	35	8	24	12	4	0	1	6	1	4	4	2	3	3	7	2	1	14	8	5	5	54	94	5	5	16	288	56	46	191	302	89	61	14	8	15	8	22
2346_Bacteria;Bacteroidetes;Flavobacteriia;Flavobacteriales;Flavobacteriaceae;Nonlabens	0	0	0	4	6	0	0	0	34	0	0	1	1	11	1	2	4	1	0	0	0	1	1	1	0	3	0	23	2	84	13	0	2	16	17	0	1	10	96	64	13	22	30	23	0	1	1	6	0
3989_Bacteria;Verrucomicrobia;OPB35 soil group	0	0	0	0	0	0	0	0	0	0	0	0	0	0	0	0	0	0	0	0	18	1	55	181	132	154	266	207	0	0	0	0	0	1	0	0	0	0	0	0	0	0	0	0	0	0	0	0	0
4859_Bacteria;Bacteroidetes;Flavobacteriia;Flavobacteriales;Flavobacteriaceae;Gillisia	0	0	0	0	8	1	0	0	12	0	1	0	0	0	0	2	0	0	5	1	0	0	0	0	0	0	0	2	0	2	3	0	0	1	1	0	0	0	8	0	2	1	2	0	0	0	0	0	0
10670_Bacteria;Proteobacteria;Alphaproteobacteria;Rhodobacterales;Rhodobacteraceae;Jannaschia	0	0	0	2	4	0	0	0	30	0	0	35	0	2	5	47	30	2	4	2	2	1	2	6	0	6	0	17	33	72	14	0	0	2	4	0	1	8	18	18	4	4	32	12	0	0	3	15	0
8968_Bacteria;Proteobacteria;Alphaproteobacteria;Rickettsiales;SAR116 clade	10	5	6	0	0	0	0	0	0	0	0	0	1	1	4	7	9	46	38	84	39	8	14	35	27	27	25	25	17	19	9	10	14	5	1	5	4	5	3	5	4	0	2	2	0	1	0	0	1
3212_Bacteria;Bacteroidetes;Flavobacteriia;Flavobacteriales;NS9 marine group	16	26	18	0	0	0	0	0	0	0	0	1	3	0	1	0	0	0	2	12	4	1	2	50	3	13	35	22	11	15	16	39	28	12	24	43	14	25	21	17	14	12	13	17	11	16	16	37	8
4077_Bacteria;Verrucomicrobia;Verrucomicrobiae;Verrucomicrobiales;Verrucomicrobiaceae;Persicirhabdus	40	62	27	0	0	0	0	0	0	0	0	14	6	0	0	459	292	249	25	13	23	42	21	57	4	4	8	17	12	4	0	3	2	0	0	0	0	0	0	0	0	0	0	0	0	0	0	0	0
6361_Bacteria;Proteobacteria;Gammaproteobacteria;Alteromonadales;Pseudoalteromonadaceae;Pseudoalteromonas	2	1	0	12	0	0	0	0	0	0	0	9	0	0	0	0	0	1	0	0	0	0	0	0	0	0	0	1	30	10	128	0	6	22	12	0	0	0	1	1	1	1	2	1	0	0	0	1	0
3642_Bacteria;Proteobacteria;Alphaproteobacteria;Rhodospirillales;Rhodospirillaceae;Defluviicoccus	52	49	55	0	0	0	0	0	0	0	0	0	0	0	0	0	0	0	0	0	0	0	0	0	11	13	50	44	76	82	82	112	62	36	6	14	7	10	14	6	6	3	1	1	0	0	0	0	0
6805_Bacteria;Proteobacteria;Alphaproteobacteria;Rhodobacterales;Rhodobacteraceae;Ascidiaceihabitans	0	0	0	0	0	0	0	0	0	0	0	2	124	130	124	137	159	94	276	195	1	2	0	0	1	0	2	2	0	0	0	0	0	0	0	0	1	0	0	0	0	0	0	0	14	12	26	46	67
11165_Bacteria;Proteobacteria;Alphaproteobacteria;Rhodobacterales;Rhodobacteraceae;Ascidiaceihabitans	8	23	15	1	0	0	0	0	0	0	3	8	15	17	25	13	17	10	25	22	5	4	8	21	12	7	13	9	9	12	10	25	8	6	11	22	14	8	11	2	1	5	2	3	0	0	1	2	30
2861_Bacteria;Proteobacteria;Gammaproteobacteria;Vibrionales;Vibrionaceae;Aliivibrio	10	17	15	102	16	46	24	31	26	9	1	19	0	1	15	12	3	2	4	15	17	3	4	4	25	8	15	15	17	14	22	18	6	10	13	19	21	17	29	25	66	43	44	62	16	36	26	28	11
4499_Archaea;Thaumarchaeota;Marine Group I;Unknown Order;Unknown Family;Candidatus Nitrosopumilus	24	15	27	1	0	1	2	0	0	0	0	1	0	0	1	0	1	0	2	3	2	2	2	2	5	30	13	18	8	9	23	52	19	11	14	39	34	60	157	179	73	50	66	63	19	11	3	2	0
7041_Bacteria;Proteobacteria;Gammaproteobacteria;Pseudomonadales;Pseudomonadaceae;Pseudomonas	0	0	0	0	0	0	0	0	1	51	3163	1	0	0	0	0	0	0	0	0	0	0	3	0	0	0	1	50	0	0	13	0	0	0	1	0	0	0	1	0	0	0	0	1	0	0	0	0	0
12124_Bacteria;Proteobacteria;Alphaproteobacteria;Rhodobacterales;Rhodobacteraceae;Planktomarina	4	6	5	63	45	44	59	43	49	41	41	9	6	6	14	15	8	11	7	5	5	6	11	9	3	9	1	0	2	3	8	5	8	15	7	11	8	15	19	16	19	21	26	15	6	2	18	14	66
12631_Bacteria;Proteobacteria;Gammaproteobacteria;Oceanospirillales;ZD0405	23	22	21	0	0	0	0	0	0	0	0	0	0	0	0	0	0	2	15	64	19	4	20	28	22	39	25	23	18	14	18	17	14	8	3	14	12	10	15	12	9	10	2	8	1	0	1	1	0
4438_Bacteria;Proteobacteria;Alphaproteobacteria;Rickettsiales;EF100-94H03	4	5	10	0	0	0	0	0	0	0	0	1	1	0	1	1	1	3	0	22	7	14	10	38	16	13	15	14	9	10	31	62	23	49	12	24	17	24	32	26	21	20	11	7	1	5	2	1	1
12308_Bacteria;Cyanobacteria;Chloroplast	32	50	69	3	1	0	1	1	0	0	0	34	88	3	1	53	127	55	199	64	126	27	11	65	29	23	13	19	8	8	5	7	3	0	4	8	5	12	9	3	4	6	6	2	0	1	0	0	0
8827_Bacteria;Proteobacteria;Gammaproteobacteria;34P16	1259	506	229	165	99	275	180	103	93	0	0	0	0	0	0	0	0	0	0	0	0	0	0	0	0	0	0	0	0	0	0	0	0	0	0	0	0	1	1	3	0	0	0	0	0	0	0	0	0
12728_Bacteria;Proteobacteria;Alphaproteobacteria;Rhodobacterales;Rhodobacteraceae;Amylibacter	1	4	1	78	21	29	53	59	84	106	51	11	3	1	18	11	11	11	12	18	5	5	20	20	15	10	10	5	3	5	5	9	9	3	5	6	1	2	7	5	5	11	2	4	1	1	2	5	70
12573_Bacteria;Proteobacteria;Alphaproteobacteria;Rhodobacterales;Rhodobacteraceae;Ascidiaceihabitans	24	38	27	0	0	0	0	0	0	1	0	0	1	29	52	50	45	52	43	47	14	11	26	25	28	28	17	8	14	12	7	28	14	8	1	4	3	2	6	6	3	7	0	1	0	1	0	0	0
6900_Bacteria;Proteobacteria;AEGEAN-245	1	0	2	0	0	0	0	0	0	0	0	0	0	0	0	0	0	0	0	0	0	0	1	0	0	1	0	2	1	1	7	11	2	3	4	20	14	86	199	386	343	318	353	431	133	58	77	74	0
10969_Bacteria;Bacteroidetes;Flavobacteriia;Flavobacteriales;Flavobacteriaceae;Tenacibaculum	2	3	3	92	65	47	227	336	204	152	73	4	3	13	15	30	10	20	15	16	9	20	18	4	3	2	2	5	2	0	1	2	0	2	1	1	0	0	1	2	0	1	2	2	1	4	2	6	65
9783_Bacteria;Proteobacteria;Alphaproteobacteria;Rhodobacterales;Rhodobacteraceae;Profundibacterium	11	14	15	1	0	1	1	4	1	0	1	177	68	25	3	13	18	11	2	12	12	12	1	18	0	3	10	4	5	16	30	44	41	25	35	42	27	48	40	35	58	64	47	44	32	35	42	29	48
3937_Bacteria;Fusobacteria;Fusobacteriia;Fusobacteriales;Fusobacteriaceae;Psychrilyobacter	6	23	2	30	5	9	6	11	39	7	4	10	1	3	4	0	0	2	1	8	4	2	2	18	15	4	18	5	38	9	7	51	14	25	4	54	4	14	26	10	46	7	10	10	3	141	49	19	5
931_Bacteria;Bacteroidetes;Bacteroidia;Bacteroidales;Marinilabiaceae;uncultured	2	0	1	160	46	112	81	80	55	37	7	24	1	0	4	1	2	3	1	2	6	4	7	14	9	6	11	4	8	18	9	10	76	151	10	14	41	223	101	76	127	100	83	44	27	42	28	11	11
7072_Bacteria;Proteobacteria;Alphaproteobacteria;Rhodospirillales;AT-s3-44	24	11	13	0	0	0	0	0	0	0	0	0	1	0	0	4	15	32	13	34	24	17	18	49	36	29	59	35	54	84	46	37	27	23	14	19	10	6	4	4	3	1	1	0	3	2	0	0	0
5625_Bacteria;Proteobacteria;Gammaproteobacteria;Alteromonadales;Colwelliaceae;Colwellia	0	1	1	6	3	0	0	1	1	1	0	0	0	0	3	0	0	0	0	0	1	0	0	3	0	2	0	31	21	2	17	6	36	87	55	0	10	59	443	738	231	94	32	42	2	3	1	4	3
8611_Bacteria;Proteobacteria;Alphaproteobacteria;Rhodospirillales;Rhodospirillaceae;Defluviicoccus	1	0	0	0	0	0	0	0	0	0	0	0	2	0	0	0	0	0	6	4	0	3	0	4	64	56	84	67	126	115	115	194	107	73	11	14	14	26	35	44	18	20	23	11	10	6	2	4	1
3968_Bacteria;Proteobacteria;AEGEAN-245	43	54	62	2	0	6	3	2	1	0	0	0	1	0	0	1	0	0	0	2	1	0	0	0	0	0	1	2	10	20	73	105	91	103	33	38	54	116	97	85	78	44	35	16	14	21	10	9	0
12102_Bacteria;Proteobacteria;Gammaproteobacteria;Oceanospirillales;SAR86 clade	22	37	37	1	0	0	1	0	0	4	6	7	1	0	0	4	2	25	5	28	8	0	23	30	37	52	44	29	26	16	21	36	17	37	32	24	23	23	28	50	29	44	42	14	22	24	24	19	13
7979_Bacteria;Proteobacteria;Gammaproteobacteria;Cellvibrionales;Porticoccaceae;SAR92 clade	28	41	19	65	1	0	1	0	0	0	0	0	0	0	0	0	0	0	0	1	0	0	1	0	0	0	0	0	37	82	69	86	83	43	42	129	0	1	0	2	1	1	2	2	1	0	0	4	1
3791_Bacteria;Proteobacteria;Gammaproteobacteria;Xanthomonadales;JTB255 marine benthic group	138	121	116	1	0	0	0	0	0	0	0	0	0	0	0	0	0	0	0	0	0	0	0	0	0	0	1	0	0	23	59	106	46	20	2	4	6	12	18	18	7	7	4	7	0	0	0	1	0
11458_Bacteria;Proteobacteria;Epsilonproteobacteria;Campylobacterales;Campylobacteraceae;Arcobacter	0	2	0	2	0	2	4	6	33	12	3	138	0	4	1	0	0	0	1	16	36	24	8	183	13	5	28	3	20	0	3	17	1	3	1	14	2	1	4	2	6	0	1	6	0	57	8	9	1
7239_Bacteria;Cyanobacteria;Chloroplast	2	4	6	73	44	79	17	26	22	2	2	13	13	68	21	21	16	2	0	6	0	0	0	0	2	1	1	1	2	1	3	1	2	3	20	25	14	18	19	15	20	13	16	38	22	8	17	13	13
1318_NoRelative	214	26	6	0	0	0	0	0	0	0	2	5	1	1	1	0	4	0	1	0	0	0	0	0	2	6	422	206	75	143	12	10	24	5	2	7	8	1	7	2	0	3	0	0	0	0	0	0	0
4936_Bacteria;Bacteroidetes;Flavobacteriia;Flavobacteriales;Cryomorphaceae;Fluviicola	2	3	1	0	0	0	0	0	0	0	0	230	159	123	4	59	42	183	766	129	18	47	16	2	0	1	0	2	1	0	0	0	0	1	0	0	0	0	0	0	0	0	1	0	0	0	0	0	0
9193_Bacteria;Bacteroidetes;Sphingobacteriia;Sphingobacteriales;NS11-12 marine group	56	51	14	0	0	0	1	0	7	31	90	108	91	13	2	54	22	22	12	10	11	0	0	9	1	11	22	40	4	74	75	49	41	37	81	20	1	10	1	0	0	3	2	0	0	1	0	1	0
9991_Bacteria;Proteobacteria;Alphaproteobacteria;Rhodobacterales;Rhodobacteraceae;Sulfitobacter	3	0	0	6	1	0	0	0	12	0	0	4	1	2	2	2	9	1	11	2	6	15	19	13	0	23	6	88	13	24	7	0	1	5	6	0	0	2	6	6	8	1	7	3	1	0	4	1	0
11667_Bacteria;Proteobacteria;Gammaproteobacteria;Pseudomonadales;Moraxellaceae;Psychrobacter	0	0	0	3	5	0	0	1	20	2	5	0	0	0	0	0	0	0	0	0	0	0	0	0	0	0	1	2	23	2	4	0	0	3	11	0	0	12	9	3	3	1	18	11	0	0	1	0	0
595_Bacteria;Proteobacteria;Alphaproteobacteria;Rhodospirillales;Rhodospirillaceae;uncultured	3	2	3	0	0	0	0	0	0	0	0	1	0	0	0	0	0	0	0	0	0	2	1	3	36	23	78	55	32	150	25	23	7	9	0	1	0	1	4	8	2	3	3	4	0	6	2	0	0
4078_Bacteria;Verrucomicrobia;Verrucomicrobiae;Verrucomicrobiales;Verrucomicrobiaceae;Persicirhabdus	1	1	1	13	9	173	531	530	260	65	110	1	12	6	2	0	1	0	0	0	0	0	0	0	1	0	3	4	0	5	7	2	5	15	17	13	5	15	11	6	3	8	6	6	22	145	233	209	92
11143_Bacteria;Bacteroidetes;Flavobacteriia;Flavobacteriales;Flavobacteriaceae;NS5 marine group	14	11	9	0	0	0	0	0	0	0	0	10	6	0	21	27	16	44	31	43	23	77	39	57	34	52	28	14	4	8	4	1	3	4	31	55	28	18	15	14	10	11	15	27	14	10	7	21	4
7098_Bacteria;Planctomycetes;Planctomycetacia;Planctomycetales;Planctomycetaceae;Rubripirellula	32	32	27	2	0	1	2	2	1	0	0	18	27	36	45	97	120	40	67	36	6	4	6	31	18	9	18	28	12	27	16	37	8	5	3	4	1	0	5	0	2	0	2	2	0	0	2	0	1
3458_Bacteria;Bacteroidetes;Flavobacteriia;Flavobacteriales;NS7 marine group	88	43	29	1	0	0	0	0	0	0	0	0	0	0	0	0	1	13	7	85	19	17	31	29	11	14	16	11	23	77	14	15	14	7	16	6	9	27	24	21	12	12	7	13	7	11	9	8	3
4394_Bacteria;Proteobacteria;Alphaproteobacteria;OCS116 clade	1	2	0	0	0	0	0	0	0	0	0	0	0	0	0	0	1	2	2	10	3	1	5	8	48	55	297	211	155	282	285	379	388	399	8	5	7	21	24	46	27	42	30	40	13	17	1	2	0
3379_NoRelative	23	17	33	0	0	14	29	28	17	11	30	0	0	0	0	0	0	2	4	9	17	1	6	6	8	4	22	15	20	24	33	35	80	57	41	207	197	213	125	19	0	2	3	0	1	31	50	66	50
1584_Bacteria;Proteobacteria;Alphaproteobacteria;Rhodospirillales;Rhodospirillaceae;Defluviicoccus	22	19	42	2	0	0	0	0	1	1	0	0	0	0	0	0	0	0	0	1	0	0	2	25	33	63	161	86	64	66	58	108	54	20	5	6	8	10	2	5	1	1	1	1	0	0	0	0	0
10580_Bacteria;Proteobacteria;Gammaproteobacteria;Pseudomonadales;Pseudomonadaceae;Pseudomonas	0	0	0	1	0	0	0	1	1	3	0	3	2	0	4	1	3	4	2	3	0	2	1	1	0	3	4	5	3	7	3	4	7	11	1	3	0	0	2	1	3	0	1	6	1	0	3	3	1
3884_Bacteria;Proteobacteria;Alphaproteobacteria;Rhodobacterales;Rhodobacteraceae;Sulfitobacter	0	2	0	28	19	134	231	302	235	38	9	10	0	9	6	11	3	1	2	1	0	2	1	4	0	0	0	2	5	12	7	0	1	2	2	1	0	2	6	2	1	3	7	4	5	6	17	10	29
3825_Bacteria;Proteobacteria;Betaproteobacteria;Burkholderiales;Oxalobacteraceae;Janthinobacterium	0	0	0	0	0	0	0	0	0	0	0	69	6	14	29	9	20	16	27	14	4	13	10	7	11	2396	18	15	8	19	25	0	28	18	23	11	11	22	22	10	17	14	15	17	12	14	4	22	5
3809_Bacteria;Proteobacteria;Gammaproteobacteria;Sva0071	2	0	0	3	0	2	1	1	0	0	1	32	20	12	8	13	31	26	68	61	38	52	82	171	100	64	65	38	15	24	44	85	43	21	28	32	12	13	32	19	46	37	35	34	19	21	20	24	33
12736_Bacteria;Proteobacteria;Gammaproteobacteria;Cellvibrionales;Porticoccaceae;SAR92 clade	13	13	10	22	15	14	5	7	9	14	8	1	0	0	1	1	5	5	5	9	0	1	9	6	12	10	17	7	18	21	21	36	14	12	13	28	22	11	15	18	15	14	21	25	10	9	33	49	64
11316_Bacteria;Cyanobacteria;Chloroplast	0	0	1	0	0	0	0	0	0	0	0	0	0	0	0	0	0	3	0	0	0	0	0	0	2	6	6	8	4	11	3	5	0	0	0	0	0	0	0	0	0	0	0	0	0	0	0	0	0
7415_Bacteria;Proteobacteria;Alphaproteobacteria;Rhodobacterales;Rhodobacteraceae;Planktomarina	23	21	23	15	6	8	3	2	3	3	3	11	17	44	49	55	54	48	66	24	15	26	19	26	17	13	4	3	6	5	10	23	8	7	13	16	12	9	7	5	6	6	5	1	3	2	3	13	20
12655_Bacteria;Proteobacteria;Gammaproteobacteria;Cellvibrionales;Halieaceae;OM60(NOR5) clade	16	16	11	0	0	0	0	0	0	0	0	54	41	22	54	47	35	31	32	31	9	18	13	10	19	13	13	19	15	10	13	19	17	7	2	7	9	0	6	2	6	5	6	9	1	2	5	3	1
12045_Bacteria;Bacteroidetes;Flavobacteriia;Flavobacteriales;Flavobacteriaceae;Polaribacter	107	60	18	16	3	8	4	15	1	2	1	2	1	4	2	3	0	3	4	1	3	4	0	2	4	7	12	2	8	8	20	41	12	12	8	24	7	8	8	14	7	12	7	10	4	5	3	6	1
6156_Bacteria;Bacteroidetes;Flavobacteriia;Flavobacteriales;Flavobacteriaceae;Ulvibacter	0	0	1	182	85	122	104	96	57	33	49	7	19	94	40	97	36	50	23	4	1	0	0	0	1	0	0	0	1	2	0	1	1	0	2	0	3	0	2	2	4	1	5	8	9	15	41	105	140
7101_Bacteria;Proteobacteria;JTB23	9	1	1	0	0	0	0	0	0	0	0	0	0	0	0	0	0	1	0	2	0	2	5	10	4	15	76	67	47	72	107	144	56	49	3	4	4	5	22	16	13	10	7	7	1	3	1	3	2
12569_Bacteria;Proteobacteria;Alphaproteobacteria;Rhodobacterales;Rhodobacteraceae;uncultured	6	9	12	44	28	59	56	38	62	31	33	40	17	13	11	37	20	25	24	13	5	15	15	17	8	11	2	5	3	5	12	19	18	24	27	16	20	29	36	24	36	48	33	26	28	37	51	32	28
2120_Bacteria;Proteobacteria;Gammaproteobacteria;E01-9C-26 marine group	18	25	28	0	0	0	0	0	0	0	0	0	0	0	0	0	0	0	0	0	0	0	0	0	0	0	0	0	43	57	55	83	35	20	1	2	0	0	0	0	0	0	1	0	0	0	0	0	0
3008_Bacteria;Proteobacteria;Gammaproteobacteria;Alteromonadales;Alteromonadaceae;Aliiglaciecola	0	0	0	0	3	0	0	0	1	0	0	23	0	6	0	0	0	0	2	0	0	0	0	1	0	0	0	19	4	7	18	0	0	0	2	0	0	0	4	18	9	4	6	7	0	0	9	0	0
12128_Bacteria;Proteobacteria;Alphaproteobacteria;Rhodobacterales;Rhodobacteraceae;uncultured	9	11	36	34	22	35	24	31	23	13	26	14	12	12	16	9	6	6	9	5	2	2	6	8	6	12	4	2	5	9	15	24	18	32	14	26	34	22	29	25	28	37	24	17	13	14	10	6	40
8830_Bacteria;Proteobacteria;Deltaproteobacteria;Bdellovibrionales;Bdellovibrionaceae;OM27 clade	1	2	0	0	0	0	0	0	0	0	0	13	5	4	89	21	20	2	24	56	22	23	7	3	2	5	35	10	0	10	8	12	5	0	1	0	0	0	1	2	0	1	0	1	0	3	17	35	224
8650_Bacteria;Proteobacteria;Alphaproteobacteria;Rickettsiales;SAR116 clade	7	10	13	2	0	0	0	0	1	0	0	2	1	2	23	4	10	8	7	9	5	1	3	7	30	29	27	35	44	50	28	54	45	29	29	44	26	26	33	30	23	21	17	24	9	11	19	17	6
487_Bacteria;Proteobacteria;Gammaproteobacteria;Oceanospirillales;Oceanospirillaceae;Balneatrix	1	1	0	0	0	0	0	0	0	0	0	0	0	0	1	2	0	0	0	0	0	0	1	1	9	14	401	33	1233	16	1	0	0	0	0	0	0	0	0	0	0	0	0	0	0	0	0	0	0
3059_NoRelative	14	7	20	0	1	0	0	0	0	0	0	23	2	0	1	0	0	3	1	1	1	0	0	0	1	0	6	3	2	3	11	27	36	17	159	207	181	193	322	358	168	190	120	66	149	81	25	20	3
6672_Bacteria;Bacteroidetes;Sphingobacteriia;Sphingobacteriales;NS11-12 marine group	11	3	7	20	0	189	78	19	30	53	72	1	1	0	0	0	0	0	0	0	0	0	0	0	0	0	0	0	0	0	1	0	16	76	16	18	12	39	27	35	86	274	58	55	43	77	38	21	4
11324_Bacteria;Proteobacteria;Betaproteobacteria;Burkholderiales;Comamonadaceae;BAL58 marine group	29	11	25	2	0	7	7	2	0	2	13	73	55	2	0	7	4	5	1	3	3	2	3	20	0	36	19	21	0	86	123	79	85	193	47	26	12	58	27	25	32	76	24	14	28	25	32	11	4
1474_Bacteria;Proteobacteria;Alphaproteobacteria;Rickettsiales;SAR116 clade;Candidatus Puniceispirillum	0	0	0	0	0	0	0	0	0	0	0	1	1	0	26	31	33	58	17	11	0	0	4	2	5	9	2	3	4	3	1	2	4	0	0	0	1	0	0	0	0	0	0	1	0	0	0	0	0
11672_Bacteria;Proteobacteria;Gammaproteobacteria;Pseudomonadales;Moraxellaceae;Psychrobacter	8	1	0	2	0	4	2	0	2	1	0	4	0	11	11	30	53	10	59	6	1	13	6	3	0	5	12	13	53	7	12	0	3	2	12	0	1	12	13	18	23	0	11	19	0	2	1	6	0
10906_Bacteria;Firmicutes;Bacilli;Bacillales;Staphylococcaceae;Salinicoccus	0	0	0	0	1	0	0	0	2	0	0	0	0	0	0	1	0	0	0	0	0	0	0	0	0	0	0	13	0	0	0	0	0	2	0	0	0	1	0	2	30	0	14	16	0	0	0	0	0
8971_Bacteria;Proteobacteria;Elev-16S-509	4	3	7	0	0	0	0	0	0	1	0	0	0	2	2	1	5	13	34	59	32	18	33	68	115	50	23	24	14	23	7	12	12	5	5	15	10	9	8	8	6	5	5	6	2	2	1	6	0
1659_Bacteria;Proteobacteria;SPOTSOCT00m83	0	0	0	0	0	0	0	0	0	0	0	10	0	3	9	2	5	14	23	30	10	1	2	0	0	0	1	0	0	2	7	34	46	34	9	104	85	149	359	378	131	147	76	61	16	12	8	1	0
9533_Bacteria;Proteobacteria;Gammaproteobacteria;Xanthomonadales;JTB255 marine benthic group	0	0	0	0	0	0	0	0	0	1	0	4	0	0	1	2	3	10	23	47	18	3	11	30	20	20	110	95	68	43	88	74	89	113	3	0	0	0	0	0	1	0	0	0	0	0	0	0	0
11141_Bacteria;Proteobacteria;Gammaproteobacteria;Oceanospirillales;SAR86 clade	12	12	11	0	1	0	1	0	2	2	28	9	2	1	14	4	17	19	7	17	9	3	13	4	20	17	6	5	2	7	5	8	1	2	4	10	9	8	15	6	8	5	9	7	1	3	9	16	31
6546_Bacteria;Bacteroidetes;Flavobacteriia;Flavobacteriales;NS9 marine group	0	0	0	0	0	0	0	0	0	0	0	173	514	413	951	349	195	54	30	41	15	14	1	0	0	0	0	0	0	0	0	0	0	0	2	0	0	0	0	0	0	0	0	0	0	0	0	0	0
8351_Bacteria;Proteobacteria;Gammaproteobacteria;Alteromonadales;Psychromonadaceae;Psychromonas	12	18	2	2	0	0	1	3	3	2	0	31	0	0	1	0	0	2	5	9	16	4	20	15	37	57	64	3	52	15	6	56	6	5	2	23	1	1	12	3	15	9	0	9	6	1	0	6	3
4550_Bacteria;Proteobacteria;Alphaproteobacteria;Rhodobacterales;Rhodobacteraceae;uncultured	9	13	5	33	24	53	55	34	12	15	20	37	11	9	8	13	25	17	11	4	5	7	15	15	6	5	7	4	3	7	18	15	12	46	20	12	14	19	25	11	23	26	20	13	14	8	24	44	60
12688_Bacteria;Cyanobacteria;Chloroplast	15	21	41	0	4	9	4	2	0	0	0	17	12	22	5	4	25	12	1	0	0	0	0	1	3	4	13	6	3	5	5	10	5	4	7	6	2	2	2	0	2	1	1	0	0	0	0	1	3
3745_Bacteria;Bacteroidetes;Cytophagia;Cytophagales;Flammeovirgaceae;Marinoscillum	1	1	1	5	0	1	0	2	1	0	0	0	0	3	2	5	7	13	7	12	5	7	9	9	129	114	67	85	38	31	19	39	20	14	10	10	4	2	8	11	4	4	15	7	5	2	4	4	2
10788_Bacteria;Proteobacteria;Gammaproteobacteria;Cellvibrionales;Halieaceae;Luminiphilus	4	6	4	0	0	0	0	0	0	0	0	4	2	3	6	48	26	60	18	45	36	20	7	76	4	12	28	13	4	16	8	6	3	2	1	4	2	0	9	7	3	7	3	5	0	0	2	1	0
11861_Bacteria;Proteobacteria;Alphaproteobacteria;Sphingomonadales;Erythrobacteraceae;Erythrobacter	0	0	0	0	0	0	2	0	2	1	1	11	4	4	7	7	7	1	8	4	0	8	8	8	7	4	252	33	5	17	1	1	0	1	0	0	0	0	1	2	2	0	0	3	0	0	6	2	0
5927_Bacteria;Proteobacteria;Gammaproteobacteria;Cellvibrionales;Halieaceae;OM60(NOR5) clade	22	21	7	0	0	0	0	0	0	0	0	4	0	0	0	1	1	0	1	0	0	0	0	0	1	0	0	0	19	36	25	58	24	12	10	13	0	1	0	1	0	3	0	0	1	0	0	0	0
2676_Bacteria;Bacteroidetes;Sphingobacteriia;Sphingobacteriales;Saprospiraceae;uncultured	4	0	7	1	1	1	12	32	17	9	7	78	61	9	1	103	58	209	66	56	52	109	34	67	1	10	9	14	2	12	14	13	17	18	9	6	4	6	7	3	16	12	8	5	13	12	30	11	5
11134_Bacteria;Proteobacteria;Gammaproteobacteria;Oceanospirillales;Oceanospirillaceae;Marinobacterium	6	16	13	0	0	1	0	1	1	7	75	6	0	1	9	16	14	20	15	36	7	2	19	20	22	21	17	9	14	1	7	8	6	4	10	15	9	6	15	12	2	8	9	13	9	9	10	11	26
8348_Bacteria;Proteobacteria;Gammaproteobacteria;Alteromonadales;Psychromonadaceae;Psychromonas	3	1	0	0	0	0	0	0	2	1	0	44	0	0	0	0	0	0	2	8	6	6	5	9	27	12	24	9	20	9	1	7	0	0	0	0	0	0	0	0	0	0	0	1	0	6	0	15	0
1753_Bacteria;Proteobacteria;Deltaproteobacteria;GR-WP33-30	50	69	49	0	0	0	0	0	0	0	0	0	0	0	0	0	0	0	5	0	2	0	0	0	2	3	9	16	61	75	45	49	16	7	18	28	12	20	33	12	6	3	4	6	1	0	1	0	0
10714_Bacteria;Bacteroidetes;Flavobacteriia;Flavobacteriales;Flavobacteriaceae;NS5 marine group	1	1	2	0	0	0	0	0	0	0	0	2	3	9	26	24	21	32	53	65	16	24	80	51	49	35	11	0	2	10	21	40	15	11	1	8	6	17	36	103	69	105	108	156	48	17	15	10	2
12732_Bacteria;Proteobacteria;Gammaproteobacteria;Oceanospirillales;Oceanospirillaceae;Marinobacterium	1	2	0	22	12	21	34	53	42	226	41	8	3	3	6	4	4	7	11	15	9	4	24	13	13	8	7	5	5	4	2	5	7	0	1	4	6	5	7	0	1	3	6	3	0	0	1	2	30
5728_Bacteria;Proteobacteria;Gammaproteobacteria;Vibrionales;Vibrionaceae;Photobacterium	7	18	6	6	2	3	2	2	7	4	1	11	6	5	6	6	13	6	12	4	6	12	8	21	20	19	17	19	20	11	8	18	7	4	1	5	5	3	6	8	12	7	8	8	4	8	4	3	5
12388_Bacteria;Proteobacteria;Gammaproteobacteria;Alteromonadales;Colwelliaceae;Colwellia	1	10	0	4	3	1	5	18	10	12	0	1	0	1	3	0	1	1	3	2	1	0	0	3	2	6	8	69	152	11	25	10	4	66	59	2	5	89	369	471	175	33	36	17	6	3	12	8	6
7139_Bacteria;Proteobacteria;Gammaproteobacteria;Oceanospirillales;Oceanospirillaceae;Pseudospirillum	34	35	13	0	0	1	1	0	3	2	1	7	1	1	0	1	1	11	9	40	16	3	7	9	5	17	45	18	25	94	105	116	112	116	46	43	32	69	69	51	40	51	20	14	17	18	7	2	1
1758_Bacteria;Proteobacteria;Deltaproteobacteria;Desulfuromonadales;GR-WP33-58	22	12	5	0	0	0	0	0	0	0	1	0	0	0	0	0	0	0	0	0	0	0	0	4	87	57	48	78	95	69	8	4	0	0	0	0	1	0	0	0	0	0	0	0	0	0	0	0	0
3443_Bacteria;Proteobacteria;Gammaproteobacteria;Oceanospirillales;Oceanospirillaceae;Oleispira	7	8	1	5	4	0	0	1	0	2	0	15	0	3	0	0	0	1	3	3	6	1	1	7	8	20	5	42	17	3	11	8	2	17	3	9	3	0	33	258	46	0	18	1	0	0	1	1	4
7982_Bacteria;Proteobacteria;Gammaproteobacteria;Cellvibrionales;Porticoccaceae;SAR92 clade	0	0	0	0	1	3	43	51	328	279	76	1	0	0	1	0	0	0	0	0	0	0	0	0	0	0	1	0	0	0	0	0	0	0	0	0	0	0	0	0	0	1	0	0	0	0	1	7	22
1666_Bacteria;Proteobacteria;Betaproteobacteria;Burkholderiales;Burkholderiaceae;Limnobacter	0	0	0	0	0	0	0	0	0	1	8	0	0	0	0	0	0	0	0	0	1	9	4	0	2	0	1	10	0	0	0	0	0	0	0	0	0	0	0	0	0	0	0	0	0	0	0	3	0
11960_Bacteria;Proteobacteria;Gammaproteobacteria;Cellvibrionales;Halieaceae;OM60(NOR5) clade	4	3	7	0	0	0	0	1	0	0	0	1	0	0	4	8	4	20	30	181	26	1	12	8	3	13	10	4	3	3	0	1	0	0	0	0	0	1	0	0	0	0	0	0	0	0	0	0	0
1158_Bacteria;Proteobacteria;Alphaproteobacteria;Rhizobiales;Rhodobiaceae;Anderseniella	6	5	5	5	1	11	15	28	19	10	35	74	36	7	1	9	9	8	7	5	0	2	1	10	1	4	1	4	1	9	28	39	43	66	45	17	16	71	27	22	62	115	59	28	43	76	43	44	31
10909_Bacteria;Bacteroidetes;Flavobacteriia;Flavobacteriales;Flavobacteriaceae;Tenacibaculum	0	0	0	364	136	90	201	150	120	88	35	0	1	35	11	39	10	16	5	0	0	0	0	0	0	0	0	1	0	0	0	0	0	0	0	0	0	1	0	0	0	0	0	0	1	1	9	47	132
2719_Bacteria;Cyanobacteria;Chloroplast	1	1	0	1	0	0	0	0	0	0	0	0	0	0	1	0	1	0	0	0	0	0	0	0	0	0	1	1	5	5	17	21	18	6	18	9	8	11	9	4	1	3	2	4	2	1	0	4	7
1863_Bacteria;Verrucomicrobia;Verrucomicrobiae;Verrucomicrobiales;Verrucomicrobiaceae;Persicirhabdus	194	57	20	26	0	7	4	5	0	0	0	2	0	6	2	0	0	1	1	0	0	0	0	0	1	1	0	0	1	21	17	23	17	1	3	13	5	16	6	6	0	4	4	8	0	2	2	0	0
3012_Bacteria;Proteobacteria;Gammaproteobacteria;Alteromonadales;Alteromonadaceae;Glaciecola	0	0	0	2	0	1	0	0	0	1	0	0	0	30	42	4	5	3	6	24	0	0	0	2	2	0	4	1	0	0	0	0	0	0	0	0	0	0	0	0	0	0	0	0	0	4	1	2	8
10647_Bacteria;Proteobacteria;Alphaproteobacteria;Rhodospirillales;Rhodospirillaceae;uncultured	16	7	11	0	0	0	0	1	0	0	0	0	0	0	0	0	1	0	0	1	3	0	1	9	12	8	31	11	6	50	20	35	9	7	2	7	11	16	45	73	26	15	28	13	5	1	0	0	0
7901_Bacteria;Actinobacteria;Acidimicrobiia;Acidimicrobiales;OM1 clade;Candidatus Actinomarina	21	22	33	0	0	0	0	0	0	0	0	2	7	3	0	19	25	40	41	39	25	19	27	36	27	40	22	19	20	16	18	33	28	19	16	25	16	21	31	19	8	14	13	18	5	4	3	3	1
9467_Bacteria;Proteobacteria;Alphaproteobacteria;Rhodobacterales;Rhodobacteraceae;Sulfitobacter	29	0	0	2	0	2	1	1	0	0	1	6	1	4	3	25	83	2	16	1	1	16	11	6	0	12	7	19	9	29	14	2	1	2	5	0	0	1	2	2	0	0	3	8	1	0	8	2	0
5225_Bacteria;Proteobacteria;SPOTSOCT00m83	34	99	298	0	0	0	0	0	0	0	0	0	0	0	0	0	0	1	0	0	0	0	0	0	0	0	0	2	0	2	58	201	53	38	1	12	21	29	56	45	17	16	16	6	2	1	0	0	0
6437_Bacteria;Bacteroidetes;Flavobacteriia;Flavobacteriales;Flavobacteriaceae;NS4 marine group	3	2	0	0	0	0	0	0	0	0	0	39	23	57	101	12	8	31	326	632	455	439	87	18	4	6	5	3	0	0	0	0	0	0	0	0	0	0	0	0	0	0	0	0	0	0	0	1	0
6050_Bacteria;Proteobacteria;Alphaproteobacteria;Rickettsiales;SAR116 clade	18	23	19	1	0	0	0	0	0	0	0	0	0	0	0	0	0	0	0	0	1	0	0	1	30	76	71	48	39	26	7	13	3	2	1	0	0	0	0	0	0	0	0	0	0	0	0	0	0
9494_Bacteria;Proteobacteria;Alphaproteobacteria;Rhodobacterales;Rhodobacteraceae;uncultured	35	35	64	12	1	2	1	0	3	1	4	13	8	51	11	4	0	3	5	3	3	1	5	9	23	10	15	12	13	11	21	71	35	46	32	38	24	39	25	32	24	41	23	12	14	8	3	5	4
9514_Archaea;Euryarchaeota;Thermoplasmata;Thermoplasmatales;Marine Group II	6	6	1	0	0	0	0	0	0	0	0	0	0	1	3	1	1	8	2	3	0	0	0	7	13	17	39	7	5	2	4	5	2	1	0	0	0	2	1	0	0	0	0	0	0	1	0	0	0
11588_Bacteria;Cyanobacteria;Chloroplast	1	0	0	0	1	0	0	0	2	1	4	0	0	15	1	0	0	0	0	0	1	0	0	1	7	0	0	0	0	0	0	0	0	0	0	0	0	0	0	0	0	0	0	0	0	0	0	0	0
7710_Bacteria;Bacteroidetes;Flavobacteriia;Flavobacteriales;Flavobacteriaceae;NS5 marine group	4	2	1	0	0	0	0	0	0	0	0	1	1	1	5	2	4	2	0	4	0	3	2	4	6	20	17	37	38	20	4	7	1	3	0	1	1	0	0	0	0	0	0	1	0	0	0	0	0
870_Bacteria;Bacteroidetes;Flavobacteriia;Flavobacteriales;Cryomorphaceae;NS10 marine group	0	0	0	25	0	2	2	2	1	1	0	0	0	0	0	0	0	0	0	0	0	0	0	0	3	0	0	0	0	0	0	0	1	0	0	1	0	0	0	0	0	1	0	1	0	0	0	0	0
2706_Bacteria;Proteobacteria;Gammaproteobacteria;Alteromonadales;Colwelliaceae;Colwellia	1	1	1	19	13	11	7	4	6	2	0	3	0	0	0	0	0	0	0	1	0	0	0	0	1	0	0	1	0	1	23	27	84	134	16	19	60	408	90	122	212	349	89	31	33	15	13	46	14
6087_Bacteria;Proteobacteria;Gammaproteobacteria;Alteromonadales;Alteromonadaceae;Glaciecola	0	0	0	0	0	0	0	0	0	0	0	0	0	0	0	0	0	0	0	0	0	0	0	0	0	0	0	0	1	0	0	0	0	0	0	0	0	2	6	18	5	3	13	3	0	0	1	0	0
745_Bacteria;Proteobacteria;Alphaproteobacteria;Rhodobacterales;Rhodobacteraceae;Tateyamaria	0	0	0	0	0	0	0	0	0	1	0	3	212	220	125	167	198	100	71	10	0	0	1	0	2	2	2	3	0	0	0	0	0	1	1	0	0	0	0	0	0	0	1	0	18	14	17	21	57
8066_Bacteria;Verrucomicrobia;Opitutae;Puniceicoccales;Puniceicoccaceae;Lentimonas	1	1	1	0	0	1	0	1	0	0	17	4	6	241	142	28	6	11	3	1	0	0	0	0	0	1	1	0	0	0	1	0	0	0	2	0	1	0	0	0	1	0	0	0	0	1	0	0	2
10459_Bacteria;Proteobacteria;Gammaproteobacteria;Oceanospirillales;Oceanospirillaceae;Pseudospirillum	14	24	36	0	0	0	0	0	0	0	0	0	0	0	0	0	0	0	0	6	5	2	20	45	51	46	29	15	11	11	9	11	4	4	2	5	4	10	15	18	7	4	4	3	1	0	0	0	0
5234_Bacteria;Proteobacteria;Alphaproteobacteria;Caulobacterales;Hyphomonadaceae;Litorimonas	0	1	0	1	1	0	0	0	12	3	0	2	0	8	2	3	5	0	5	0	3	2	0	1	0	2	1	3	2	12	10	1	6	2	22	0	1	9	32	47	5	17	15	15	1	0	0	6	0
11654_Bacteria;Proteobacteria;Gammaproteobacteria;Alteromonadales;Alteromonadaceae;Marinobacter	2	1	0	0	0	1	3	0	4	0	0	2	0	1	1	0	1	0	0	1	0	2	3	0	1	2	1	30	2	7	34	1	0	0	1	1	0	1	2	3	1	0	2	1	0	0	0	1	0
8550_Bacteria;Bacteroidetes;Cytophagia;Cytophagales;Flammeovirgaceae;Fabibacter	4	1	0	3	1	3	7	2	2	13	38	38	17	1	0	2	0	0	1	1	0	0	2	1	3	2	5	20	2	24	44	31	48	127	17	14	9	38	21	26	58	125	63	48	58	184	183	148	29
6849_Bacteria;Verrucomicrobia;Opitutae;Puniceicoccales;Puniceicoccaceae;Pelagicoccus	2	4	2	0	0	0	0	0	0	3	8	67	19	7	12	25	37	52	51	87	126	27	34	49	13	5	38	18	31	19	10	20	7	4	1	4	1	3	3	3	3	2	2	2	1	0	2	0	0
5169_Bacteria;Proteobacteria;Gammaproteobacteria;Thiotrichales;Piscirickettsiaceae;uncultured	0	2	1	4	0	15	54	85	79	14	11	33	108	19	1	3	2	5	25	30	26	62	25	4	3	8	0	4	0	2	1	1	1	1	1	2	0	0	2	0	1	0	0	0	0	0	0	0	1
429_Bacteria;Bacteroidetes;Flavobacteriia;Flavobacteriales;Cryomorphaceae;Owenweeksia	8	5	6	0	0	0	1	1	0	0	2	0	0	0	0	0	2	0	1	6	5	0	6	39	0	17	16	15	2	23	46	31	30	44	61	101	96	88	111	99	74	79	60	54	47	43	19	29	3
11644_Bacteria;Proteobacteria;Gammaproteobacteria;Cellvibrionales;Porticoccaceae;SAR92 clade	3	2	4	2	1	0	0	1	1	0	2	0	0	7	9	11	6	16	5	5	0	0	2	2	16	7	5	4	6	2	1	2	1	1	3	7	1	2	0	0	1	2	0	1	2	1	3	9	32
10814_Bacteria;Proteobacteria;Gammaproteobacteria;Oceanospirillales;Oceanospirillaceae;Balneatrix	1	1	0	9	24	117	193	264	90	41	22	3	0	4	4	1	0	0	0	0	0	0	0	0	0	0	0	0	0	0	0	0	1	0	2	2	0	1	0	1	1	2	1	0	1	1	0	8	35
6996_Bacteria;Verrucomicrobia;Verrucomicrobiae;Verrucomicrobiales;Verrucomicrobiaceae;Roseibacillus	0	0	1	1	1	0	0	0	0	1	0	4	0	1	0	1	0	13	132	65	25	39	144	261	33	8	2	3	0	0	0	0	0	0	0	1	0	0	0	0	0	0	0	0	0	0	0	1	0
1129_Bacteria;Proteobacteria;Gammaproteobacteria;Alteromonadales;Idiomarinaceae;Idiomarina	6	0	0	0	0	0	0	0	1	0	0	3	0	72	2	0	6	7	8	80	5	7	5	6	9	9	3	131	0	1	3	1	4	1	31	1	1	50	2	6	7	0	0	1	0	0	0	5	7
3480_Bacteria;Bacteroidetes;Flavobacteriia;Flavobacteriales;NS7 marine group	3	1	0	0	0	0	0	0	0	0	0	3	0	2	1	7	2	4	8	13	2	0	0	0	13	5	2	3	0	1	0	0	0	0	0	0	0	0	0	0	0	0	0	0	0	0	0	0	0
1743_Bacteria;Verrucomicrobia;Opitutae;MB11C04 marine group	13	14	10	0	0	0	0	0	0	0	0	8	0	0	13	3	5	8	8	8	13	1	3	19	29	29	16	14	12	8	17	13	21	12	79	52	23	25	24	11	4	2	3	2	2	7	19	17	6
10674_Bacteria;Proteobacteria;Alphaproteobacteria;Rhodobacterales;Rhodobacteraceae;uncultured	3	3	2	0	0	4	0	1	2	1	0	9	0	3	13	22	84	14	22	13	3	7	2	3	9	3	4	9	9	3	3	12	4	1	2	2	0	0	0	2	0	2	1	0	0	0	0	1	0
1128_Bacteria;Proteobacteria;Alphaproteobacteria;Rhodospirillales;Rhodospirillaceae;uncultured	10	7	8	14	1	32	29	12	7	2	9	24	12	5	18	3	0	3	1	3	2	0	8	15	4	8	3	5	3	10	20	12	22	36	88	78	39	63	66	61	76	107	62	77	78	45	31	22	29
11344_Bacteria;Proteobacteria;Alphaproteobacteria;Rhodobacterales;Rhodobacteraceae;uncultured	27	22	23	0	0	0	0	0	0	0	0	5	10	4	1	52	43	62	41	46	38	27	59	68	14	18	10	6	3	3	21	14	10	44	18	6	14	15	13	12	22	21	14	16	19	11	9	10	0
11025_Bacteria;Bacteroidetes;Flavobacteriia;Flavobacteriales;Flavobacteriaceae;Ulvibacter	0	0	1	312	120	75	173	148	101	86	41	1	2	25	5	35	11	10	4	1	0	0	1	0	0	0	1	0	0	0	0	0	0	0	0	0	0	0	0	0	0	0	0	0	0	4	5	26	117
7326_Bacteria;Proteobacteria;Alphaproteobacteria;Rhodobacterales;Rhodobacteraceae;Loktanella	0	0	0	0	0	0	0	0	2	0	8	1	0	0	0	0	0	0	0	0	0	0	0	0	0	1	0	1	0	0	0	0	0	1	1	0	0	4	2	0	3	0	8	6	0	0	1	0	0
12595_Bacteria;Proteobacteria;Alphaproteobacteria;Rhodobacterales;Rhodobacteraceae;Roseobacter clade NAC11-7 lineage	20	20	26	0	0	0	0	0	1	0	0	1	0	0	1	0	0	0	0	0	2	2	1	0	26	44	73	60	23	28	17	17	2	0	0	3	2	0	5	3	1	2	0	0	0	0	0	1	0
9847_Bacteria;Proteobacteria;Alphaproteobacteria;Rhodobacterales;Rhodobacteraceae;Maribius	0	1	0	18	14	1	0	0	33	1	0	15	1	162	17	46	33	17	13	17	6	11	6	11	1	20	7	8	4	4	4	0	0	1	8	0	0	4	4	9	3	3	2	10	0	0	1	5	0
9897_Bacteria;Proteobacteria;Alphaproteobacteria;Rhizobiales;Phyllobacteriaceae;Pseudahrensia	33	52	54	6	0	4	1	4	6	0	0	14	6	0	1	11	8	16	8	12	18	20	4	50	3	6	11	10	0	16	2	23	11	6	64	45	31	41	35	43	47	31	24	15	6	17	7	3	4
826_Bacteria;Bacteroidetes;Flavobacteriia;Flavobacteriales;Flavobacteriaceae;Nonlabens	0	1	0	3	10	1	0	0	28	0	0	1	0	4	2	1	1	0	1	1	1	4	2	3	0	2	0	22	5	23	6	1	1	3	16	0	4	2	53	33	16	18	10	21	1	1	1	14	0
4872_Bacteria;Cyanobacteria;Chloroplast	0	0	1	115	9	3	9	14	20	16	8	0	0	1	18	3	0	1	4	2	1	0	3	2	7	4	3	3	1	1	0	2	2	2	42	104	113	151	227	141	144	132	56	78	30	16	17	28	23
7209_Bacteria;Cyanobacteria;Chloroplast	14	3	15	3	0	0	0	1	0	0	4	17	0	0	0	2	19	14	2	11	30	0	2	23	1	6	8	2	1	1	6	8	10	7	107	47	34	38	58	35	48	46	41	38	94	391	255	273	34
12701_Bacteria;Proteobacteria;Alphaproteobacteria;Rhodobacterales;Rhodobacteraceae;Amylibacter	0	0	1	23	22	25	55	45	139	49	25	8	3	2	9	8	5	5	8	7	5	2	8	9	12	11	7	2	3	8	3	4	4	2	1	3	2	3	2	5	1	3	4	2	0	2	2	2	28
3318_Bacteria;Bacteroidetes;Flavobacteriia;Flavobacteriales;Flavobacteriaceae;Polaribacter	1	0	0	0	1	6	23	55	184	352	360	6	0	3	9	6	0	2	0	0	0	0	0	0	0	0	0	2	0	0	0	0	0	0	0	0	0	0	0	0	0	0	0	0	0	2	1	0	15
7270_Bacteria;Bacteroidetes;Flavobacteriia;Flavobacteriales;Flavobacteriaceae;Dokdonia	2	1	1	2	2	2	0	1	8	2	0	116	0	48	20	15	20	9	18	19	1	1	1	2	1	4	1	0	1	1	1	0	0	0	0	0	0	0	1	1	2	0	0	2	0	0	0	0	1
3982_Bacteria;Cyanobacteria;Chloroplast	2	3	1	0	0	0	0	1	0	0	0	13	10	2	0	0	0	1	0	1	2	0	0	1	0	0	1	1	0	0	3	3	24	36	105	102	25	32	72	17	10	16	11	6	11	13	15	10	2
11120_Bacteria;Proteobacteria;Gammaproteobacteria;Oceanospirillales;SAR86 clade	21	29	31	2	0	0	0	0	0	1	1	5	0	0	0	1	2	4	3	19	11	4	10	20	29	31	28	24	34	10	24	27	22	19	26	30	19	14	29	21	15	23	21	11	8	10	4	6	2
9149_Bacteria;Actinobacteria;Actinobacteria;Micrococcales;Intrasporangiaceae;Ornithinimicrobium	0	0	0	46	30	0	0	0	17	0	0	12	1	218	17	50	10	14	11	7	3	11	2	8	0	21	3	2	3	4	3	0	1	0	4	0	1	4	3	30	11	3	25	11	1	0	7	2	0
2890_Bacteria;Proteobacteria;Gammaproteobacteria;Vibrionales;Vibrionaceae;Vibrio	0	0	1	0	0	0	0	0	0	0	0	0	0	0	0	6	64	5	0	0	0	0	0	0	1	0	0	0	0	0	0	0	0	0	0	0	0	0	0	0	0	0	0	0	0	0	0	0	0
3879_Bacteria;Proteobacteria;Alphaproteobacteria;Rhodobacterales;Rhodobacteraceae;Oceanibulbus	5	2	0	1	3	0	1	3	9	2	0	9	0	8	4	26	83	3	11	4	1	2	2	2	0	8	1	29	16	22	8	0	0	12	8	0	1	10	19	13	7	2	12	10	1	2	5	3	2
3208_Bacteria;Bacteroidetes;Flavobacteriia;Flavobacteriales;NS9 marine group	7	4	13	0	0	0	0	0	0	0	0	0	0	0	1	16	14	44	12	33	63	44	20	281	0	5	1	1	1	3	3	5	0	0	0	1	0	1	1	0	0	0	0	0	0	0	0	0	0
11633_NoRelative	2	3	2	0	0	0	0	0	0	0	0	0	0	0	0	0	0	0	0	0	0	0	0	0	4	13	44	46	50	99	63	108	53	11	4	9	4	10	10	6	0	0	0	2	1	0	0	0	0
11602_Bacteria;Bacteroidetes;Flavobacteriia;Flavobacteriales;Cryomorphaceae;Fluviicola	4	0	3	1	0	0	0	0	0	0	0	11	7	1	3	35	21	19	24	9	3	12	4	8	5	5	2	0	1	1	0	1	0	1	5	1	1	2	9	15	16	27	48	61	39	55	89	72	9
4815_Bacteria;Cyanobacteria;Chloroplast	1	1	1	0	0	0	0	0	0	0	0	3	0	10	1	0	0	6	0	1	0	0	0	0	1	0	1	0	0	0	0	0	0	0	0	0	0	0	1	0	1	0	1	3	1	3	0	2	1
3145_NoRelative	3	6	8	4	3	22	24	43	11	6	14	1	0	0	4	0	0	0	0	0	0	0	0	0	3	2	9	3	1	4	11	20	39	30	62	111	136	116	120	51	13	11	3	2	4	12	22	14	21
12447_Bacteria;Proteobacteria;Gammaproteobacteria;Alteromonadales;Alteromonadaceae;Paraglaciecola	0	0	0	10	19	84	75	94	166	151	39	2	0	1	0	0	0	0	0	1	0	0	1	0	0	2	1	2	12	3	18	1	0	8	11	0	1	3	12	22	13	1	7	3	0	4	2	16	69
8058_Bacteria;Proteobacteria;Gammaproteobacteria;Thiotrichales;Piscirickettsiaceae;uncultured	1	0	0	1	0	0	3	13	22	8	6	11	5	3	1	0	0	0	1	2	0	5	0	0	0	0	0	0	0	0	1	0	0	0	2	1	0	1	0	0	0	0	0	0	1	0	0	0	1
9224_Bacteria;Bacteroidetes;Flavobacteriia;Flavobacteriales;Flavobacteriaceae;NS5 marine group	0	0	0	0	0	0	0	0	1	0	0	783	302	25	5	3	0	0	0	0	0	0	0	0	0	0	0	0	0	0	0	0	0	0	0	0	0	0	0	0	0	0	0	0	0	2	0	0	4
963_Bacteria;Proteobacteria;Alphaproteobacteria;Rickettsiales;SHWN-night2	10	6	2	0	0	0	0	0	0	0	0	2	1	0	1	2	5	15	30	11	9	11	6	37	24	13	21	37	37	22	19	11	15	3	1	3	4	3	2	1	1	3	0	0	1	0	0	0	0
7996_Bacteria;Proteobacteria;Gammaproteobacteria;Alteromonadales;Alteromonadaceae;Marinobacter	6	3	1	0	0	2	0	0	4	0	1	1	0	8	4	1	0	0	0	1	0	0	2	0	1	0	0	16	8	24	93	0	8	13	216	0	42	59	289	251	98	50	96	38	2	0	4	7	0
3751_Bacteria;Bacteroidetes;Cytophagia;Cytophagales;Flammeovirgaceae;Marinoscillum	0	1	1	0	0	0	0	1	0	0	0	0	0	2	19	10	6	3	1	1	1	1	6	8	61	60	30	32	7	14	16	5	1	2	2	1	2	2	0	7	4	4	9	7	0	2	7	9	3
11796_Bacteria;Proteobacteria;Gammaproteobacteria;Oceanospirillales;ZD0405	9	26	9	0	0	0	0	0	0	0	0	0	0	0	1	0	0	7	18	128	48	19	57	44	4	1	0	1	1	2	8	5	9	2	21	62	13	16	13	6	5	4	9	5	1	3	1	0	0
11753_Bacteria;Cyanobacteria;Chloroplast	5	7	3	0	1	4	1	0	0	0	0	2	2	5	2	0	5	19	1	3	0	0	1	1	4	1	4	1	2	8	10	9	13	6	2	4	1	4	2	2	0	2	3	10	3	21	28	88	28
10421_Bacteria;Proteobacteria;Betaproteobacteria;Methylophilales;Methylophilaceae;OM43 clade	17	13	27	4	1	11	2	3	2	1	20	4	1	0	0	0	0	2	0	0	1	0	0	1	0	0	0	0	0	1	17	39	46	78	94	43	52	75	86	53	70	76	47	19	45	23	21	17	18
5207_Bacteria;Proteobacteria;Gammaproteobacteria;Pseudomonadales;Moraxellaceae;Psychrobacter	0	0	0	0	0	0	0	0	2	0	0	37	0	20	0	68	121	1	21	2	0	8	1	2	0	3	0	5	3	3	3	0	0	2	3	0	0	3	9	12	8	3	12	27	0	1	3	2	0
9164_NoRelative	22	38	41	0	1	0	0	3	1	0	0	0	0	6	0	2	8	2	0	1	2	4	4	7	4	8	9	11	9	10	30	52	98	62	43	37	6	22	8	1	1	6	1	0	1	2	0	2	1
8627_Bacteria;Bacteroidetes;Flavobacteriia;Flavobacteriales;Flavobacteriaceae;uncultured	3	0	3	2	1	3	0	1	4	3	3	39	18	9	2	30	12	20	25	9	4	5	2	7	3	2	2	5	3	2	1	2	1	3	4	3	3	2	2	2	2	8	6	3	4	4	7	17	4
2307_Bacteria;Cyanobacteria;Chloroplast	0	0	0	0	0	0	0	0	0	0	0	0	0	0	0	0	1	0	0	0	13	1	3	7	10	0	3	3	0	0	0	0	0	0	0	0	0	0	0	0	0	0	0	0	0	0	0	0	0
9748_Bacteria;Proteobacteria;SPOTSOCT00m83	21	7	10	2	0	1	0	2	0	1	1	34	10	0	0	4	10	10	10	16	14	13	5	22	3	2	5	4	1	11	52	109	81	95	46	73	55	69	59	30	34	37	13	6	8	8	5	4	1
9509_Archaea;Euryarchaeota;Thermoplasmata;Thermoplasmatales;Marine Group II	0	0	0	0	0	0	0	0	0	0	0	0	0	0	0	0	0	0	0	0	10	1	10	7	18	49	99	78	0	0	0	1	0	0	0	0	0	0	0	0	0	0	0	0	0	0	0	0	0
10965_Bacteria;Bacteroidetes;Flavobacteriia;Flavobacteriales;Flavobacteriaceae;Tenacibaculum	0	0	0	306	79	70	142	98	64	30	22	0	4	44	6	37	11	19	8	0	2	1	3	4	0	1	0	2	4	0	1	0	1	1	0	1	0	0	3	0	1	1	2	2	1	3	4	24	83
12293_Bacteria;Cyanobacteria;Chloroplast	8	9	16	169	69	40	11	8	0	1	1	3	0	0	0	5	0	7	2	8	3	0	5	8	5	6	15	12	3	3	3	5	4	5	8	11	3	5	5	4	9	10	2	6	13	196	45	34	11
11327_Bacteria;Proteobacteria;Betaproteobacteria;Burkholderiales;Comamonadaceae;BAL58 marine group	4	0	0	20	11	74	73	66	28	63	39	11	3	1	1	4	0	0	2	0	1	0	0	0	0	2	1	0	0	3	11	3	9	38	34	21	12	55	28	41	43	89	44	21	38	40	38	31	29
12193_Bacteria;Proteobacteria;Alphaproteobacteria;Rhodobacterales;Rhodobacteraceae;uncultured	6	2	6	50	7	39	31	15	9	14	31	17	18	10	11	16	40	16	13	1	10	15	12	20	6	2	3	0	2	6	6	8	6	18	11	9	10	18	6	19	17	28	23	25	18	31	34	30	25
6674_Bacteria;Proteobacteria;Alphaproteobacteria;Rickettsiales;SAR116 clade	40	27	33	0	0	0	0	1	0	1	1	1	0	2	13	2	13	25	17	25	5	2	11	19	65	40	10	16	5	11	4	9	9	4	8	15	4	7	11	21	17	17	18	16	7	6	8	27	4
3187_Bacteria;Proteobacteria;Gammaproteobacteria;Alteromonadales;Pseudoalteromonadaceae;Psychrosphaera	8	22	6	0	0	0	1	1	2	0	0	11	0	3	1	4	0	1	1	12	12	1	9	6	15	55	32	9	39	4	2	18	1	3	0	8	1	6	6	3	10	2	1	8	0	1	0	3	0
3248_Bacteria;Proteobacteria;Alphaproteobacteria;Rhodospirillales;Rhodospirillaceae;AEGEAN-169 marine group	34	28	33	0	0	0	0	0	0	0	0	0	0	0	0	0	0	0	0	0	0	0	0	0	1	1	0	0	59	80	37	61	31	15	4	18	0	0	0	0	0	1	0	0	0	0	0	0	0
12087_Bacteria;Bacteroidetes;Flavobacteriia;Flavobacteriales;Flavobacteriaceae;NS4 marine group	5	2	3	1	0	2	0	0	0	0	2	18	8	0	23	28	13	27	7	8	0	0	7	3	2	4	5	0	1	0	4	3	2	4	7	10	15	9	21	44	49	46	114	131	55	34	39	41	14
6387_Bacteria;Bacteroidetes;Sphingobacteriia;Sphingobacteriales;NS11-12 marine group	12	2	10	0	0	0	0	0	0	0	0	11	5	0	1	4	0	3	6	14	16	1	1	65	0	43	55	45	4	37	65	46	20	39	8	4	3	2	4	1	2	1	0	0	0	1	2	2	0
827_Bacteria;Bacteroidetes;Flavobacteriia;Flavobacteriales;Flavobacteriaceae;NS5 marine group	13	2	1	0	0	0	0	0	0	0	0	7	6	25	292	109	85	66	21	12	2	9	10	10	11	20	15	14	15	12	4	9	4	4	0	5	1	0	0	1	0	1	1	3	1	0	0	1	0
12280_Bacteria;Cyanobacteria;Chloroplast	6	6	7	1	0	0	0	2	1	1	0	16	0	5	0	1	8	10	2	8	24	0	2	17	2	12	3	4	1	3	5	6	4	7	50	13	9	19	14	4	9	9	8	4	29	162	144	62	9
1029_Bacteria;Proteobacteria;Gammaproteobacteria;Order Incertae Sedis;Family Incertae Sedis;Marinicella	0	1	0	0	0	0	0	1	0	0	0	9	2	8	5	10	4	17	50	124	57	33	138	53	45	26	20	29	20	11	9	9	11	13	2	32	21	15	23	21	16	15	49	50	23	23	15	19	12
10587_Bacteria;Proteobacteria;Gammaproteobacteria;Oceanospirillales;ZD0405	0	1	0	0	0	0	1	0	0	0	0	0	0	0	7	6	8	8	13	18	5	0	25	11	19	12	16	11	18	19	29	41	32	15	29	59	53	33	63	46	28	22	37	29	9	7	10	18	4
3023_Bacteria;Bacteroidetes;Flavobacteriia;Flavobacteriales;Flavobacteriaceae;NS4 marine group	6	13	4	1	0	0	0	0	0	0	5	21	25	6	7	93	21	70	16	32	13	23	21	47	11	31	23	16	9	19	28	26	42	29	42	30	17	23	30	30	27	31	31	19	21	40	35	27	18
3977_Bacteria;Proteobacteria;AEGEAN-245	93	136	195	4	0	0	0	0	0	0	0	0	0	0	0	0	0	0	0	0	0	0	0	0	0	0	2	0	26	52	102	200	122	53	41	64	2	0	0	1	0	0	0	0	0	0	0	1	0
5539_Bacteria;Proteobacteria;Alphaproteobacteria;Rhizobiales;Rhodobiaceae;Rhodobium	13	26	17	1	0	0	0	0	1	0	0	0	0	0	1	23	32	10	43	41	23	9	3	6	10	4	16	36	8	25	31	37	28	26	6	8	1	3	0	0	1	1	0	2	0	0	2	0	2
9108_Bacteria;Actinobacteria;Actinobacteria;Micrococcales;Microbacteriaceae;Candidatus Aquiluna	0	0	0	0	0	0	0	0	0	0	7	639	422	88	15	58	14	11	3	3	1	0	0	0	0	0	0	0	0	0	0	0	0	0	0	2	2	0	0	0	1	2	0	2	1	0	2	1	1
4267_Bacteria;Proteobacteria;Gammaproteobacteria;Cellvibrionales;Spongiibacteraceae;BD1-7 clade	1	0	0	3	1	17	68	132	367	188	408	0	0	12	29	9	3	1	0	0	0	1	0	1	0	0	1	0	0	2	0	0	0	0	1	0	0	0	0	0	0	0	0	0	0	1	9	38	147
10379_Bacteria;Proteobacteria;Betaproteobacteria;Methylophilales;Methylophilaceae;OM43 clade	16	16	30	5	0	3	5	5	7	2	13	8	15	6	17	11	6	9	8	10	2	5	6	4	13	10	10	6	4	14	11	26	14	10	11	10	7	15	12	11	10	15	13	4	4	1	3	6	15
10313_Bacteria;Proteobacteria;Epsilonproteobacteria;Campylobacterales;Campylobacteraceae;Arcobacter	0	0	0	0	0	0	0	1	2	0	0	1137	0	0	0	0	0	0	0	2	0	2	8	0	1	9	2	0	0	1	0	0	0	0	0	0	0	0	0	1	0	2	0	0	0	0	0	0	0
9836_Bacteria;Proteobacteria;Alphaproteobacteria;Rhodobacterales;Rhodobacteraceae;uncultured	0	0	0	0	1	0	0	1	15	0	0	1	0	0	0	0	0	0	0	0	0	0	0	0	0	0	0	0	0	0	2	0	2	3	1	0	2	7	105	30	33	43	55	22	0	0	52	0	0
3763_Bacteria;Bacteroidetes;Flavobacteriia;Flavobacteriales;NS7 marine group	6	5	3	0	0	1	0	0	0	0	0	1	1	5	41	17	15	42	21	10	1	0	1	0	10	17	2	1	2	1	0	0	0	0	0	0	1	0	0	1	0	0	0	1	0	0	0	1	0
7396_Bacteria;Proteobacteria;Alphaproteobacteria;Rhodobacterales;Rhodobacteraceae;Tateyamaria	0	0	0	6	11	57	138	208	194	59	17	0	1	276	11	27	19	3	4	1	0	4	2	0	7	1	1	0	0	0	0	1	0	1	0	0	0	0	0	0	0	0	1	2	0	0	0	8	26
11045_Bacteria;Proteobacteria;Gammaproteobacteria;Alteromonadales;Pseudoalteromonadaceae;Pseudoalteromonas	0	0	0	2	5	0	0	1	2	7	1	45	0	3	0	0	6	1	7	1	1	1	3	4	0	2	1	11	1	1	10	0	1	1	1	0	0	1	1	1	3	0	10	8	0	0	0	0	0
5973_Bacteria;Bacteroidetes;Flavobacteriia;Flavobacteriales;Flavobacteriaceae;NS4 marine group	0	0	0	0	0	0	0	0	0	0	0	0	0	0	0	0	1	43	4	3	0	0	0	1	4	3	0	1	0	1	0	0	0	0	0	0	0	0	0	0	0	0	0	0	0	0	0	0	0
9293_Bacteria;Bacteroidetes;Flavobacteriia;Flavobacteriales;Flavobacteriaceae;NS5 marine group	3	1	4	97	21	40	36	40	9	8	33	39	17	7	9	27	6	12	11	5	2	5	3	12	0	6	0	0	0	3	3	2	3	19	19	10	10	12	19	13	27	36	63	70	73	45	87	68	36
758_Bacteria;Marinimicrobia (SAR406 clade)	0	10	12	0	0	0	0	0	0	0	0	0	0	0	0	0	0	0	0	0	0	0	0	0	1	2	2	0	12	115	103	137	91	71	12	18	0	0	0	1	1	0	1	0	0	0	0	0	0
12261_Bacteria;Proteobacteria;Gammaproteobacteria;Oceanospirillales;Oceanospirillaceae;Marinobacterium	0	0	0	7	10	10	35	43	24	25	7	9	0	1	12	5	9	2	2	4	2	1	8	2	1	8	1	2	2	2	2	2	1	0	0	5	2	3	6	2	1	1	0	3	0	0	1	1	38
12492_Bacteria;Proteobacteria;Gammaproteobacteria;Oceanospirillales;Oceanospirillaceae;Marinobacterium	9	16	9	7	4	12	23	6	7	8	14	5	1	0	0	2	1	4	6	2	1	0	9	13	7	11	10	9	3	4	15	22	11	13	19	14	13	11	20	7	10	13	12	11	5	10	35	56	30
5564_Bacteria;Proteobacteria;Gammaproteobacteria;Alteromonadales;Colwelliaceae;Colwellia	14	14	2	10	1	10	5	4	12	0	4	11	0	3	2	3	0	6	3	2	10	2	1	3	4	4	5	3	4	3	5	22	9	12	18	36	15	13	9	14	10	10	4	21	0	9	8	15	3
4110_Bacteria;Proteobacteria;Alphaproteobacteria;Rhodospirillales;Rhodospirillaceae;OM75 clade	2	1	2	0	0	0	0	0	0	0	0	0	0	0	0	0	0	0	0	0	0	0	0	0	0	0	0	2	0	19	28	53	27	9	4	28	26	49	101	109	47	41	42	55	10	5	14	17	5
3930_Archaea;Euryarchaeota;Thermoplasmata;Thermoplasmatales;Marine Group II	0	0	0	0	0	0	0	0	0	0	0	0	0	0	0	0	0	0	0	0	32	2	9	11	28	46	73	27	0	0	0	0	0	0	0	0	0	0	0	0	0	0	0	0	0	0	0	0	0
9437_Bacteria;Proteobacteria;Alphaproteobacteria;Rhodobacterales;Rhodobacteraceae;Ascidiaceihabitans	47	41	52	1	0	0	0	0	0	0	0	1	0	0	0	0	0	0	1	0	0	0	0	0	0	0	0	1	23	40	28	54	23	17	43	98	1	1	0	0	0	0	0	0	0	0	0	0	0
9453_Bacteria;Proteobacteria;Alphaproteobacteria;Rhodobacterales;Rhodobacteraceae;Planktomarina	0	0	0	0	0	0	0	0	0	0	0	0	8	5	6	6	0	1	0	1	0	0	0	0	0	0	0	0	0	0	0	0	0	0	0	0	0	0	0	0	0	0	1	0	63	61	271	323	77
4920_Bacteria;Bacteroidetes;Flavobacteriia;Flavobacteriales;Cryomorphaceae;Fluviicola	2	8	20	154	5	6	7	8	2	2	1	7	1	0	0	0	0	0	0	1	0	0	1	0	0	10	5	2	1	21	54	97	47	62	10	20	25	25	48	38	73	48	43	36	19	6	5	1	0
6003_Bacteria;Proteobacteria;Gammaproteobacteria;Alteromonadales;Alteromonadaceae;uncultured	0	0	0	0	0	0	0	0	0	0	0	0	0	0	0	0	0	0	0	0	0	0	1	0	0	0	0	0	0	0	0	0	0	0	0	0	0	0	0	0	0	0	0	0	0	0	8	0	1
5942_Bacteria;Proteobacteria;Gammaproteobacteria;Thiotrichales;H2-104-2	14	7	16	0	0	0	0	0	0	0	1	46	1	3	0	0	1	2	5	7	23	2	8	1	7	5	6	6	14	14	7	1	8	4	21	103	108	117	193	137	93	67	66	92	26	20	15	12	43
9198_Bacteria;Bacteroidetes;Flavobacteriia;Flavobacteriales;Flavobacteriaceae;Polaribacter	0	0	0	0	0	0	1	4	11	15	68	11	1	0	20	1	0	0	0	0	0	0	0	0	0	0	0	0	0	0	0	0	0	0	0	0	0	0	0	0	0	1	0	1	0	0	1	1	7
7707_Bacteria;Marinimicrobia (SAR406 clade)	18	23	14	0	0	0	0	0	0	0	0	0	0	0	0	0	0	0	0	0	0	1	0	1	34	34	11	7	1	2	2	0	0	1	3	7	6	3	11	6	5	1	1	0	0	2	0	0	0
9029_Bacteria;Bacteroidetes;Flavobacteriia;Flavobacteriales;Flavobacteriaceae;Polaribacter	0	1	0	86	49	35	116	120	78	70	44	0	1	9	4	8	2	9	11	14	12	17	38	2	0	0	0	0	0	0	0	0	0	1	0	0	0	0	0	0	1	0	0	0	0	2	11	9	80
9217_Bacteria;Bacteroidetes;Flavobacteriia;Flavobacteriales;Flavobacteriaceae;NS5 marine group	0	0	0	0	0	0	0	1	0	3	12	42	9	7	8	7	2	7	13	2	0	0	0	0	0	0	0	0	0	0	0	0	0	0	0	0	0	0	0	0	0	1	0	0	1	1	9	14	17
443_Bacteria;Proteobacteria;Alphaproteobacteria;Rickettsiales;SAR116 clade;Candidatus Puniceispirillum	8	7	12	0	0	0	1	1	0	0	1	11	3	7	72	47	17	28	16	43	10	7	13	18	8	19	5	1	0	3	0	1	1	0	10	15	3	1	5	7	7	5	2	3	4	9	8	10	9
10309_Bacteria;Proteobacteria;Epsilonproteobacteria;Campylobacterales;Campylobacteraceae;Arcobacter	0	0	0	0	0	0	0	0	0	0	0	1	2	2	1	1	6	7	24	49	54	29	51	62	0	2	2	0	0	1	0	0	1	0	0	0	0	0	0	0	0	0	0	0	0	0	0	0	0
8723_Bacteria;Bacteroidetes;Flavobacteriia;Flavobacteriales;Flavobacteriaceae;Maribacter	0	0	0	0	0	0	2	10	5	5	0	0	0	0	0	0	0	0	0	0	0	2	0	1	0	2	0	0	0	0	0	0	0	0	0	0	0	0	0	0	2	2	1	2	3	5	1	5	2
9415_Bacteria;Proteobacteria;Gammaproteobacteria;Gammaproteobacteria Incertae Sedis;Unknown Family;Thiohalorhabdus	0	0	0	10	5	9	2	0	10	0	0	0	0	2	2	0	1	0	1	0	1	0	0	2	0	0	1	6	3	2	24	0	8	35	27	0	5	2	145	41	5	29	18	32	0	0	1	6	0
6034_Bacteria;Bacteroidetes;Flavobacteriia;Flavobacteriales;Flavobacteriaceae;Formosa	1	0	0	1	0	0	1	2	6	5	10	15	13	178	27	40	22	22	21	52	118	191	98	36	6	2	0	0	0	0	1	0	0	0	0	0	0	1	0	0	0	0	0	0	0	0	0	4	7
11425_Bacteria;Marinimicrobia (SAR406 clade)	12	15	24	0	0	0	0	0	0	0	0	0	0	0	0	0	0	0	0	1	1	0	5	26	30	69	34	15	9	24	14	23	14	6	0	1	4	0	3	2	0	1	1	0	0	0	0	0	0
10235_Bacteria;Proteobacteria;Gammaproteobacteria;Cellvibrionales;Porticoccaceae;SAR92 clade	1	1	3	10	16	21	16	14	13	6	31	0	0	0	1	1	0	1	0	1	0	0	1	1	1	2	3	1	1	1	0	2	0	0	2	6	4	1	3	1	4	6	4	2	1	9	18	87	168
10102_Bacteria;Cyanobacteria;Chloroplast	0	0	0	121	354	707	111	222	159	22	11	0	0	0	0	0	0	0	0	1	0	0	1	3	8	2	6	1	2	0	0	0	0	0	0	0	0	1	0	0	0	0	0	0	2	42	6	13	14
2119_Bacteria;Proteobacteria;Gammaproteobacteria;Thiotrichales;Thiotrichaceae;Thiothrix	0	0	0	0	0	0	0	0	0	0	0	0	2	0	4	3	4	8	20	42	7	5	25	4	21	10	13	7	4	7	13	13	21	12	4	23	36	24	51	41	42	52	60	85	52	52	42	21	22
12402_Bacteria;Proteobacteria;Gammaproteobacteria;Oceanospirillales;ZD0405	0	0	4	0	0	0	0	0	0	0	0	0	0	0	1	1	5	10	17	24	4	0	22	26	18	14	15	8	10	21	31	46	30	25	29	66	45	45	56	49	23	33	27	35	18	9	18	11	9
2347_Bacteria;Bacteroidetes;Flavobacteriia;Flavobacteriales;Flavobacteriaceae;Nonlabens	0	0	0	0	0	1	0	0	0	0	0	0	0	0	0	0	0	0	0	0	0	2	0	0	0	1	0	2	0	4	1	0	0	3	5	0	0	1	16	13	3	7	26	23	0	0	0	47	0
8999_Bacteria;Proteobacteria;Gammaproteobacteria;Oceanospirillales;Hahellaceae;Endozoicomonas	7	1	7	2	0	8	12	2	2	7	12	1	2	0	0	1	0	0	2	5	0	1	3	4	8	6	15	17	0	36	76	12	75	273	9	5	9	104	17	55	60	73	40	10	50	38	43	9	13
10561_Bacteria;Proteobacteria;Gammaproteobacteria;Alteromonadales;Colwelliaceae;Colwellia	8	8	1	2	0	0	0	2	16	1	1	24	0	0	1	0	1	0	1	4	0	0	3	4	0	8	35	1	12	5	8	21	1	2	1	2	0	1	1	0	6	1	2	3	2	31	4	9	5
1628_Bacteria;Planctomycetes;Planctomycetacia;Planctomycetales;Planctomycetaceae;uncultured	0	0	0	0	0	0	0	0	0	0	0	0	0	0	0	0	0	0	0	1	68	135	75	54	190	94	41	86	0	0	0	0	0	0	0	0	0	0	0	0	0	0	0	0	0	0	0	0	0
12611_Bacteria;Proteobacteria;Gammaproteobacteria;Cellvibrionales;Porticoccaceae;SAR92 clade	0	0	0	5	2	6	35	76	55	69	32	4	0	5	10	4	3	12	7	1	0	0	3	1	1	2	0	2	0	0	1	2	1	1	3	2	1	3	1	2	3	0	0	0	2	1	9	25	45
7793_Bacteria;Cyanobacteria;Chloroplast	0	0	0	0	25	18	4	5	3	0	0	0	0	0	0	0	0	4	0	1	1	0	0	2	2	0	0	1	0	0	0	0	0	0	0	0	0	0	0	0	0	0	0	0	0	2	1	0	1
10801_Bacteria;Proteobacteria;Gammaproteobacteria;Cellvibrionales;Halieaceae;OM60(NOR5) clade	36	26	54	0	0	0	0	0	0	0	0	0	0	0	0	0	0	0	1	0	1	15	10	61	4	8	7	5	1	13	5	4	2	1	0	0	0	0	0	0	0	0	0	0	0	0	0	0	0
8245_Bacteria;Bacteroidetes;Flavobacteriia;Flavobacteriales;Cryomorphaceae;Owenweeksia	5	1	3	1	0	0	1	0	3	17	48	0	0	0	0	0	0	0	0	0	0	0	1	1	0	8	11	15	0	42	110	61	69	202	5	2	6	24	9	8	17	32	20	4	15	40	42	32	5
7536_Bacteria;Proteobacteria;Epsilonproteobacteria;Campylobacterales;Campylobacteraceae;Arcobacter	0	1	0	0	0	0	0	0	0	0	0	6	1	0	0	0	0	2	1	3	11	21	7	224	8	23	44	2	18	0	0	0	0	0	0	1	0	0	0	0	0	0	0	0	0	1	0	1	0
10862_Bacteria;Proteobacteria;Gammaproteobacteria;Alteromonadales;Alteromonadaceae;Paraglaciecola	2	0	0	4	12	4	11	11	13	23	3	3	0	0	4	0	0	0	0	0	0	0	1	2	2	2	2	166	58	33	23	4	3	77	28	0	5	28	197	62	32	15	6	9	0	0	4	2	12
6564_Bacteria;Bacteroidetes;Flavobacteriia;Flavobacteriales;Flavobacteriaceae;NS5 marine group	3	6	4	80	29	48	59	37	12	5	17	30	25	2	6	31	5	11	7	10	5	6	4	11	1	2	5	1	1	2	2	3	5	15	15	4	5	6	9	13	23	43	40	64	37	33	52	41	25
11721_Bacteria;Proteobacteria;Betaproteobacteria;Methylophilales;Methylophilaceae;OM43 clade	9	15	24	0	1	12	6	0	0	6	13	4	2	0	0	1	0	0	0	1	0	0	0	0	0	0	0	0	0	2	26	21	34	64	69	20	55	71	76	50	50	52	44	23	41	22	26	7	16
1440_Bacteria;Proteobacteria;Alphaproteobacteria;Rickettsiales;SAR116 clade	16	18	28	1	0	1	0	0	0	0	0	0	0	0	2	0	0	0	0	5	1	1	3	8	24	31	49	52	36	42	25	34	18	4	0	4	1	9	20	23	19	21	19	21	5	4	3	8	1
3082_Bacteria;Proteobacteria;Gammaproteobacteria;Oceanospirillales;Hahellaceae;Endozoicomonas	1	1	0	0	0	0	0	0	0	0	0	1	0	0	9	2	3	6	14	57	50	14	53	50	19	46	15	2	11	1	1	0	0	0	0	0	0	0	0	0	0	0	0	0	0	0	1	0	0
1839_Bacteria;Actinobacteria;Acidimicrobiia;Acidimicrobiales;Sva0996 marine group	17	16	22	0	0	0	0	0	0	0	0	3	4	0	0	11	23	15	17	11	13	7	7	20	21	6	14	11	2	8	9	33	19	6	15	14	13	18	29	9	18	12	10	9	7	1	3	3	0
12499_Bacteria;Proteobacteria;Gammaproteobacteria;Oceanospirillales;SAR86 clade	9	15	21	0	0	1	1	0	0	1	4	11	2	0	0	3	5	10	1	7	4	2	12	23	18	25	16	13	13	14	18	19	12	12	13	15	21	17	31	18	15	21	22	23	7	9	12	20	15
4666_Bacteria;Proteobacteria;Epsilonproteobacteria;Campylobacterales;Campylobacteraceae;Arcobacter	0	0	0	0	0	0	0	0	0	0	0	55	2	1	0	0	1	0	0	4	7	0	2	34	5	4	9	1	0	0	0	0	0	0	0	0	0	0	0	0	0	0	0	0	0	0	0	0	0
3093_Bacteria;Proteobacteria;Gammaproteobacteria;Alteromonadales;Idiomarinaceae;Idiomarina	1	0	0	0	0	0	0	0	0	0	0	0	0	2	0	3	6	0	21	68	1	0	1	0	0	1	3	95	0	6	2	0	0	2	10	0	0	0	5	2	3	0	2	2	0	0	0	0	375
4459_Bacteria;Proteobacteria;Deltaproteobacteria;Bdellovibrionales;Bacteriovoracaceae;uncultured	7	1	5	1	0	0	0	0	0	0	0	16	6	1	0	2	1	2	0	25	11	0	3	21	1	24	45	87	8	95	82	22	17	29	0	3	3	2	7	2	0	0	1	2	1	0	1	0	0
3774_Bacteria;Proteobacteria;Gammaproteobacteria;Cellvibrionales;Spongiibacteraceae;Spongiibacter	0	0	0	1	0	0	0	0	0	0	0	0	0	0	0	0	0	0	0	0	0	0	0	0	0	0	0	70	5	2	1	0	1	2	0	0	0	0	0	0	3	1	1	0	0	0	0	1	0
5500_Bacteria;Proteobacteria;Gammaproteobacteria;Thiotrichales;Francisellaceae;Francisella	0	1	0	0	0	0	0	3	0	0	0	12	2	6	1	1	4	29	8	20	22	4	20	11	7	5	5	2	2	1	0	0	1	1	0	1	0	0	0	0	4	2	2	6	2	5	0	0	0
2952_Bacteria;Proteobacteria;Gammaproteobacteria;Cellvibrionales;Halieaceae;Halioglobus	8	6	6	20	5	32	52	54	58	17	22	9	4	0	3	1	1	1	6	5	5	3	10	4	9	21	4	14	4	18	12	25	10	26	15	25	8	19	15	13	21	14	11	16	9	12	19	13	10
4792_Bacteria;Cyanobacteria;Cyanobacteria;SubsectionIII;FamilyI;Phormidium	0	1	0	54	124	475	19	41	13	1	1	2	0	2	0	0	0	0	0	0	0	0	0	0	0	0	0	0	0	0	0	0	0	0	0	0	0	0	0	0	0	0	0	1	0	0	0	0	0
11157_Bacteria;Proteobacteria;Gammaproteobacteria;Oceanospirillales;Oceanospirillaceae;Pseudospirillum	20	14	11	1	3	1	11	3	1	0	1	6	0	0	3	1	0	6	9	13	4	1	10	19	14	11	25	23	18	11	25	31	9	20	14	22	18	17	27	17	15	13	14	11	7	12	12	18	8
2059_Bacteria;Proteobacteria;Gammaproteobacteria;Oceanospirillales;Oceanospirillaceae;Pseudospirillum	8	5	5	0	0	0	0	0	0	1	1	34	3	0	1	3	1	6	0	8	2	0	2	14	1	10	14	6	5	36	94	83	95	136	47	51	36	47	44	35	30	48	30	23	10	20	7	7	3
8381_Bacteria;Proteobacteria;Gammaproteobacteria;Alteromonadales;Psychromonadaceae;Psychromonas	8	21	1	1	0	0	0	4	2	9	1	7	0	3	0	0	0	1	0	1	0	1	1	22	2	6	8	2	23	3	6	30	2	7	1	5	0	4	3	0	5	0	0	4	2	21	4	14	3
6798_Bacteria;Proteobacteria;Alphaproteobacteria;Rhodobacterales;Rhodobacteraceae;Ascidiaceihabitans	22	20	20	0	1	0	0	0	0	0	0	3	6	12	6	14	20	9	19	32	9	4	10	13	6	7	8	9	9	9	15	11	8	6	8	18	8	12	11	3	5	2	7	1	2	5	7	9	7
10064_Bacteria;Planctomycetes;OM190	6	9	12	0	0	1	1	1	1	0	0	48	18	2	0	5	2	6	1	7	7	1	1	20	1	4	33	20	11	27	50	58	35	29	143	81	67	82	53	30	30	35	21	18	28	46	32	10	2
3420_Bacteria;Proteobacteria;Alphaproteobacteria;Rickettsiales;Mitochondria	0	1	0	4	6	12	8	5	0	0	0	0	0	0	0	0	2	0	0	0	0	0	0	0	0	0	0	0	0	0	1	2	1	0	0	0	0	0	0	0	2	2	0	0	2	12	16	47	142
5457_Bacteria;Proteobacteria;Gammaproteobacteria;Oceanospirillales;Oceanospirillaceae;Pseudospirillum	5	2	0	39	1	3	4	1	2	0	3	0	0	0	0	0	0	0	1	2	0	0	0	0	0	0	0	0	4	10	13	14	35	79	58	30	0	1	0	2	1	0	0	1	0	1	4	0	2
2883_Bacteria;Proteobacteria;TA18	7	5	5	0	0	0	0	0	0	0	1	0	0	0	0	0	0	0	0	0	0	0	1	16	14	26	127	65	60	42	3	7	1	1	0	0	0	0	1	0	0	0	0	0	0	0	0	0	0
12429_Bacteria;Proteobacteria;Gammaproteobacteria;Cellvibrionales;Halieaceae;OM60(NOR5) clade	1	0	0	0	0	0	1	0	0	0	0	3	2	8	22	14	6	13	9	22	1	1	5	2	1	4	3	2	4	1	0	0	1	1	0	0	2	0	0	1	0	0	0	0	0	0	2	1	0
9932_Bacteria;Proteobacteria;Alphaproteobacteria;Rhodobacterales;Rhodobacteraceae;Amylibacter	1	1	1	22	18	17	29	37	37	29	18	8	0	2	27	10	1	8	7	12	4	1	6	14	6	14	5	5	2	1	3	0	5	2	0	2	2	2	3	1	2	2	1	2	0	0	1	2	27
5319_Bacteria;Proteobacteria;Gammaproteobacteria;Oceanospirillales;Oceanospirillaceae;Pseudospirillum	2	0	0	5	4	10	7	6	3	1	7	0	0	15	2	0	2	0	4	4	0	0	1	0	0	0	0	9	7	2	6	0	11	30	375	0	7	12	94	26	46	26	22	20	1	0	7	0	0
3466_Bacteria;Proteobacteria;Alphaproteobacteria;Rhodospirillales;Rhodospirillaceae;Defluviicoccus	45	46	29	0	0	0	0	0	0	0	0	0	0	0	0	0	0	0	0	0	1	0	0	0	2	8	30	33	22	43	7	9	3	0	0	2	0	3	4	0	0	3	2	1	0	0	1	1	0
11965_Bacteria;Proteobacteria;Gammaproteobacteria;Cellvibrionales;Halieaceae;OM60(NOR5) clade	13	6	12	0	0	0	0	0	0	0	0	1	0	3	3	2	9	6	3	5	2	19	10	56	9	22	10	9	1	7	13	13	8	4	18	22	11	11	23	13	14	20	12	7	3	9	7	5	4
5461_Bacteria;Proteobacteria;Gammaproteobacteria;Oceanospirillales;Oceanospirillaceae;Pseudospirillum	0	0	0	5	11	30	34	27	13	2	16	12	2	1	24	4	5	9	3	8	0	0	7	2	1	0	0	1	0	4	6	1	5	17	15	8	3	5	5	8	4	14	9	7	7	21	24	16	34
10262_Bacteria;Proteobacteria;Gammaproteobacteria;Oceanospirillales;SAR86 clade	0	0	0	1	0	0	0	0	0	0	0	0	0	0	0	0	0	0	0	0	0	0	0	0	0	0	0	0	0	0	0	0	0	0	0	1	3	10	43	95	66	48	38	49	9	2	0	1	0
6083_Bacteria;Proteobacteria;Gammaproteobacteria;Alteromonadales;Idiomarinaceae;Idiomarina	1	0	0	0	0	0	0	0	0	0	0	11	2	0	0	1	2	0	0	0	0	0	0	1	0	0	0	11	0	0	0	0	0	0	0	0	0	0	0	0	0	0	1	1	0	0	0	0	2
4301_Bacteria;Cyanobacteria;Chloroplast	20	18	27	3	1	0	0	0	0	0	0	0	0	0	0	1	3	5	6	4	5	1	4	18	6	3	14	9	8	6	14	24	50	38	43	36	7	19	49	28	52	33	68	55	45	57	72	68	15
6468_Bacteria;Cyanobacteria;Chloroplast	0	0	0	0	0	0	0	0	0	0	0	1	2	18	18	1	1	4	1	2	0	0	0	0	2	0	1	2	0	2	0	0	0	0	0	0	0	0	0	0	0	0	0	0	0	0	0	0	0
7168_Bacteria;Cyanobacteria;Chloroplast	0	0	0	0	0	0	0	0	0	0	0	0	0	0	0	0	0	0	0	0	7	1	8	27	6	13	16	13	0	0	0	0	0	0	0	0	0	0	0	0	0	0	0	0	0	0	1	1	0
2782_Bacteria;Proteobacteria;Gammaproteobacteria;Oceanospirillales;ZD0405	0	2	0	0	0	0	0	0	0	0	0	0	0	1	8	2	8	15	22	21	6	1	16	16	12	9	11	6	3	14	17	14	23	18	19	55	24	21	27	29	29	32	21	22	16	9	15	12	8
1734_Bacteria;Fusobacteria;Fusobacteriia;Fusobacteriales;Fusobacteriaceae;Fusobacterium	3	6	12	6	1	3	25	86	3	0	0	0	1	0	7	0	1	0	4	1	12	6	2	1	23	0	3	1	13	1	3	14	0	6	8	25	8	8	25	12	134	5	15	29	4	4	12	3	4
2686_Bacteria;Bacteroidetes;Flavobacteriia;Flavobacteriales;Cryomorphaceae;Owenweeksia	35	29	33	0	0	1	0	1	0	0	0	0	0	0	0	0	0	0	0	0	0	0	0	0	0	0	2	0	0	5	0	2	1	0	2	0	5	3	7	4	0	5	0	2	0	3	0	1	0
1705_Bacteria;Proteobacteria;Alphaproteobacteria;Rhodobacterales;Rhodobacteraceae;uncultured	0	0	0	0	0	0	0	1	0	0	0	0	78	266	95	14	2	23	17	43	0	0	0	1	1	3	1	0	0	0	0	0	0	0	2	1	1	1	3	0	1	0	0	0	87	77	55	43	44
1824_Bacteria;Actinobacteria;Acidimicrobiia;Acidimicrobiales;Sva0996 marine group	3	10	18	0	0	0	0	0	0	0	0	1	0	0	0	0	0	14	2	12	17	6	6	45	0	2	12	10	1	7	4	5	2	3	0	5	15	64	53	74	56	61	31	25	8	5	0	2	0
11923_Bacteria;Bacteroidetes;Flavobacteriia;Flavobacteriales;Flavobacteriaceae;NS5 marine group	7	7	16	0	0	0	0	0	0	0	1	0	0	0	0	0	1	3	2	8	2	3	14	8	22	27	27	17	8	5	5	11	4	3	0	10	2	8	9	7	2	5	2	4	1	0	1	0	0
6559_Bacteria;Bacteroidetes;Flavobacteriia;Flavobacteriales;Flavobacteriaceae;NS5 marine group	3	2	7	20	7	5	5	5	1	2	4	22	19	3	10	17	4	12	9	13	5	2	7	11	1	4	2	1	0	2	0	4	5	7	11	17	13	14	36	33	57	79	94	105	58	35	43	33	18
3904_Archaea;Euryarchaeota;Thermoplasmata;Thermoplasmatales;Marine Group II	0	0	0	0	0	0	0	0	0	0	0	0	0	0	0	0	0	0	0	0	7	1	21	41	68	61	34	14	0	0	0	0	0	0	0	0	0	0	0	0	0	0	0	0	0	0	0	0	0
10643_Bacteria;Proteobacteria;Alphaproteobacteria;Rhodospirillales;Rhodospirillaceae;uncultured	4	2	1	0	0	0	0	0	0	0	4	4	0	0	0	1	0	3	2	51	12	1	2	6	15	10	31	53	28	16	14	24	17	17	5	8	3	11	2	7	5	12	2	4	2	2	5	2	0
5652_Bacteria;Proteobacteria;Gammaproteobacteria;Oceanospirillales;Oceanospirillaceae;Balneatrix	0	0	0	1	14	118	233	314	94	73	118	0	0	0	0	0	0	0	0	0	0	0	0	0	0	0	0	0	0	0	0	0	0	1	0	0	0	0	0	0	0	1	1	0	2	0	1	10	21
4682_Bacteria;Proteobacteria;Alphaproteobacteria;Rickettsiales;SAR116 clade	0	0	1	2	0	0	2	1	1	3	7	4	1	2	16	0	2	8	2	9	5	1	5	18	6	10	2	0	2	1	3	2	0	0	1	3	1	0	4	2	3	3	4	2	1	0	2	3	16
10013_Bacteria;Cyanobacteria;Chloroplast	0	0	0	0	0	3	1	1	0	0	0	5	3	31	6	26	23	16	0	3	0	0	0	1	1	2	0	0	0	0	0	0	0	0	1	0	0	0	0	0	0	2	0	0	0	4	1	2	12
4465_Bacteria;Proteobacteria;Alphaproteobacteria;Rhodobacterales;Rhodobacteraceae;Planktomarina	1	9	13	3	1	4	0	0	2	0	18	8	5	4	9	12	8	13	12	9	4	2	13	15	3	10	1	3	1	6	10	6	3	18	10	5	5	6	7	9	8	33	13	12	26	37	31	32	14
4379_Bacteria;Bacteroidetes;Flavobacteriia;Flavobacteriales;Flavobacteriaceae;Dokdonia	1	0	0	15	18	1	0	1	45	0	2	3	0	5	0	0	0	0	1	0	0	0	0	0	0	1	0	18	7	12	7	0	3	2	15	0	2	19	111	31	19	22	11	11	1	0	4	1	0
3659_Bacteria;Proteobacteria;Gammaproteobacteria;Cellvibrionales;Spongiibacteraceae;BD1-7 clade	6	7	6	1	0	0	0	0	0	0	0	8	4	1	2	6	22	52	20	25	5	1	5	11	0	8	10	7	5	8	27	46	34	35	21	16	15	9	17	26	10	12	9	4	4	4	3	0	3
6841_Bacteria;Proteobacteria;Alphaproteobacteria;Rhodobacterales;Rhodobacteraceae;Loktanella	0	0	0	1	0	1	5	8	7	5	2	71	1	42	7	43	61	2	4	2	3	13	7	10	0	4	1	1	0	1	4	1	0	1	0	0	0	1	0	0	1	0	0	0	1	0	0	3	4
2057_Bacteria;Proteobacteria;Gammaproteobacteria;Oceanospirillales;Oceanospirillaceae;Pseudospirillum	6	1	5	0	0	1	4	4	1	2	2	6	1	0	0	0	0	0	0	0	0	0	0	0	0	0	2	0	1	17	64	91	65	143	6	16	19	21	19	23	27	25	23	9	22	26	10	4	2
3074_Bacteria;Proteobacteria;Alphaproteobacteria;Rickettsiales;SAR116 clade	7	4	1	0	0	0	0	0	0	0	0	0	0	0	0	20	36	62	85	109	27	14	28	35	30	27	5	7	4	0	0	2	1	2	15	8	4	0	5	4	2	2	2	1	5	3	2	9	1
9411_Bacteria;Proteobacteria;Gammaproteobacteria;Oceanospirillales;Oceanospirillaceae;Pseudospirillum	3	2	0	0	0	0	0	0	0	0	0	3	0	12	2	0	2	0	2	1	0	0	0	0	0	1	1	36	39	47	9	0	30	31	45	0	6	12	79	39	35	10	26	14	0	0	1	1	0
6169_Bacteria;Bacteroidetes;Flavobacteriia;Flavobacteriales;NS9 marine group	0	0	0	5	3	1	0	0	0	1	3	6	2	1	5	2	1	2	0	1	1	0	0	0	0	0	0	0	0	0	0	0	0	1	0	0	0	2	0	1	3	4	0	5	5	17	49	57	16
129_Bacteria;Proteobacteria;Alphaproteobacteria;Rhodospirillales;Rhodospirillaceae;uncultured	16	6	11	0	0	11	6	6	4	8	39	61	23	2	5	33	16	38	14	30	13	2	8	38	4	12	8	2	1	10	18	14	18	37	19	10	13	20	15	12	22	32	13	16	33	60	22	24	12
12129_Bacteria;Proteobacteria;Alphaproteobacteria;Rhodobacterales;Rhodobacteraceae;uncultured	1	0	2	33	23	23	26	23	24	21	24	8	5	4	9	5	1	6	5	5	4	2	6	5	5	4	1	0	0	1	0	1	1	0	2	3	0	1	3	4	4	4	2	5	1	1	3	6	51
8551_Bacteria;Bacteroidetes;Cytophagia;Cytophagales;Flammeovirgaceae;Roseivirga	6	6	0	2	5	8	7	9	2	5	0	11	0	41	13	1	23	2	6	2	3	0	4	2	0	0	0	32	3	20	5	0	2	11	14	0	0	12	65	6	9	15	4	11	0	3	4	1	0
9506_Archaea;Euryarchaeota;Thermoplasmata;Thermoplasmatales;Marine Group II	0	1	2	0	0	0	0	0	0	0	0	0	0	0	0	1	2	4	2	7	9	1	6	6	12	15	12	1	1	1	0	0	0	0	0	0	1	0	0	2	0	0	0	0	0	0	0	0	0
12314_Bacteria;Actinobacteria;Acidimicrobiia;Acidimicrobiales;OM1 clade;Candidatus Actinomarina	15	14	11	0	0	0	0	0	0	0	0	3	4	1	0	9	14	16	10	21	10	8	16	15	20	15	11	11	11	8	13	25	10	17	11	8	10	5	14	12	3	5	4	3	7	4	3	7	0
2870_Bacteria;Proteobacteria;Alphaproteobacteria;Caulobacterales;Hyphomonadaceae;Hellea	0	0	0	0	0	0	0	0	0	0	0	0	89	35	30	143	107	83	63	77	0	1	0	0	1	0	0	0	0	0	0	0	0	0	0	0	0	0	1	0	0	0	0	1	24	67	65	85	44
6047_Bacteria;Proteobacteria;Gammaproteobacteria;Alteromonadales;Idiomarinaceae;Idiomarina	0	0	0	0	0	0	0	0	0	0	0	11	0	2	1	0	0	0	1	0	0	0	12	0	0	0	0	28	0	2	0	0	0	0	0	0	0	0	0	0	0	3	1	0	0	0	0	0	1
1662_Bacteria;Proteobacteria;Gammaproteobacteria;Salinisphaerales;Salinisphaeraceae;Salinisphaera	0	0	0	1	3	6	2	1	5	0	1	16	0	1	7	9	6	0	0	1	3	2	20	3	0	12	9	32	5	9	22	0	0	19	5	0	0	2	16	22	19	0	10	4	0	0	1	2	0
3416_Bacteria;Proteobacteria;Epsilonproteobacteria;Campylobacterales;Campylobacteraceae;Arcobacter	4	2	1	4	0	0	21	175	14	15	0	22	0	2	9	2	8	3	24	21	18	39	10	63	10	18	7	87	15	1	1	4	1	0	0	3	1	1	3	0	11	2	1	1	0	18	14	14	0
3658_Bacteria;Proteobacteria;Gammaproteobacteria;Cellvibrionales;Spongiibacteraceae;BD1-7 clade	14	9	9	0	0	1	0	1	3	3	0	11	3	0	1	6	6	9	1	7	2	0	1	3	2	13	29	18	12	29	55	110	84	55	7	4	1	8	5	5	2	7	1	5	4	5	0	2	0
2181_Bacteria;Proteobacteria;Gammaproteobacteria;Order Incertae Sedis;Family Incertae Sedis;Marinicella	56	39	32	0	0	0	0	0	0	0	0	0	0	0	0	1	0	0	0	2	7	7	20	11	32	86	133	66	48	57	47	61	95	35	5	32	23	14	16	12	5	5	3	6	1	2	0	2	0
1546_Bacteria;Proteobacteria;Deltaproteobacteria;Sh765B-TzT-29	61	184	486	0	0	0	0	0	0	0	0	0	0	0	0	0	0	0	0	0	0	0	0	0	0	0	0	0	0	1	2	10	3	4	0	13	22	92	136	80	32	22	13	10	0	0	0	0	0
8122_Bacteria;Proteobacteria;Gammaproteobacteria;Pseudomonadales;Moraxellaceae	2	0	0	9	1	4	1	0	4	2	1	4	1	32	6	18	38	6	17	23	2	12	10	5	0	5	1	70	9	5	10	0	0	1	8	1	0	1	18	0	2	1	37	3	0	0	1	1	0
5360_Bacteria;Bacteroidetes;Flavobacteriia;Flavobacteriales;Cryomorphaceae;Owenweeksia	30	22	13	0	0	0	0	0	0	0	0	0	0	1	0	0	0	1	10	58	39	14	19	26	3	1	5	5	10	5	2	4	4	2	3	10	6	7	9	0	1	1	3	5	3	3	3	5	1
7989_Bacteria;Proteobacteria;Gammaproteobacteria;Cellvibrionales;Porticoccaceae;Porticoccus	41	43	37	2	0	0	0	0	0	0	0	0	0	0	0	0	0	0	0	0	0	0	0	0	0	0	0	0	7	44	64	108	78	59	90	144	5	1	1	1	0	2	0	1	0	0	0	0	0
7792_Bacteria;Cyanobacteria;Chloroplast	0	0	0	71	244	449	194	327	207	24	1	0	0	0	0	0	0	0	0	0	1	0	1	0	1	0	5	1	0	0	0	0	0	0	1	0	0	0	0	0	0	0	0	0	0	1	0	1	1
8789_Bacteria;Proteobacteria;Gammaproteobacteria;Oceanospirillales;Oceanospirillaceae;Balneatrix	1	1	1	5	27	63	67	80	69	27	31	1	0	2	5	0	0	0	0	0	0	0	0	0	0	0	0	0	0	0	0	0	0	0	1	0	0	2	0	0	0	3	2	0	0	0	4	6	14
11444_Bacteria;Proteobacteria;Alphaproteobacteria;Rhodobacterales;Rhodobacteraceae;uncultured	11	7	16	0	0	0	0	0	0	0	0	1	3	12	9	20	7	18	30	28	14	4	17	12	12	9	9	10	2	5	4	10	6	5	1	2	0	2	1	2	3	1	0	0	0	0	0	0	0
2668_Bacteria;Proteobacteria;Deltaproteobacteria;Bdellovibrionales;Bacteriovoracaceae;Peredibacter	1	1	0	2	2	0	0	0	0	0	0	0	0	1	0	0	0	0	0	0	1	0	7	11	1	1	2	11	2	13	9	0	4	60	1	0	0	0	4	4	2	1	5	2	0	0	0	0	0
12665_Bacteria;Proteobacteria;Alphaproteobacteria;Rickettsiales;SAR116 clade	8	11	8	2	0	1	0	0	1	6	8	9	1	4	3	5	2	11	10	11	8	2	6	11	8	11	5	5	12	12	6	12	10	8	7	7	7	5	5	9	7	11	10	6	6	5	11	7	4
8801_Bacteria;Proteobacteria;Gammaproteobacteria;Cellvibrionales;Halieaceae;OM60(NOR5) clade	1	0	0	0	0	0	0	0	0	0	0	0	0	0	0	0	0	0	0	0	0	0	0	0	0	0	0	0	7	2	0	1	0	0	1	1	0	0	0	0	0	0	0	0	0	0	0	0	0
9984_Bacteria;Proteobacteria;Alphaproteobacteria;Rhodobacterales;Rhodobacteraceae;Amylibacter	0	0	0	227	583	402	136	118	34	13	6	1	0	0	1	0	0	1	0	0	0	0	0	0	0	2	0	0	0	0	0	0	0	0	0	0	0	0	0	1	3	3	1	1	0	4	3	0	4
3112_Bacteria;Firmicutes;Bacilli;Bacillales;Staphylococcaceae;Staphylococcus	3	0	0	1	2	0	0	1	4	0	0	13	1	4	14	6	30	4	1	2	1	9	1	0	0	7	0	66	20	4	4	0	1	1	7	0	0	23	43	55	1	5	1	51	0	0	2	0	0
2463_Bacteria;Actinobacteria;Acidimicrobiia;Acidimicrobiales;OM1 clade;Candidatus Actinomarina	14	15	32	0	0	0	0	0	0	0	0	4	4	0	0	5	10	5	12	4	7	6	5	11	10	6	10	10	6	6	9	41	7	11	16	15	14	15	32	14	19	10	30	7	3	3	0	0	1
8911_Bacteria;Planctomycetes;OM190	18	38	53	0	0	0	0	0	0	0	0	0	0	0	0	0	2	0	2	3	2	3	2	13	4	5	10	13	2	13	11	28	13	4	0	2	1	6	9	2	0	0	0	4	0	0	0	1	0
4773_Bacteria;Bacteroidetes;Flavobacteriia;Flavobacteriales;Cryomorphaceae;uncultured	3	7	1	0	0	0	0	0	0	0	0	240	29	8	0	63	28	39	3	22	5	5	3	67	0	0	1	0	0	0	0	1	0	0	0	0	0	0	0	1	0	1	0	0	0	0	0	0	0
11803_Bacteria;Proteobacteria;Gammaproteobacteria;Oceanospirillales;ZD0405	7	16	11	0	0	0	0	0	0	0	0	0	0	0	0	0	0	1	0	24	12	1	15	9	7	10	7	2	7	6	5	3	3	3	4	9	6	6	19	10	2	6	2	1	1	0	1	0	0
6257_Bacteria;Proteobacteria;Betaproteobacteria;Hydrogenophilales;Hydrogenophilaceae;uncultured	14	9	29	1	0	0	0	0	0	0	0	5	1	0	3	5	1	7	7	3	1	1	1	5	14	12	3	3	7	12	11	32	32	16	9	16	13	8	13	12	8	8	4	7	3	1	0	1	0
10882_Bacteria;Bacteroidetes;Flavobacteriia;Flavobacteriales;Flavobacteriaceae	0	0	0	0	0	0	0	0	0	0	0	0	0	0	0	0	0	0	0	0	1	1500	82	7	1	2	0	1	0	1	0	1	0	0	0	1	0	1	1	0	1	0	0	0	0	0	1	1	0
8839_Bacteria;Proteobacteria;Gammaproteobacteria;Pseudomonadales;Moraxellaceae;Acinetobacter	0	0	0	0	0	0	0	1	1	2	0	15	10	23	46	22	67	36	33	36	6	26	17	22	13	27	47	72	13	32	47	0	72	67	33	34	26	141	51	35	46	70	56	88	24	31	21	51	18
7374_Bacteria;Proteobacteria;Gammaproteobacteria;E01-9C-26 marine group	13	13	15	0	0	0	0	0	0	0	0	0	0	0	0	0	0	0	0	0	0	0	0	1	26	17	26	20	16	20	15	38	14	5	1	2	0	1	1	3	1	1	4	0	0	0	0	0	0
6369_Bacteria;Proteobacteria;Gammaproteobacteria;Alteromonadales;Pseudoalteromonadaceae;Pseudoalteromonas	1	1	1	19	1	0	0	0	0	0	0	2	0	0	0	0	0	0	0	0	0	0	0	0	0	0	0	0	24	3	13	2	2	14	4	0	0	0	2	0	0	0	0	2	0	0	0	0	0
2535_Bacteria;Proteobacteria;Gammaproteobacteria;Cellvibrionales;Porticoccaceae;SAR92 clade	9	4	7	23	10	5	3	2	4	5	9	0	0	1	0	1	0	8	3	2	1	0	2	3	2	4	8	1	2	6	10	10	8	7	6	8	5	2	4	3	4	12	8	8	5	7	24	47	67
8071_Bacteria;Verrucomicrobia;Opitutae;Puniceicoccales;Puniceicoccaceae;Coraliomargarita	0	0	0	0	0	0	0	0	1	0	0	0	0	0	0	0	0	0	315	388	692	39	82	7	1	2	0	0	0	0	0	0	0	0	0	0	0	0	0	0	0	0	0	0	0	0	0	0	0
10297_Bacteria;Proteobacteria;Epsilonproteobacteria;Campylobacterales;Campylobacteraceae;Arcobacter	0	3	0	0	0	0	0	0	6	1	4	16	0	3	0	0	0	2	0	0	4	0	0	29	6	17	20	1	46	0	0	15	0	0	1	6	0	0	3	0	6	0	0	0	0	2	3	1	1
2734_Bacteria;Proteobacteria;Gammaproteobacteria;Oceanospirillales;Oceanospirillaceae;Pseudospirillum	0	1	0	22	16	29	14	16	10	4	23	3	5	4	18	15	3	19	3	4	2	0	4	2	0	0	0	1	0	4	3	2	4	10	6	6	5	3	1	4	15	19	8	1	15	23	21	17	25
3007_Bacteria;Proteobacteria;Gammaproteobacteria;Alteromonadales;Alteromonadaceae;Salinimonas	0	0	0	0	0	0	0	0	0	0	0	27	0	1	9	2	11	6	2	2	3	0	0	8	4	2	1	0	0	0	0	0	0	0	0	0	0	1	0	0	0	0	0	0	0	0	1	1	0
5148_Bacteria;Proteobacteria;Gammaproteobacteria;Cellvibrionales;Cellvibrionaceae	15	21	1	0	0	1	5	7	4	2	1	12	0	10	6	2	3	5	3	7	4	0	0	0	4	3	3	3	11	1	0	26	2	3	0	25	5	1	15	0	16	3	2	4	2	3	5	7	3
10087_Bacteria;Cyanobacteria;Chloroplast	0	0	0	0	0	1	0	3	4	0	0	1	0	0	0	0	0	0	0	0	0	0	0	0	0	0	0	0	0	0	0	0	0	1	2	0	0	0	0	1	1	0	6	9	144	21	6	138	39
11509_Bacteria;Proteobacteria;Alphaproteobacteria;Rhodobacterales;Rhodobacteraceae;Planktomarina	2	0	1	37	27	34	28	15	28	27	26	7	3	1	9	9	6	8	5	5	3	1	5	6	2	3	1	0	0	0	2	3	0	2	1	3	3	1	2	5	4	1	2	1	1	0	2	5	51
11934_Bacteria;Bacteroidetes;Flavobacteriia;Flavobacteriales;Flavobacteriaceae;Marixanthomonas	1	0	0	0	1	0	0	0	0	0	0	2	0	0	0	1	1	0	0	0	0	0	0	0	1	0	0	0	0	0	0	0	0	0	3	0	0	1	0	3	1	0	18	0	0	0	0	0	0
4279_Bacteria;Planctomycetes;Planctomycetacia;Planctomycetales;Planctomycetaceae;Blastopirellula	31	38	34	0	0	0	0	0	0	0	0	0	1	4	5	7	13	3	18	7	3	8	11	37	85	31	25	29	3	11	5	27	10	5	5	3	3	4	6	7	4	4	4	3	1	0	1	0	0
447_Bacteria;Planctomycetes;Pla3 lineage	3	6	8	0	0	0	0	0	0	0	0	0	0	0	0	0	0	0	0	0	0	0	0	0	0	1	0	0	0	25	184	362	312	119	20	18	5	10	31	56	37	33	38	34	7	1	1	0	0
3616_Bacteria;Bacteroidetes;Sphingobacteriia;Sphingobacteriales;NS11-12 marine group	5	2	2	1	0	1	8	7	36	34	75	70	17	4	1	2	2	6	4	0	3	4	0	1	0	2	2	7	0	7	19	12	46	83	51	17	8	20	23	7	39	126	30	20	27	41	70	28	18
4517_Bacteria;Proteobacteria;Alphaproteobacteria;Rhodobacterales;Rhodobacteraceae;Roseovarius	0	0	0	1	0	0	0	0	6	0	0	10	0	3	6	11	14	2	6	5	1	4	4	5	0	6	1	8	0	7	1	0	0	1	6	0	0	3	13	16	3	3	6	5	0	0	7	2	0
5833_Bacteria;Bacteroidetes;Flavobacteriia;Flavobacteriales;Flavobacteriaceae;NS5 marine group	8	10	20	0	0	0	0	0	0	0	0	0	1	0	1	7	8	14	14	9	4	5	14	15	19	6	8	6	4	9	9	14	5	3	0	0	0	1	5	6	1	1	0	1	0	0	0	0	0
9690_Bacteria;Cyanobacteria;Chloroplast	20	32	39	0	0	0	0	1	0	0	0	0	0	0	0	0	2	2	3	2	0	0	0	0	3	1	3	1	1	4	0	3	0	0	2	0	0	4	0	1	1	0	0	0	0	0	0	0	0
10792_Bacteria;Proteobacteria;Gammaproteobacteria;Cellvibrionales;Halieaceae;Luminiphilus	2	3	3	0	0	0	0	0	0	0	0	1	1	1	1	1	0	0	0	0	0	0	0	0	0	0	0	0	5	18	10	14	6	3	2	7	0	0	0	0	0	0	0	0	0	0	0	0	0
6653_Bacteria;Proteobacteria;Gammaproteobacteria;Oceanospirillales;SAR86 clade	16	25	37	0	0	1	1	0	0	0	5	4	1	0	0	1	1	2	2	7	2	1	4	9	20	37	14	7	9	5	20	25	17	16	19	21	33	22	35	33	25	31	34	21	13	14	19	9	9
1605_Bacteria;Bacteroidetes;Sphingobacteriia;Sphingobacteriales;Saprospiraceae;Aureispira	9	18	36	0	1	1	2	1	3	1	0	2	0	1	1	1	1	0	34	22	0	1	15	15	1	0	0	0	0	3	5	14	2	4	4	21	15	17	30	17	17	22	23	42	12	12	19	15	5
867_Bacteria;Bacteroidetes;Flavobacteriia;Flavobacteriales;Flavobacteriaceae;Dokdonia	0	0	0	0	0	0	0	0	2	0	0	40	0	8	9	8	15	17	0	1	1	2	1	3	0	1	0	1	1	1	0	0	0	1	2	0	1	0	0	0	0	0	11	2	0	0	0	4	0
7816_Bacteria;Cyanobacteria;Chloroplast	29	59	39	0	0	0	0	0	0	0	0	0	0	0	0	0	0	0	0	0	0	0	0	0	0	0	0	0	1	4	0	0	0	0	0	0	0	0	0	0	0	0	0	0	0	0	0	0	0
3337_Bacteria;Bacteroidetes;Flavobacteriia;Flavobacteriales;NS9 marine group	3	2	2	0	0	0	0	0	0	0	0	5	2	8	0	0	5	3	9	7	3	13	131	41	0	0	0	2	0	1	0	0	0	0	0	0	0	0	0	0	0	0	0	0	0	0	0	0	0
5260_Bacteria;Verrucomicrobia;Opitutae;MB11C04 marine group	5	14	14	0	0	0	0	0	0	0	0	2	0	1	19	2	2	6	3	8	6	1	3	5	19	16	7	20	6	3	5	14	14	13	39	35	22	32	31	21	6	6	6	5	4	8	16	21	9
12525_Bacteria;Cyanobacteria;Chloroplast	1	5	4	18	32	19	3	10	2	0	2	2	0	1	1	1	2	5	5	1	7	0	4	6	2	3	3	1	0	2	1	4	17	16	13	11	20	10	36	30	54	80	62	45	25	15	21	15	5
1468_Bacteria;Proteobacteria;Gammaproteobacteria;Cellvibrionales;Halieaceae;OM60(NOR5) clade	1	3	0	6	2	2	0	1	2	0	1	60	17	7	25	41	63	68	22	43	5	1	6	10	1	1	1	0	0	1	2	0	1	0	7	0	5	7	9	9	8	13	10	9	5	6	1	2	5
12285_Archaea;Euryarchaeota;Thermoplasmata;Thermoplasmatales;Marine Group II	4	1	1	0	0	0	0	0	0	0	0	0	0	0	1	0	0	0	0	0	0	0	0	5	0	6	24	15	13	11	15	14	0	0	0	0	0	1	3	0	0	0	0	0	0	0	0	0	0
5681_Bacteria;Proteobacteria;Alphaproteobacteria;Sphingomonadales;Erythrobacteraceae;Erythrobacter	0	0	0	0	0	0	0	0	0	0	0	0	0	7	15	11	29	1	8	10	0	4	7	5	0	3	0	3	0	0	1	0	0	0	0	0	0	0	0	0	0	0	0	0	0	0	0	0	0
8991_Bacteria;Proteobacteria;Alphaproteobacteria;Rickettsiales;SAR116 clade	8	4	8	0	0	2	2	1	0	1	2	18	2	3	11	7	4	16	10	10	2	1	6	7	11	8	15	6	4	6	5	6	3	6	9	10	8	1	3	5	5	8	9	8	8	5	11	9	2
7539_Bacteria;Proteobacteria;Epsilonproteobacteria;Campylobacterales;Campylobacteraceae;Arcobacter	0	1	0	3	0	0	0	0	4	1	0	262	0	0	1	0	0	0	1	0	0	4	2	1	3	10	3	0	4	1	2	1	0	0	0	0	0	1	0	0	1	14	0	2	0	5	3	12	1
4178_Bacteria;Proteobacteria;Alphaproteobacteria;Rhodospirillales;AT-s3-44	3	0	1	0	0	0	0	0	0	0	0	6	2	0	0	0	0	1	1	0	0	0	0	1	0	1	1	1	0	36	94	158	101	92	72	70	51	88	101	52	42	47	35	31	33	22	13	5	0
12030_Bacteria;Bacteroidetes;Flavobacteriia;Flavobacteriales;Flavobacteriaceae;Polaribacter	1	0	0	3	1	6	20	56	147	276	72	1	0	8	6	8	1	1	0	0	0	1	0	0	0	0	0	0	0	0	0	1	0	1	0	0	0	0	0	1	0	0	0	0	0	10	1	1	9
8272_Bacteria;Proteobacteria;Betaproteobacteria;Burkholderiales;Burkholderiaceae;Polynucleobacter	17	4	14	1	0	37	8	4	2	0	3	0	0	0	0	0	0	0	0	0	0	0	0	0	0	0	2	3	0	15	45	41	157	415	3	2	15	119	15	9	18	28	10	6	3	8	3	2	1
12137_Bacteria;Proteobacteria;Alphaproteobacteria;Rhodobacterales;Rhodobacteraceae;Ascidiaceihabitans	3	1	2	0	0	1	0	1	0	0	2	2	8	4	10	10	4	12	11	9	2	1	3	10	7	4	4	1	5	2	1	3	2	0	0	5	6	1	3	1	0	0	0	0	0	0	0	1	23
9369_Bacteria;Proteobacteria;Gammaproteobacteria;Oceanospirillales;SAR86 clade	6	8	16	0	0	0	0	0	0	2	11	6	0	3	3	3	2	9	15	33	4	1	6	9	8	18	10	4	8	3	5	7	4	2	6	17	3	2	7	7	4	8	6	9	1	1	2	5	9
6400_Bacteria;Bacteroidetes;Flavobacteriia;Flavobacteriales;NS9 marine group	0	0	0	0	0	0	0	0	0	0	0	0	0	0	0	0	0	0	0	0	1	1	12	9	0	0	0	0	0	0	0	0	0	0	2	0	1	1	0	0	0	0	0	0	0	1	1	3	0
3999_Bacteria;Proteobacteria;Gammaproteobacteria;Legionellales;Legionellaceae;uncultured	1	0	0	1	1	11	86	90	78	11	5	5	4	3	1	3	5	0	18	32	1	0	0	0	2	3	0	3	1	4	17	71	26	13	11	15	4	6	8	6	5	6	13	6	26	51	32	17	5
8013_Bacteria;Proteobacteria;Gammaproteobacteria;Pseudomonadales;Moraxellaceae;Psychrobacter	0	0	0	0	0	1	0	0	0	0	0	1	0	13	5	20	23	4	31	7	0	10	3	1	0	11	11	7	0	1	3	0	0	0	0	0	0	12	1	5	18	0	2	13	0	0	1	1	0
4130_Archaea;Euryarchaeota;Thermoplasmata;Thermoplasmatales;Marine Group II	0	0	0	0	0	0	0	0	0	0	0	0	0	0	0	0	0	0	0	0	0	0	0	0	0	0	16	104	0	0	0	0	0	0	0	0	0	0	0	0	0	0	0	0	0	0	0	0	0
6549_Bacteria;Bacteroidetes;Flavobacteriia;Flavobacteriales;Flavobacteriaceae;NS5 marine group	1	0	2	118	60	96	73	64	11	6	16	22	18	13	10	40	11	9	3	3	3	4	4	2	0	0	1	2	0	3	3	2	0	4	9	9	2	6	8	9	18	18	25	25	18	23	32	55	48
12174_Bacteria;Cyanobacteria;Chloroplast	5	12	14	2	1	2	3	1	0	0	0	5	1	4	2	1	8	22	2	3	0	0	0	0	6	4	5	14	7	7	7	3	4	2	0	1	1	1	0	0	0	0	1	0	0	0	0	3	0
8077_Bacteria;Verrucomicrobia;Opitutae;Puniceicoccales;Puniceicoccaceae;Lentimonas	0	0	0	2	0	0	0	1	0	1	0	0	0	1	0	0	0	0	0	0	0	0	0	0	0	0	0	0	0	0	0	0	1	1	4	1	0	0	0	0	0	0	0	1	0	1	1	2	76
6711_Bacteria;Proteobacteria;Gammaproteobacteria;Oceanospirillales;SAR86 clade	2	4	4	0	0	0	0	0	0	3	24	8	2	2	18	14	12	15	14	26	9	3	8	2	4	10	4	3	2	2	1	2	0	1	3	3	5	3	0	6	3	7	6	5	5	4	8	9	23
9145_Bacteria;Actinobacteria;Actinobacteria;Propionibacteriales;Propionibacteriaceae;uncultured	1	2	2	0	0	0	0	1	0	0	0	1	0	0	0	5	60	23	25	24	2	9	11	15	6	27	9	9	3	6	4	16	3	3	2	0	0	2	1	0	0	3	1	1	0	1	0	0	0
5464_Bacteria;Proteobacteria;Gammaproteobacteria;Oceanospirillales;Oceanospirillaceae;Marinomonas	0	0	0	0	0	0	0	0	0	0	0	0	0	0	0	0	0	0	0	0	0	0	0	0	0	0	1	0	0	0	0	0	0	0	0	0	0	0	0	0	0	0	0	0	0	0	0	0	0
6345_NoRelative	11	5	7	0	0	0	0	0	0	0	1	0	0	2	5	4	5	0	5	12	3	1	4	5	4	5	10	4	7	7	2	5	6	0	4	28	26	32	33	6	1	2	0	0	1	1	14	13	14
2087_Archaea;Euryarchaeota;Thermoplasmata;Thermoplasmatales;Marine Group II	0	0	0	0	0	0	0	0	0	0	0	0	0	0	0	0	0	0	0	0	0	0	0	0	0	0	2	19	0	0	0	0	0	0	0	0	0	0	0	0	0	0	0	0	0	0	0	0	0
1087_Bacteria;Proteobacteria;Gammaproteobacteria;Cellvibrionales;Halieaceae;OM60(NOR5) clade	2	2	11	0	0	0	0	0	0	1	0	24	34	27	69	67	33	33	24	6	2	10	5	5	4	3	1	4	2	4	7	7	5	8	1	1	2	1	1	1	3	2	5	3	3	1	6	2	4
6985_Bacteria;Verrucomicrobia;Verrucomicrobiae;Verrucomicrobiales;Rubritaleaceae;Rubritalea	1	0	0	1	0	0	0	0	0	1	0	0	1	5	19	25	48	24	0	1	0	0	0	0	1	0	1	1	0	0	0	0	0	0	0	0	0	0	0	0	0	0	0	1	0	0	0	0	0
3615_Bacteria;Bacteroidetes;Sphingobacteriia;Sphingobacteriales;NS11-12 marine group	1	1	3	0	0	2	1	2	2	12	12	4	10	2	2	2	2	3	0	1	1	0	0	3	1	0	0	0	0	8	30	16	27	71	52	12	10	30	5	7	19	55	21	9	20	63	69	36	16
6372_Bacteria;Actinobacteria;Actinobacteria;Micrococcales;Brevibacteriaceae;Brevibacterium	0	0	0	0	0	1	0	0	0	0	0	0	0	0	0	0	1	0	0	0	0	0	0	0	0	0	0	0	0	0	0	0	0	0	0	0	0	1	0	4	1	0	0	0	0	0	0	0	0
8628_Bacteria;Bacteroidetes;Flavobacteriia;Flavobacteriales;Flavobacteriaceae;uncultured	0	0	0	2	2	0	0	0	3	0	0	1	0	9	6	20	13	4	5	4	1	11	2	14	0	5	0	6	4	1	0	0	0	1	5	0	0	0	0	0	0	0	2	5	0	0	0	4	0
7279_Bacteria;Proteobacteria;Alphaproteobacteria;Rhodobacterales;Rhodobacteraceae;uncultured	21	9	8	0	0	0	0	0	0	0	0	0	0	0	0	0	0	0	0	0	0	0	0	0	0	1	12	5	5	69	63	64	33	15	3	4	1	0	0	0	0	0	0	0	0	0	0	0	0
6131_Bacteria;Proteobacteria;Gammaproteobacteria;Thiotrichales;Thiotrichaceae;Leucothrix	13	4	1	1	0	1	2	2	0	0	0	504	1	1	1	0	0	1	3	0	4	1	0	1	2	0	0	2	10	2	0	13	0	3	0	5	0	3	0	0	4	1	2	2	1	2	0	5	0
5264_Bacteria;Proteobacteria;Alphaproteobacteria;Rickettsiales;S25-593	1	0	0	0	0	0	0	0	0	0	0	0	0	0	0	0	0	0	0	0	0	0	0	0	0	1	8	36	75	136	43	31	3	2	0	0	0	0	0	0	0	0	0	0	0	0	0	0	0
1388_Bacteria;Proteobacteria;Gammaproteobacteria;Oceanospirillales;Oceanospirillaceae;Marinobacterium	6	8	17	9	1	11	7	2	7	3	15	2	0	1	2	3	2	6	1	5	1	1	7	16	9	8	2	5	4	6	7	7	10	7	18	20	11	6	6	8	8	17	9	14	10	13	23	29	17
3339_Bacteria;Bacteroidetes;Flavobacteriia;Flavobacteriales;NS9 marine group	0	0	0	0	0	0	0	0	0	0	0	19	0	43	8	0	0	2	0	0	0	0	2	1	0	0	0	0	0	0	0	0	0	0	0	0	0	0	0	4	2	1	2	5	1	1	16	39	9
12690_Bacteria;Cyanobacteria;Chloroplast	5	4	6	3	0	1	0	0	0	0	1	1	0	0	0	0	1	3	0	0	0	0	0	0	3	0	1	2	0	0	1	6	0	1	2	1	3	0	2	1	0	1	0	0	0	2	0	0	1
6457_Bacteria;Bacteroidetes;Flavobacteriia;Flavobacteriales;Flavobacteriaceae;NS5 marine group	0	0	1	0	0	0	0	0	0	0	0	0	0	0	5	7	3	3	0	0	0	0	0	0	15	20	25	6	6	14	9	23	15	8	1	3	1	2	1	4	1	0	5	3	1	0	3	7	3
8208_Bacteria;Proteobacteria;Gammaproteobacteria;Pseudomonadales;Moraxellaceae;Psychrobacter	6	2	0	11	14	4	0	0	1	0	0	0	0	1	0	0	0	0	8	0	1	0	0	6	0	0	2	7	6	7	5	1	32	113	12	0	1	9	153	59	132	50	53	7	5	2	0	6	2
10389_Bacteria;Proteobacteria;Betaproteobacteria;Burkholderiales;Comamonadaceae;Albidiferax	0	1	2	1	0	4	0	0	0	1	3	0	0	0	0	0	0	0	10	0	0	0	0	0	0	0	0	0	0	4	12	5	255	935	3	0	12	54	6	4	9	6	4	2	1	0	0	0	0
9331_Bacteria;Proteobacteria;Gammaproteobacteria;Oceanospirillales;Oceanospirillaceae;Marinobacterium	12	1	17	0	0	0	0	0	1	0	22	0	0	0	1	0	0	1	1	25	5	0	9	15	13	20	7	5	8	3	3	4	2	4	14	23	16	10	12	6	10	11	6	8	8	16	19	17	18
6756_Bacteria;Bacteroidetes;Flavobacteriia;Flavobacteriales;NS7 marine group	2	4	6	0	0	0	0	0	0	0	0	0	0	2	7	11	0	3	11	3	0	1	23	8	41	36	23	6	2	3	1	2	0	0	0	1	1	1	4	4	0	1	0	0	0	0	0	1	0
11806_Bacteria;Proteobacteria;Gammaproteobacteria;Oceanospirillales;ZD0405	8	7	3	0	0	0	0	0	0	0	0	0	0	0	0	0	0	6	9	24	11	5	7	11	12	17	14	5	5	5	2	5	5	4	4	6	7	4	6	3	2	10	1	3	0	3	1	1	0
8927_Bacteria;Proteobacteria;Alphaproteobacteria;Rickettsiales;SAR116 clade	4	6	6	0	0	0	0	0	0	0	0	0	1	1	16	0	1	6	3	7	2	0	3	4	12	6	4	3	3	4	7	9	1	6	7	2	1	2	1	6	4	4	4	9	9	4	7	10	2
7962_Bacteria;Proteobacteria;Gammaproteobacteria;Cellvibrionales;Porticoccaceae;SAR92 clade	0	0	0	2	16	178	407	446	54	91	45	1	0	0	0	0	0	0	0	0	0	0	0	0	0	0	0	0	1	0	0	0	0	0	0	0	0	0	0	0	0	0	0	0	0	0	6	32	18
10806_Bacteria;Proteobacteria;Gammaproteobacteria;Cellvibrionales;Halieaceae;OM60(NOR5) clade	32	36	34	0	0	0	0	0	0	0	0	0	0	0	0	0	0	0	0	0	0	0	1	1	0	1	0	0	22	26	6	15	9	2	2	6	0	1	0	0	0	0	0	0	0	0	0	0	0
2390_Bacteria;Bacteroidetes;Flavobacteriia;Flavobacteriales;Flavobacteriaceae;Gramella	0	0	0	5	8	0	0	0	7	0	0	6	0	67	19	42	90	18	9	8	3	18	3	4	0	11	0	9	3	2	1	0	0	0	8	0	0	1	2	0	0	0	4	7	0	0	2	9	0
3963_Bacteria;Verrucomicrobia;Opitutae;MB11C04 marine group	7	9	2	0	0	0	0	0	0	0	0	10	1	0	2	0	3	1	2	10	9	0	8	30	21	32	31	40	23	26	26	48	69	71	53	22	7	19	4	2	3	4	3	0	2	8	15	8	1
5413_Bacteria;Proteobacteria;Gammaproteobacteria;Alteromonadales;Colwelliaceae;Colwellia	5	2	4	22	6	36	23	38	61	27	9	0	0	0	0	1	0	0	1	1	0	0	1	0	2	4	1	13	3	7	11	4	2	8	19	39	2	23	407	147	38	9	56	11	2	3	11	30	36
1788_Bacteria;Proteobacteria;Gammaproteobacteria;Alteromonadales;Alteromonadaceae;Marinobacter	0	0	0	1	0	0	0	0	0	0	0	541	0	0	0	0	1	0	0	0	1	0	11	1	0	10	2	5	0	0	1	0	0	0	0	0	0	0	0	0	0	14	0	0	0	0	0	0	0
6914_Bacteria;Proteobacteria;Gammaproteobacteria;Alteromonadales;Alteromonadaceae;Marinobacter	0	0	0	0	10	0	0	0	25	0	0	45	0	0	1	0	0	1	0	0	1	0	1	0	0	3	0	4	0	6	21	1	0	8	65	0	11	10	171	88	67	5	49	3	0	0	1	1	1
3706_Bacteria;Proteobacteria;Gammaproteobacteria;Oceanospirillales;OM182 clade	1	0	0	18	16	92	77	118	138	108	255	2	0	3	6	0	0	0	3	3	1	0	4	12	0	1	0	1	0	3	10	2	4	11	3	0	2	14	9	6	28	53	19	9	32	35	28	32	25
7587_Bacteria;Proteobacteria;Alphaproteobacteria;Rhodobacterales;Rhodobacteraceae;Amylibacter	2	2	2	12	1	1	2	4	4	3	7	1	0	5	12	7	2	3	14	9	7	2	9	7	6	2	3	1	4	3	3	4	1	2	1	8	3	4	3	1	1	0	6	1	0	0	0	1	14
4252_Bacteria;Proteobacteria;Alphaproteobacteria;Rickettsiales;LWSR-14	0	1	0	0	0	0	0	0	0	0	0	0	2	3	1	3	64	156	40	23	28	209	67	19	5	1	4	2	0	1	0	1	0	0	2	0	0	0	0	0	0	0	22	4	5	2	0	7	8
2793_Bacteria;Proteobacteria;Gammaproteobacteria;Legionellales;Coxiellaceae;Coxiella	4	3	5	0	0	0	0	0	0	0	0	0	0	0	0	0	0	1	0	11	3	0	0	16	2	12	15	6	19	14	10	9	8	5	8	2	1	7	5	6	1	1	1	0	1	0	0	1	0
10507_Bacteria;Proteobacteria;Gammaproteobacteria;Alteromonadales;Psychromonadaceae;Psychromonas	5	22	2	2	0	0	5	12	4	3	2	12	1	1	0	0	0	0	0	0	1	0	1	4	1	4	4	4	12	1	12	27	1	4	4	12	1	3	7	1	10	0	0	2	0	22	17	28	1
9901_Bacteria;Proteobacteria;Alphaproteobacteria;Rhodobacterales;Rhodobacteraceae;Loktanella	0	0	1	0	1	0	1	0	2	0	0	12	0	5	5	20	70	0	3	1	2	8	8	7	2	21	0	8	8	6	2	0	0	1	3	1	0	2	6	4	2	1	9	6	0	0	0	4	0
8410_Bacteria;Proteobacteria;Alphaproteobacteria;Caulobacterales;Caulobacteraceae;Phenylobacterium	8	12	9	0	0	0	0	0	0	0	1	1	0	1	0	3	14	7	22	20	14	5	14	7	60	23	23	55	13	34	16	47	29	11	80	90	31	25	12	5	3	6	2	6	1	1	2	0	0
4997_Bacteria;Actinobacteria;Acidimicrobiia;Acidimicrobiales;OM1 clade;Candidatus Actinomarina	2	3	7	0	0	0	0	1	0	0	0	0	2	1	0	23	27	24	16	3	5	2	2	12	18	12	6	3	2	4	9	12	5	4	1	1	1	1	1	0	0	1	1	3	0	0	0	0	0
636_Bacteria;Actinobacteria;Acidimicrobiia;Acidimicrobiales;Acidimicrobiaceae;Illumatobacter	1	1	1	0	0	0	0	0	0	0	0	0	0	0	0	18	18	22	7	8	2	8	8	8	12	14	8	8	1	3	7	15	5	3	3	2	0	2	1	1	3	0	2	2	3	0	1	0	0
3117_Bacteria;Proteobacteria;Gammaproteobacteria;Oceanospirillales;Oceanospirillaceae;Amphritea	1	0	0	5	1	3	2	1	2	2	1	151	0	0	0	0	0	0	0	4	4	1	2	3	3	7	6	0	1	1	1	0	0	0	0	0	0	0	1	0	0	6	0	4	0	6	1	2	0
2373_NoRelative	0	0	3	13	34	56	47	59	12	3	5	0	0	0	0	0	0	0	0	0	0	0	0	0	0	0	0	0	0	0	0	1	9	45	4	6	8	5	5	46	47	37	56	55	71	39	26	40	7
4154_Archaea;Euryarchaeota;Thermoplasmata;Thermoplasmatales;Marine Group II	0	0	0	0	0	0	0	0	0	0	0	0	0	0	0	0	2	0	0	0	0	0	0	0	0	0	1	0	0	1	1	2	2	0	1	0	6	18	89	175	114	91	207	274	119	67	60	65	3
1726_Bacteria;Fusobacteria;Fusobacteriia;Fusobacteriales;Fusobacteriaceae;Fusobacterium	1	1	0	1	0	0	1	0	8	0	0	44	0	0	0	0	0	0	0	0	2	5	2	3	2	2	5	3	7	4	3	3	3	1	0	1	0	1	0	3	2	1	0	2	1	5	1	3	0
8759_Bacteria;Bacteroidetes;Flavobacteriia;Flavobacteriales;Cryomorphaceae;Owenweeksia	7	3	1	66	22	18	8	18	16	23	27	4	0	6	5	3	1	4	7	13	4	1	7	10	3	6	6	3	1	5	7	3	10	19	35	21	6	6	8	16	21	47	16	17	19	19	25	43	24
10471_Bacteria;Proteobacteria;Gammaproteobacteria;Oceanospirillales;Oceanospirillaceae;Marinomonas	3	1	2	5	1	6	15	4	15	2	0	1	0	0	1	0	0	1	1	1	0	0	0	1	2	6	1	22	11	2	0	0	0	0	0	0	1	1	1	0	2	1	1	2	0	7	4	6	29
4400_Bacteria;Verrucomicrobia;Opitutae;Puniceicoccales;Puniceicoccaceae;Lentimonas	0	0	0	0	0	0	0	0	0	0	0	0	0	0	0	2	3	11	1	1	2	0	2	0	3	1	2	0	0	0	0	0	0	0	0	0	0	0	0	0	0	0	0	0	0	0	0	0	0
11298_Bacteria;Cyanobacteria;Chloroplast	0	0	0	0	1	0	0	0	0	0	0	11	3	8	3	0	0	0	0	0	0	0	0	0	0	0	0	0	1	0	2	1	0	0	0	2	2	2	0	0	0	0	0	0	0	0	0	0	0
3164_Bacteria;Actinobacteria;Actinobacteria;PeM15	1	0	0	4	1	2	5	5	9	4	3	51	35	15	7	2	4	1	0	0	0	1	0	0	1	0	1	1	0	0	0	1	1	1	2	10	4	2	2	9	30	30	54	45	26	34	62	50	44
5231_Bacteria;Verrucomicrobia;Opitutae;Puniceicoccales;Puniceicoccaceae;Cerasicoccus	8	5	5	0	0	0	0	0	0	0	0	0	0	0	0	0	0	0	0	0	0	0	1	3	6	12	22	18	8	52	43	83	25	11	4	2	1	1	1	0	0	0	0	1	0	0	0	0	0
10289_Bacteria;Verrucomicrobia;Opitutae;Puniceicoccales;Puniceicoccaceae;marine group	0	0	0	0	0	0	0	1	12	87	724	26	33	17	1	0	0	3	1	1	0	0	0	0	0	0	0	0	0	0	0	0	0	1	0	0	0	0	2	7	0	1	0	0	0	0	0	0	176
11932_Bacteria;Bacteroidetes;Flavobacteriia;Flavobacteriales;Flavobacteriaceae;NS5 marine group	7	6	6	1	0	0	0	0	0	0	0	42	28	20	24	39	15	29	49	21	9	25	8	8	3	4	1	4	1	6	6	10	3	2	1	2	0	1	5	4	5	3	11	10	3	2	1	2	1
10094_Bacteria;Cyanobacteria;Chloroplast	0	0	1	60	94	188	32	70	4	0	0	0	0	4	0	0	5	38	1	7	6	6	1	15	6	4	3	0	0	0	0	0	0	0	0	0	0	0	0	0	2	0	1	6	36	237	104	110	18
5107_Bacteria;Proteobacteria;Gammaproteobacteria;Cellvibrionales;Porticoccaceae;Porticoccus	34	31	38	2	0	0	0	0	0	0	0	2	0	0	1	1	0	0	0	1	0	0	0	0	1	0	6	1	7	21	41	60	37	27	35	47	47	48	42	25	17	15	8	7	9	2	2	1	4
11415_Bacteria;Proteobacteria;Alphaproteobacteria;Rhodobacterales;Rhodobacteraceae;Sulfitobacter	0	0	0	4	0	2	1	1	2	1	9	72	45	22	20	32	18	15	5	1	0	4	5	6	7	4	3	1	3	4	7	17	6	15	3	1	5	3	6	9	14	6	8	12	3	4	3	6	14
1269_Bacteria;Bacteroidetes;Flavobacteriia;Flavobacteriales;NS9 marine group	15	15	10	0	0	0	0	0	0	0	0	1	0	0	0	0	0	14	54	196	95	20	23	102	27	20	31	13	9	12	9	6	3	0	2	0	0	1	0	0	0	0	0	0	0	0	0	0	0
2310_Bacteria;Cyanobacteria;Chloroplast	0	0	1	0	0	0	0	0	0	0	0	0	0	7	5	8	12	22	8	13	5	2	1	9	2	0	3	2	0	0	2	4	5	4	5	13	2	7	13	12	22	15	14	13	10	8	7	16	2
10214_Bacteria;Proteobacteria;Gammaproteobacteria;KI89A clade	29	23	26	4	0	1	0	0	0	0	0	0	1	0	0	13	27	30	32	43	14	4	9	53	87	59	28	10	5	9	3	0	4	1	0	0	0	0	0	0	1	1	0	1	0	1	0	0	1
1028_Bacteria;Proteobacteria;Gammaproteobacteria;Oceanospirillales;Oceanospirillaceae;Pseudospirillum	1	0	0	4	1	1	0	0	0	0	0	6	0	3	3	1	0	0	2	2	4	0	6	4	0	4	1	2	1	8	46	0	0	0	0	0	0	1	8	6	20	7	79	20	0	2	78	6	9
1438_Bacteria;Bacteroidetes;Sphingobacteriia;Sphingobacteriales;NS11-12 marine group	13	45	104	0	0	0	0	0	0	0	0	0	0	0	0	0	0	0	2	0	1	2	1	0	1	1	0	0	0	0	0	4	1	0	0	0	2	9	7	5	4	3	2	2	0	0	0	0	0
5141_Bacteria;Proteobacteria;Gammaproteobacteria;Chromatiales;Chromatiaceae;Nitrosococcus	23	27	27	0	0	0	1	0	0	0	0	0	0	0	0	0	0	0	0	0	0	0	0	0	0	0	0	0	0	5	14	43	23	12	1	9	7	10	12	12	4	1	3	2	0	0	0	0	0
9820_Bacteria;Proteobacteria;Alphaproteobacteria;Rhodobacterales;Rhodobacteraceae;Sulfitobacter	0	1	0	2	1	2	2	2	9	3	3	23	11	10	17	7	6	4	4	1	1	0	5	3	9	5	4	2	3	5	7	16	10	6	2	1	0	1	2	2	2	2	1	1	0	0	1	0	18
6767_Bacteria;Proteobacteria;Gammaproteobacteria;Oceanospirillales;Oceanospirillaceae;Pseudospirillum	8	13	6	2	0	0	3	4	3	2	1	8	3	0	1	6	0	10	13	14	6	1	25	26	15	13	4	7	6	3	7	9	8	19	6	17	7	6	12	8	17	29	17	11	14	11	16	12	4
3004_Bacteria;Proteobacteria;Gammaproteobacteria;Alteromonadales;Alteromonadaceae;Alteromonas	0	0	0	0	0	0	0	0	0	0	0	21	0	1	3	0	6	1	0	7	2	0	2	6	1	8	4	38	10	1	3	0	0	0	13	0	0	0	0	0	0	0	0	3	1	0	0	0	1
11926_Bacteria;Proteobacteria;Alphaproteobacteria;Rickettsiales;SAR116 clade	11	8	16	0	0	0	0	0	0	0	0	3	0	0	18	4	1	3	4	14	4	0	7	7	13	10	5	0	4	6	1	4	5	2	13	10	9	5	6	12	1	6	7	9	5	0	6	3	0
131_Bacteria;Proteobacteria;Gammaproteobacteria;Oceanospirillales;OM182 clade	0	0	0	0	0	0	0	0	2	0	2	11	2	2	1	2	2	3	1	0	0	0	0	0	0	0	0	0	0	0	0	0	1	0	0	0	0	0	0	4	4	1	5	2	1	6	24	69	76
1930_Bacteria;Proteobacteria;Alphaproteobacteria;Rhodospirillales;Rhodospirillaceae;AEGEAN-169 marine group	3	0	1	0	0	0	0	0	0	0	0	0	0	0	0	0	0	0	0	0	0	0	0	1	4	1	4	0	2	3	0	1	1	1	0	0	1	0	1	2	0	0	0	0	1	0	0	0	0
7767_Bacteria;Cyanobacteria;Chloroplast	3	2	3	0	0	0	1	2	0	0	0	1	0	4	2	1	4	10	0	0	1	1	0	11	2	0	0	0	2	1	0	0	0	3	0	0	0	0	12	10	1	1	39	6	10	31	3	10	17
10995_Bacteria;Proteobacteria;Gammaproteobacteria;Oceanospirillales;SAR86 clade	4	10	7	0	0	0	0	0	0	0	1	2	1	0	1	2	3	1	5	14	2	0	4	7	10	8	12	13	12	14	17	41	17	9	9	22	13	11	22	14	8	4	5	5	2	1	3	0	1
6648_Bacteria;Proteobacteria;Gammaproteobacteria;Oceanospirillales;SAR86 clade	9	10	17	4	0	1	0	0	1	3	6	6	1	0	1	2	1	7	0	8	3	2	4	18	20	9	11	15	19	12	10	15	6	14	8	21	8	19	28	27	16	19	19	24	12	15	15	25	9
4701_Bacteria;Proteobacteria;Alphaproteobacteria;Rhodobacterales;Rhodobacteraceae;Amylibacter	0	0	0	0	1	0	0	0	1	0	0	0	6	6	32	24	13	19	14	14	0	0	0	1	0	0	1	0	0	0	0	0	0	0	0	0	0	0	0	0	0	0	0	0	3	3	4	8	87
3914_Archaea;Euryarchaeota;Thermoplasmata;Thermoplasmatales;Marine Group II	0	0	0	0	0	0	0	0	0	0	0	0	0	0	0	0	0	0	0	0	8	0	21	42	67	51	18	4	0	0	0	0	0	0	0	0	0	0	0	0	0	0	0	0	0	0	0	0	0
1326_Bacteria;Lentisphaerae;Oligosphaeria	8	0	4	0	0	3	17	25	35	34	22	0	4	0	1	0	0	0	0	8	2	0	0	1	0	1	3	1	0	3	6	5	4	15	25	12	3	11	3	4	3	3	10	2	30	98	73	35	6
4708_Bacteria;Proteobacteria;Alphaproteobacteria;Rhodobacterales;Rhodobacteraceae;Amylibacter	0	0	0	0	1	0	0	0	1	0	1	0	8	12	67	35	17	29	38	26	0	0	0	1	0	0	0	0	0	0	0	0	0	0	0	0	0	0	0	0	0	0	0	0	1	2	1	6	69
4522_Bacteria;Proteobacteria;Alphaproteobacteria;Rhodobacterales;Rhodobacteraceae;uncultured	0	0	0	5	2	15	23	25	26	2	1	12	2	25	11	8	17	1	15	7	4	2	6	5	2	1	0	8	4	9	2	1	3	2	18	0	2	7	11	4	7	8	16	23	2	10	6	33	83
11002_Bacteria;Proteobacteria;Alphaproteobacteria;Rhodospirillales;Rhodospirillaceae;AEGEAN-169 marine group	13	10	14	0	0	0	0	0	0	0	0	0	0	0	0	0	0	0	0	0	0	0	0	2	7	3	13	18	24	17	12	33	8	12	4	5	12	10	19	12	11	9	12	8	2	3	0	0	0
7942_Bacteria;Proteobacteria;Alphaproteobacteria;SAR11 clade Surface 1	5	11	12	3	0	2	4	4	1	0	5	4	1	0	1	0	2	4	6	7	10	0	3	12	8	8	5	3	4	3	10	5	10	9	11	16	13	12	39	22	30	25	43	38	20	9	14	5	3
4260_Bacteria;Proteobacteria;Epsilonproteobacteria;Campylobacterales;Helicobacteraceae;Sulfurimonas	7	5	1	3	0	1	1	0	0	0	0	0	0	0	0	0	1	0	0	2	0	0	8	3	3	7	13	30	10	13	11	9	5	2	0	6	3	5	14	1	3	3	4	2	1	3	4	1	0
4220_Bacteria;Verrucomicrobia;OPB35 soil group	33	45	31	0	0	0	0	0	0	0	0	0	0	0	0	0	0	0	0	0	0	0	0	1	0	0	0	0	0	0	1	0	1	0	1	3	15	33	51	23	8	8	3	2	0	0	0	0	0
6656_Bacteria;Proteobacteria;Gammaproteobacteria;Oceanospirillales;SAR86 clade	5	8	11	2	0	1	0	0	0	1	3	8	2	0	0	2	2	7	5	5	2	2	8	25	19	18	5	2	4	4	4	14	4	16	17	19	9	10	17	11	17	30	18	17	15	15	19	15	14
11946_Bacteria;Bacteroidetes;Flavobacteriia;Flavobacteriales;Cryomorphaceae;Owenweeksia	3	5	3	12	6	0	1	3	1	4	4	0	0	0	22	5	3	4	6	1	0	1	1	6	14	5	7	13	6	4	2	7	6	1	0	3	2	1	3	2	0	3	4	4	2	0	0	3	0
10462_Bacteria;Proteobacteria;Gammaproteobacteria;Oceanospirillales;Oceanospirillaceae;Pseudospirillum	0	1	0	10	10	44	17	6	9	6	21	10	5	2	20	11	6	14	5	3	1	1	3	4	0	1	1	0	0	0	3	1	4	18	12	4	3	5	9	6	11	16	9	6	8	17	32	7	26
3830_Bacteria;Proteobacteria;Gammaproteobacteria;Salinisphaerales;Salinisphaeraceae;Salinisphaera	0	0	0	2	3	1	1	0	6	1	0	2	1	0	0	1	1	0	0	0	0	0	0	1	0	1	0	7	4	0	5	0	6	2	14	0	2	3	27	195	13	11	13	24	0	0	14	23	0
6659_Bacteria;Proteobacteria;Gammaproteobacteria;Oceanospirillales;SAR86 clade	12	10	9	2	0	1	1	0	0	0	0	0	0	0	0	0	0	4	1	8	2	0	6	11	23	23	19	6	6	5	7	13	6	11	24	16	17	6	19	16	13	21	13	14	18	16	21	10	5
6765_Bacteria;Proteobacteria;Gammaproteobacteria;Oceanospirillales;Oceanospirillaceae;Pseudospirillum	12	16	27	0	1	1	2	0	0	0	2	1	1	0	0	1	0	4	1	10	3	1	7	7	15	27	20	4	5	5	19	16	36	35	19	20	20	19	27	24	23	26	9	8	10	10	3	2	2
9184_Bacteria;Proteobacteria;Gammaproteobacteria;Alteromonadales;Pseudoalteromonadaceae;Pseudoalteromonas	1	0	0	2	1	0	2	1	2	2	0	5	1	2	3	1	0	1	11	6	2	1	1	2	1	1	2	2	20	0	15	2	0	30	4	1	0	5	35	22	96	10	36	52	4	8	4	10	11
7829_Bacteria;Bacteroidetes;Flavobacteriia;Flavobacteriales;Cryomorphaceae;Fluviicola	2	1	2	0	0	0	0	0	0	0	0	17	12	28	1	36	29	44	81	280	33	19	31	23	4	8	14	25	10	8	0	6	2	1	0	0	0	0	0	0	0	0	1	0	0	0	0	0	0
11099_Bacteria;Bacteroidetes;Flavobacteriia;Flavobacteriales;Flavobacteriaceae;NS4 marine group	3	6	0	1	1	0	0	0	0	0	1	8	6	0	9	17	6	15	3	5	0	0	5	2	3	5	0	3	2	0	0	0	0	6	3	13	7	6	14	29	15	36	66	61	25	15	26	27	12
5960_Bacteria;Lentisphaerae;Lentisphaeria;Lentisphaerales;Lentisphaeraceae;Lentisphaera	0	0	0	0	0	2	3	5	12	34	93	0	0	0	6	5	6	11	12	25	6	1	4	6	4	13	3	1	0	4	0	0	1	0	0	1	1	0	3	0	0	0	0	0	1	1	20	18	22
7227_Bacteria;Cyanobacteria;Chloroplast	1	2	0	0	0	1	0	0	0	0	0	1	0	1	1	0	1	1	0	0	0	0	0	0	1	0	1	0	0	0	0	0	1	2	0	0	0	0	0	0	0	0	0	0	0	0	0	0	0
6873_Archaea;Euryarchaeota;Thermoplasmata;Thermoplasmatales;Marine Group II	0	2	2	0	0	0	0	0	0	0	0	0	0	1	2	1	1	1	2	4	5	0	2	6	15	23	17	3	5	0	1	1	0	0	0	0	0	0	0	0	0	0	0	0	0	0	0	0	0
8773_Bacteria;Proteobacteria;Gammaproteobacteria;Cellvibrionales;Halieaceae;Luminiphilus	0	0	0	0	0	0	0	0	0	0	0	16	15	15	20	19	24	14	6	6	1	3	4	1	2	5	2	1	3	2	4	6	1	1	1	2	0	1	2	0	0	1	1	1	0	0	1	1	8
9295_Bacteria;Bacteroidetes;Flavobacteriia;Flavobacteriales;Flavobacteriaceae;NS5 marine group	2	1	1	8	6	21	57	54	11	5	13	24	7	5	4	12	7	14	3	3	3	6	5	3	0	2	1	0	0	1	1	1	2	6	2	4	0	1	6	2	3	10	8	9	4	9	13	4	10
7488_Bacteria;Proteobacteria;Alphaproteobacteria;OCS116 clade	0	0	0	0	0	0	0	0	0	0	0	0	0	0	0	0	0	4	1	1	0	3	7	6	3	11	0	1	4	6	0	0	0	0	0	0	0	0	0	0	0	0	0	0	0	0	0	0	0
9870_Bacteria;Proteobacteria;Alphaproteobacteria;Rhodobacterales;Rhodobacteraceae;uncultured	3	8	7	1	0	0	0	0	0	2	5	14	7	5	5	9	1	10	6	4	3	3	8	11	4	2	2	0	0	2	3	5	4	12	10	8	11	5	13	10	10	34	16	15	19	19	21	27	9
12378_Bacteria;Proteobacteria;Gammaproteobacteria;Oceanospirillales;ZD0405	4	13	7	0	0	0	0	0	0	0	0	0	0	0	0	0	0	0	1	8	2	0	0	0	1	2	2	5	4	1	1	1	2	0	0	0	0	1	2	4	0	1	0	0	0	0	0	0	0
9235_Bacteria;Bacteroidetes;Flavobacteriia;Flavobacteriales;Flavobacteriaceae;NS5 marine group	0	0	0	4	4	10	6	13	0	0	1	0	0	0	13	13	10	4	15	1	0	0	7	2	0	4	0	0	0	0	1	0	0	0	0	0	0	1	0	4	5	7	15	23	13	5	24	40	12
6407_Bacteria;Bacteroidetes;Flavobacteriia;Flavobacteriales;NS9 marine group	0	0	0	0	0	0	0	0	0	0	0	0	0	0	0	0	4	4	0	0	0	1	0	0	0	0	0	2	0	2	0	0	0	0	0	0	0	0	0	0	0	0	0	0	0	0	0	0	0
713_Bacteria;Proteobacteria;Deltaproteobacteria;Bdellovibrionales;Bdellovibrionaceae;OM27 clade	2	0	2	0	0	0	0	0	0	0	0	0	0	0	0	0	0	0	3	42	166	2	1	1	4	4	2	0	5	6	2	1	0	0	0	0	0	0	0	0	0	0	0	0	0	0	0	0	0
11830_Bacteria;Proteobacteria;Gammaproteobacteria;Alteromonadales;Colwelliaceae;Colwellia	6	1	0	20	5	1	0	3	4	1	0	12	0	0	0	0	0	0	0	1	5	0	0	4	1	2	3	17	10	2	16	13	2	7	5	5	4	9	93	45	17	8	13	12	2	12	4	6	2
10626_Bacteria;Proteobacteria;Alphaproteobacteria;Caulobacterales;Hyphomonadaceae;Hellea	0	0	2	3	0	1	0	0	0	0	2	29	14	15	4	26	11	17	10	7	3	8	4	11	12	11	1	2	6	1	5	4	1	3	4	11	6	5	5	5	3	9	6	0	15	12	7	15	9
10237_Bacteria;Proteobacteria;Gammaproteobacteria;Cellvibrionales;Porticoccaceae;Porticoccus	16	16	24	0	0	0	0	0	0	0	0	0	1	0	0	1	0	1	1	1	0	0	0	0	1	2	1	4	4	18	32	52	28	25	25	46	51	35	53	19	17	14	14	6	3	0	2	1	0
6418_Bacteria;Bacteroidetes;Flavobacteriia;Flavobacteriales;Flavobacteriaceae;NS5 marine group	0	0	0	0	0	0	0	0	0	0	0	0	0	1	0	0	0	1	0	0	0	0	0	0	0	0	0	0	2	0	0	0	0	0	0	0	0	0	0	0	0	0	0	0	0	0	0	0	0
10631_Bacteria;Proteobacteria;Alphaproteobacteria;Rhizobiales;Methylobacteriaceae;Methylobacterium	10	5	5	12	0	12	1	3	5	5	4	0	0	2	2	8	15	10	2	7	1	4	13	7	7	46	5	9	4	9	15	0	1	0	0	0	0	0	0	0	0	1	1	0	1	1	0	2	0
5364_Bacteria;Bacteroidetes;Sphingobacteriia;Sphingobacteriales;Saprospiraceae;Lewinella	0	0	0	0	0	0	0	0	0	0	0	92	0	84	1	5	11	1	0	1	1	0	1	0	0	0	0	0	0	0	0	0	0	0	0	0	0	0	0	0	0	0	1	0	0	0	0	0	0
2198_Bacteria;Proteobacteria;Alphaproteobacteria;Rhodobacterales;Rhodobacteraceae;Roseobacter clade CHAB-I-5 lineage	0	0	0	4	1	0	0	0	6	0	0	53	0	4	8	46	46	0	1	0	1	1	1	1	0	2	0	2	2	4	3	0	0	1	0	0	1	2	8	7	0	5	3	1	0	0	3	9	0
12381_Bacteria;Proteobacteria;Gammaproteobacteria;Oceanospirillales;ZD0405	7	7	5	0	0	0	0	0	0	0	0	0	0	0	0	0	0	0	5	32	18	1	3	10	14	12	7	7	4	9	5	5	4	3	6	4	2	2	3	1	2	6	0	5	1	0	1	0	0
10465_Bacteria;Proteobacteria;Gammaproteobacteria;Oceanospirillales;Oceanospirillaceae;Marinomonas	0	0	0	3	2	0	1	0	0	1	0	2	0	0	0	0	0	0	0	0	0	0	0	2	0	0	3	107	7	1	5	3	4	5	2	0	0	1	1	0	1	0	30	2	0	0	0	0	0
2466_Bacteria;Actinobacteria;Acidimicrobiia;Acidimicrobiales;OM1 clade;Candidatus Actinomarina	13	16	11	0	0	0	0	0	0	0	0	6	13	1	0	9	15	17	11	14	11	14	18	10	12	19	5	3	1	6	7	8	18	10	8	2	5	7	6	5	4	6	8	5	9	5	5	2	0
11703_Bacteria;Proteobacteria;Epsilonproteobacteria;Campylobacterales;Campylobacteraceae;Arcobacter	0	0	0	0	0	1	0	2	15	6	0	35	0	0	0	0	0	0	0	3	5	4	2	6	7	5	9	24	6	1	0	2	0	1	1	2	0	0	1	0	0	0	2	0	1	27	3	20	3
4495_Archaea;Thaumarchaeota;Marine Group I;Unknown Order;Unknown Family;Candidatus Nitrosopumilus	0	0	0	0	0	0	0	0	0	0	0	0	0	0	0	0	0	0	0	0	0	2	1	2	6	7	10	13	0	0	0	0	0	0	0	0	0	0	0	0	0	0	0	0	0	0	0	0	0
9253_Bacteria;Bacteroidetes;Flavobacteriia;Flavobacteriales;Flavobacteriaceae;NS4 marine group	4	2	1	2	2	1	1	0	0	0	4	8	1	4	11	17	8	8	10	4	0	1	0	3	4	4	1	3	1	3	2	6	4	2	3	12	7	2	28	21	27	27	53	52	22	11	18	26	20
3524_Bacteria;Proteobacteria;Gammaproteobacteria;Oceanospirillales;ZD0405	1	4	9	0	0	0	0	0	0	0	0	1	0	0	0	0	0	2	8	22	21	9	19	18	6	9	7	5	5	0	1	2	4	1	5	27	13	11	6	25	7	4	5	6	3	0	0	1	0
11365_Bacteria;Proteobacteria;Gammaproteobacteria;Oceanospirillales;SAR86 clade	4	6	7	73	12	19	33	10	9	7	11	12	5	10	13	20	8	7	11	5	3	3	11	10	0	4	1	1	0	4	3	6	5	10	12	5	12	15	9	10	15	31	16	24	10	17	19	26	26
12132_Bacteria;Proteobacteria;Alphaproteobacteria;Rhodobacterales;Rhodobacteraceae;Ascidiaceihabitans	11	10	9	0	0	0	1	0	0	0	1	11	13	14	17	22	13	8	24	8	7	3	5	12	5	4	3	4	3	4	6	11	5	8	13	5	10	12	2	5	3	7	3	3	4	1	7	11	15
5199_Bacteria;Proteobacteria;JTB23	9	7	3	0	0	0	1	2	1	0	0	4	1	1	0	0	0	1	0	3	1	0	0	9	0	4	21	16	7	26	67	78	75	65	27	9	3	9	6	4	11	4	9	6	12	21	10	11	1
4643_Bacteria;Bacteroidetes;Sphingobacteriia;Sphingobacteriales;Saprospiraceae;Aureispira	24	27	6	0	0	0	0	0	0	0	0	0	0	2	2	3	6	0	0	2	0	0	0	6	12	4	3	11	4	4	1	2	1	0	0	0	0	0	0	0	0	0	0	0	0	0	0	0	0
3064_Bacteria;Bacteroidetes;Flavobacteriia;Flavobacteriales;Flavobacteriaceae;Aquibacter	10	3	4	5	0	5	3	0	14	28	61	44	50	17	4	87	14	17	3	2	6	6	1	5	0	1	2	1	0	2	1	2	1	1	2	3	0	1	2	2	0	4	3	1	0	5	6	2	8
4174_Bacteria;Proteobacteria;Alphaproteobacteria;Rhodospirillales;Rhodospirillaceae;AEGEAN-169 marine group	19	23	13	1	0	0	0	0	0	0	0	0	0	0	0	0	0	0	0	0	0	0	0	0	0	0	0	0	27	23	7	11	6	2	1	10	0	0	0	0	0	0	0	0	0	0	0	0	0
4407_Bacteria;Proteobacteria;Alphaproteobacteria;Caulobacterales;Hyphomonadaceae;Algimonas	1	1	0	2	2	4	1	0	11	1	0	4	0	28	12	7	10	2	4	1	1	2	2	11	0	1	0	1	2	11	41	1	3	8	14	0	16	10	256	45	66	34	152	92	0	1	65	1	17
11675_Bacteria;Proteobacteria;Deltaproteobacteria;Desulfobacterales;Desulfobulbaceae;Desulfobulbus	14	10	11	6	0	3	9	5	2	2	5	0	0	0	0	0	0	2	1	4	1	3	15	3	10	18	11	55	7	20	17	25	11	12	1	18	5	11	24	7	10	3	4	3	2	5	6	2	0
10733_Bacteria;Proteobacteria;Alphaproteobacteria;Rhodobacterales;Rhodobacteraceae;uncultured	0	1	2	3	0	1	2	0	6	4	6	3	0	2	10	2	1	3	4	3	1	0	0	7	7	7	4	1	1	2	2	3	3	2	4	6	0	3	3	5	2	6	6	4	0	3	0	1	16
8549_Bacteria;Proteobacteria;Alphaproteobacteria;Rhodospirillales;Rhodospirillaceae;Defluviicoccus	70	129	250	0	0	0	0	0	0	0	0	0	0	0	0	0	0	0	0	0	0	0	0	0	0	0	0	0	0	1	8	6	6	1	1	4	3	7	25	16	5	4	1	2	0	0	0	0	0
12299_Bacteria;Cyanobacteria;Chloroplast	0	3	7	43	25	28	3	3	2	1	1	1	8	2	2	4	6	2	2	0	1	0	0	0	3	1	0	3	0	2	3	0	4	2	46	109	53	30	70	37	53	86	20	71	10	4	5	6	2
10177_Bacteria;Actinobacteria;Acidimicrobiia;Acidimicrobiales;OM1 clade;Candidatus Actinomarina	7	8	9	0	0	0	0	0	0	0	0	0	1	1	0	9	10	9	15	21	13	7	15	18	15	14	16	8	8	6	6	19	6	12	10	23	7	13	9	8	12	4	4	4	6	2	2	0	1
5669_Bacteria;Proteobacteria;Alphaproteobacteria;Rhodospirillales;Rhodospirillaceae;uncultured	6	22	58	1	0	0	0	0	0	0	0	0	0	0	0	0	1	0	0	1	1	0	0	0	6	0	3	6	5	9	6	21	30	18	4	22	24	34	73	83	36	28	18	18	3	2	0	0	0
8108_Bacteria;Proteobacteria;Deltaproteobacteria;Desulfobacterales;Desulfobulbaceae;uncultured	12	11	15	13	1	9	5	10	3	3	0	0	1	0	2	2	2	0	6	8	1	2	24	4	13	22	2	36	1	10	5	17	7	5	1	22	10	8	6	11	7	2	4	5	4	3	2	5	0
7831_Bacteria;Bacteroidetes;Flavobacteriia;Flavobacteriales;Cryomorphaceae;Fluviicola	0	0	0	0	0	0	0	0	0	0	0	182	36	44	5	35	0	1	6	0	0	0	0	0	0	0	0	0	0	0	0	0	0	0	0	0	0	0	0	0	0	0	0	0	1	0	0	37	5
5829_Bacteria;Proteobacteria;Alphaproteobacteria;Rhodobacterales;Rhodobacteraceae;uncultured	5	3	3	4	0	3	2	1	1	1	14	10	4	3	7	4	3	12	8	7	1	1	4	12	4	5	4	0	2	0	3	6	1	9	13	7	3	7	7	11	11	19	4	11	12	17	32	24	11
6677_Bacteria;Proteobacteria;Gammaproteobacteria;Pseudomonadales;Pseudomonadaceae;Pseudomonas	0	0	1	1	0	0	1	0	0	645	87	0	0	0	0	0	0	1	0	0	1	0	0	1	0	0	2	1	0	0	2	0	1	1	1	1	0	2	0	0	0	1	0	3	0	1	1	1	1
4106_Bacteria;Chloroflexi;SAR202 clade	0	1	2	0	0	0	0	0	0	0	0	0	0	0	0	0	0	0	0	9	6	0	17	45	17	7	16	12	33	47	5	7	0	1	0	0	0	0	0	0	0	0	0	0	0	1	0	0	0
9595_Bacteria;Proteobacteria;Alphaproteobacteria;DB1-14	0	0	0	0	0	0	0	0	1	0	0	1	0	2	1	0	0	0	0	0	2	1	0	1	0	1	0	7	16	60	21	0	1	0	5	0	4	16	145	38	71	28	97	58	1	0	11	3	0
9793_Bacteria;Proteobacteria;Gammaproteobacteria;Oceanospirillales;SAR86 clade	7	2	6	8	2	7	1	2	0	2	35	9	9	4	4	13	4	11	11	8	5	1	4	9	3	6	1	2	3	2	6	7	4	12	9	8	22	13	9	11	14	27	20	21	14	34	37	22	19
3762_Bacteria;Bacteroidetes;Flavobacteriia;Flavobacteriales;NS7 marine group	1	1	0	4	1	0	1	0	0	1	0	11	2	6	7	3	1	1	0	0	0	0	0	0	0	0	0	0	0	0	1	0	0	0	0	1	3	1	1	2	0	5	4	5	4	3	10	8	2
8750_Bacteria;Proteobacteria;Gammaproteobacteria;Cellvibrionales;Halieaceae;Halioglobus	15	15	9	4	0	1	2	3	4	3	0	3	2	3	1	2	4	1	1	7	2	0	5	15	9	19	8	15	2	14	13	25	9	7	6	12	1	3	6	8	7	2	3	6	2	3	1	1	0
194_Bacteria;Bacteroidetes;Flavobacteriia;Flavobacteriales;Flavobacteriaceae;Flavobacterium	0	0	0	0	1	1	0	0	0	0	9	0	0	0	0	0	0	0	0	0	0	0	0	0	0	0	3	83	0	0	2	2	15	32	0	1	0	1	0	0	0	2	0	2	0	0	0	0	0
1939_Bacteria;Proteobacteria;Elev-16S-509	7	4	1	0	0	1	0	0	0	0	0	0	0	0	0	0	6	10	6	17	13	14	19	18	27	17	8	3	5	5	3	1	1	1	0	1	0	3	2	0	1	0	1	2	0	1	0	0	0
3713_Bacteria;Bacteroidetes;Flavobacteriia;Flavobacteriales;NS9 marine group	0	0	0	0	0	0	0	0	0	1	0	0	0	0	0	8	222	279	111	82	66	196	139	97	5	0	0	0	0	0	0	0	0	0	0	0	0	0	0	0	0	0	0	0	0	0	0	0	0
10667_Bacteria;Proteobacteria;Alphaproteobacteria;Rhodobacterales;Rhodobacteraceae;uncultured	0	0	0	13	11	0	0	0	21	0	0	14	0	22	2	13	10	1	2	1	0	4	0	0	0	6	1	4	1	0	2	0	0	1	1	0	0	0	3	1	0	0	0	7	0	0	1	22	0
7811_Bacteria;Cyanobacteria;Chloroplast	1	1	3	0	0	0	0	0	1	0	0	11	0	1	0	0	0	4	0	3	0	0	0	2	1	0	3	0	0	0	0	5	1	0	5	24	15	11	9	11	22	18	20	31	59	139	56	49	3
11511_Bacteria;Proteobacteria;Alphaproteobacteria;Rhodobacterales;Rhodobacteraceae;Planktomarina	0	0	0	30	23	12	14	19	6	14	20	6	1	1	9	9	2	9	2	1	6	3	10	11	0	1	1	0	0	0	3	2	0	1	1	1	0	3	2	2	0	0	2	2	0	1	1	5	33
2813_Bacteria;Proteobacteria;Deltaproteobacteria;Myxococcales;Blfdi19	4	7	2	0	0	0	0	0	0	0	0	0	0	0	0	0	0	0	0	0	0	0	0	0	0	0	0	2	8	18	10	14	8	0	0	0	0	1	0	0	0	0	0	0	0	0	0	0	0
6248_Bacteria;Proteobacteria;Alphaproteobacteria;Rhodospirillales;Rhodospirillaceae;AEGEAN-169 marine group	8	10	6	0	0	0	0	0	0	0	0	0	0	0	0	0	0	0	0	0	0	0	0	0	6	11	17	16	5	0	0	2	0	0	1	0	0	1	2	2	0	0	0	0	0	0	0	0	0
5123_Bacteria;Proteobacteria;Gammaproteobacteria;KI89A clade	1	3	0	0	0	0	0	0	0	0	0	0	0	0	21	3	3	3	4	14	5	1	5	4	7	1	2	4	2	1	0	0	0	0	2	0	0	0	0	0	0	0	0	0	0	0	0	0	0
10191_Bacteria;Proteobacteria;Alphaproteobacteria;SAR11 clade	6	10	13	8	1	7	9	8	1	5	26	13	3	1	0	4	0	8	3	4	5	0	2	3	2	2	2	0	1	5	6	2	11	12	20	16	15	13	15	26	32	40	42	43	29	23	31	22	14
3224_Bacteria;Proteobacteria;Betaproteobacteria;Hydrogenophilales;Hydrogenophilaceae;uncultured	4	12	10	0	0	0	0	0	0	0	0	11	1	0	2	2	3	4	3	12	5	2	5	7	6	1	8	10	6	8	18	32	15	12	12	7	15	4	16	10	6	6	8	2	1	2	1	2	0
11717_Bacteria;Proteobacteria;Gammaproteobacteria;Pseudomonadales;Moraxellaceae;Psychrobacter	0	0	0	0	1	0	0	0	18	0	3	12	0	0	1	1	0	0	9	0	0	0	0	0	0	1	0	0	0	1	1	1	0	0	0	0	0	4	11	8	5	2	5	8	0	0	0	0	0
1742_Bacteria;Verrucomicrobia;Opitutae;MB11C04 marine group	8	10	7	0	0	0	0	0	0	0	0	1	0	0	2	0	2	4	1	9	8	0	18	21	19	21	29	14	13	6	7	6	7	5	12	8	14	16	12	8	3	6	2	4	3	7	8	5	2
7599_Bacteria;Proteobacteria;Alphaproteobacteria;Rhodobacterales;Rhodobacteraceae;Amylibacter	0	0	1	2	1	3	5	7	18	3	7	16	4	6	15	7	2	4	1	1	1	2	7	2	2	4	1	2	1	0	1	1	2	0	1	1	0	0	0	1	2	0	1	1	0	0	0	0	14
6714_Bacteria;Proteobacteria;Gammaproteobacteria;Oceanospirillales;SAR86 clade	1	7	9	0	0	0	0	0	0	1	12	4	0	0	1	0	1	2	1	19	3	0	13	7	15	15	5	3	8	2	1	8	2	4	3	20	5	2	9	7	7	9	5	4	4	7	18	22	9
5127_Bacteria;Proteobacteria;Epsilonproteobacteria;Campylobacterales;Helicobacteraceae;Sulfurovum	4	4	2	1	0	2	0	0	2	4	0	6	3	2	2	0	1	2	11	1	1	8	4	1	9	5	3	17	1	4	9	7	6	6	1	13	2	5	8	4	12	1	3	1	2	2	3	0	4
11268_Bacteria;Cyanobacteria;Chloroplast	1	8	5	10	18	10	2	9	0	1	4	2	0	0	2	0	3	10	7	6	1	0	0	9	3	0	0	2	0	1	4	6	18	14	10	11	6	12	39	24	32	38	29	8	13	5	10	11	5
3428_NoRelative	19	12	20	1	0	67	50	70	16	14	28	1	1	0	0	1	1	1	1	2	1	0	0	2	1	0	16	5	4	20	48	19	31	81	24	7	7	29	5	5	4	14	19	22	46	35	17	9	9
4308_Bacteria;Cyanobacteria;Chloroplast	0	1	3	1	0	0	0	0	1	1	9	150	7	2	2	9	11	24	2	9	14	1	2	3	2	1	2	2	0	1	2	2	6	5	6	0	1	5	4	24	27	25	21	9	13	17	13	13	2
10973_Bacteria;Bacteroidetes;Flavobacteriia;Flavobacteriales;Flavobacteriaceae;Polaribacter	0	0	0	14	23	20	95	136	109	103	44	1	0	2	2	1	1	2	1	4	0	2	9	0	0	0	0	0	0	0	0	0	0	0	0	0	0	0	1	0	0	0	0	0	0	0	1	1	20
8049_Bacteria;Verrucomicrobia;OPB35 soil group	12	9	7	0	0	0	0	0	0	0	0	1	0	0	0	4	2	3	21	756	79	2	73	27	10	10	25	20	13	12	3	3	5	1	0	1	0	0	0	0	0	0	0	0	0	0	0	0	0
1985_Bacteria;Verrucomicrobia;OPB35 soil group	5	1	3	0	0	0	0	0	0	0	0	0	0	0	0	0	0	0	0	0	0	0	0	0	0	5	33	42	20	27	23	34	13	6	6	5	5	12	17	16	3	8	6	1	1	0	2	1	0
1538_Bacteria;Proteobacteria;Deltaproteobacteria;Bdellovibrionales;Bacteriovoracaceae;Halobacteriovorax	0	2	0	0	0	0	0	0	0	0	0	0	0	0	0	0	0	0	1	0	2	0	0	0	2	2	1	5	18	18	5	0	11	25	1	0	1	0	2	1	0	1	0	0	0	0	0	0	0
4765_Bacteria;Bacteroidetes;Flavobacteriia;Flavobacteriales;Cryomorphaceae;Fluviicola	0	0	0	0	0	1	0	0	0	0	0	1	0	4	7	35	35	10	45	25	16	468	182	141	4	2	5	2	2	2	2	2	2	1	0	0	2	0	1	0	0	0	1	0	0	0	0	1	0
10052_Bacteria;Bacteroidetes;Flavobacteriia;Flavobacteriales;Flavobacteriaceae;Gramella	1	0	0	1	0	0	0	0	2	0	0	1	0	7	5	41	124	0	7	4	0	1	2	2	0	1	1	20	8	6	2	0	0	0	2	0	0	2	0	5	2	2	4	0	0	0	0	1	0
9435_Bacteria;Proteobacteria;Alphaproteobacteria;Rhodobacterales;Rhodobacteraceae;Sulfitobacter	11	1	1	7	4	21	12	4	34	0	1	7	0	19	20	15	17	2	4	6	0	5	3	2	0	6	4	8	10	24	3	1	0	2	4	0	0	6	14	2	3	4	6	3	1	0	0	0	0
6333_Bacteria;Actinobacteria;Actinobacteria;Corynebacteriales;Nocardiaceae;Rhodococcus	4	17	20	14	6	92	139	64	65	16	40	0	0	0	0	0	1	1	0	0	0	1	1	6	0	10	44	105	0	0	4	238	2	0	1	23	0	1	4	2	0	1	3	2	1	0	0	4	0
10593_Bacteria;Proteobacteria;Gammaproteobacteria;Alteromonadales;Shewanellaceae;Shewanella	0	0	0	13	14	0	0	0	0	0	0	0	0	0	0	0	0	0	0	0	0	0	0	0	0	0	0	30	7	2	65	4	87	75	9	0	0	23	67	13	32	3	19	55	0	2	0	0	0
2161_Bacteria;Proteobacteria;Alphaproteobacteria;Rhodobacterales;Rhodobacteraceae;Planktomarina	0	0	0	0	0	0	0	0	0	0	2	0	4	5	14	18	5	15	12	5	0	1	0	1	0	0	0	0	0	0	0	0	0	0	0	0	0	0	0	0	0	0	0	0	6	2	2	13	72
8608_Bacteria;Proteobacteria;Gammaproteobacteria;Vibrionales;Vibrionaceae;Vibrio	0	0	0	0	0	0	0	0	0	0	0	0	0	0	0	4	32	3	0	0	0	0	0	0	0	0	0	0	0	0	0	0	0	0	0	0	0	0	0	0	0	0	0	0	0	0	0	0	0
11280_Bacteria;Cyanobacteria;Chloroplast	1	2	4	22	30	19	0	13	4	3	1	9	2	2	0	0	1	4	2	4	5	0	2	5	0	0	1	0	1	1	5	7	11	8	11	11	6	6	27	18	34	32	34	22	20	14	14	30	12
11476_Bacteria;Proteobacteria;Alphaproteobacteria;Rhodobacterales;Rhodobacteraceae;uncultured	2	0	3	326	50	68	40	22	25	8	3	0	1	0	0	0	0	0	0	0	0	0	1	0	0	0	0	0	0	0	5	4	61	121	5	1	7	114	20	18	74	102	28	11	10	9	4	5	8
9006_Bacteria;Bacteroidetes;Flavobacteriia;Flavobacteriales;Flavobacteriaceae;Polaribacter	0	0	0	13	8	51	299	484	107	41	4	3	1	3	0	2	0	2	1	0	0	2	0	0	0	0	0	0	0	0	0	1	0	0	0	1	1	1	1	1	0	0	1	0	0	2	0	2	2
5664_Bacteria;Proteobacteria;Gammaproteobacteria;Alteromonadales;Colwelliaceae;Thalassotalea	22	22	1	5	1	2	3	6	8	1	0	1	0	2	2	3	2	7	3	6	1	1	1	3	3	9	8	3	5	1	3	16	4	4	8	11	6	2	10	13	23	7	8	23	16	6	3	0	3
4940_Bacteria;Bacteroidetes;Flavobacteriia;Flavobacteriales;Cryomorphaceae;Fluviicola	3	3	4	1	0	0	0	0	0	0	0	9	3	2	0	12	5	5	1	4	2	3	10	1	6	5	0	1	3	1	1	0	0	1	0	0	0	2	8	7	9	9	10	9	11	16	24	21	7
5549_Bacteria;Proteobacteria;Gammaproteobacteria;Legionellales;Legionellaceae;uncultured	0	5	23	0	0	0	0	0	0	0	0	0	0	0	0	0	0	0	0	0	0	0	0	0	0	0	0	0	0	0	0	1	0	0	1	3	2	4	4	2	1	0	1	1	0	0	0	0	0
12440_Bacteria;Proteobacteria;Gammaproteobacteria;Cellvibrionales;Halieaceae;Haliea	15	2	7	33	5	19	16	22	24	5	3	5	3	3	0	2	3	2	9	4	1	1	12	5	8	12	8	15	5	15	4	15	8	6	2	12	10	4	9	3	5	3	7	4	5	2	6	12	0
11446_Bacteria;Proteobacteria;Alphaproteobacteria;Rhodobacterales;Rhodobacteraceae;Ascidiaceihabitans	11	10	15	0	0	0	0	0	0	0	0	0	2	10	14	12	11	9	16	7	5	4	6	12	8	9	9	11	11	1	4	8	3	5	1	1	3	1	0	0	0	1	1	0	0	0	0	0	0
9957_Bacteria;Proteobacteria;Epsilonproteobacteria;Campylobacterales;Campylobacteraceae;Arcobacter	0	0	0	0	0	0	0	1	0	0	1	13	0	0	0	0	0	0	0	2	9	3	3	74	16	5	4	0	36	1	0	1	0	1	0	10	0	2	4	1	35	1	1	0	0	1	43	4	0
6397_Bacteria;Bacteroidetes;Flavobacteriia;Flavobacteriales;Flavobacteriaceae;Tenacibaculum	97	34	4	2	0	3	8	4	1	0	1	0	0	0	0	0	0	0	0	0	0	0	0	0	0	0	3	3	1	19	8	13	1	4	0	2	3	4	0	0	0	2	1	1	0	0	0	0	0
12005_Bacteria;Bacteroidetes;Flavobacteriia;Flavobacteriales;Flavobacteriaceae;uncultured	2	4	3	15	17	4	10	23	28	5	4	13	1	144	207	38	38	37	8	2	2	1	2	3	2	2	0	2	1	0	3	4	1	1	3	3	4	3	8	3	3	0	3	5	2	4	0	4	24
4408_Bacteria;Proteobacteria;Alphaproteobacteria;Caulobacterales;Hyphomonadaceae;Algimonas	0	0	0	0	0	0	0	0	1	0	0	2	0	26	0	4	14	1	9	0	0	1	7	3	0	1	0	1	1	1	1	0	1	1	9	0	1	0	4	6	1	5	1	2	0	0	1	1	0
2122_Bacteria;Proteobacteria;Gammaproteobacteria;E01-9C-26 marine group	8	8	10	0	0	0	0	0	0	0	0	0	0	0	0	0	0	0	0	0	0	0	0	4	17	8	11	11	10	3	7	18	1	3	0	0	1	2	1	1	1	0	2	0	0	0	0	0	0
12363_Bacteria;Proteobacteria;Betaproteobacteria;Methylophilales;Methylophilaceae;OM43 clade	19	16	33	0	0	2	0	0	1	0	1	0	0	0	0	0	1	1	0	3	3	1	0	10	0	4	6	2	2	7	28	45	27	46	7	5	9	5	10	2	0	5	2	2	4	2	1	0	0
5007_Bacteria;Actinobacteria;Acidimicrobiia;Acidimicrobiales;OM1 clade;Candidatus Actinomarina	5	11	7	0	0	0	0	0	0	0	0	4	4	0	0	16	16	22	17	16	16	9	16	17	20	12	7	11	3	6	6	19	4	7	5	5	7	8	7	4	6	4	5	4	2	3	0	1	1
10761_Bacteria;Bacteroidetes;Flavobacteriia;Flavobacteriales;Flavobacteriaceae;Ulvibacter	0	0	0	0	3	0	0	0	9	0	0	1	0	0	1	1	1	1	0	0	1	0	1	0	0	0	0	2	1	2	1	0	0	1	4	0	1	10	33	11	11	5	12	5	1	0	0	4	0
9172_Bacteria;Proteobacteria;Gammaproteobacteria;Alteromonadales;Pseudoalteromonadaceae;Pseudoalteromonas	1	0	0	0	2	0	0	0	0	2	1	27	0	0	0	0	0	0	1	0	0	1	3	1	0	2	4	17	2	0	37	0	0	4	2	0	0	0	6	3	5	1	13	16	0	0	0	0	1
432_Bacteria;Proteobacteria;Alphaproteobacteria;Rickettsiales;SAR116 clade	4	1	0	0	0	0	0	0	0	0	0	1	0	6	57	11	3	1	2	5	0	0	0	4	5	10	5	8	3	5	3	4	4	6	12	13	5	7	16	11	20	13	29	19	19	17	40	38	16
6937_Bacteria;Cyanobacteria;Chloroplast	7	44	31	2	0	0	0	0	0	0	1	0	0	1	0	1	0	0	0	1	1	0	3	1	2	8	38	4	3	3	12	14	1	2	9	3	6	5	6	2	3	2	1	3	3	0	0	0	0
4553_Bacteria;Proteobacteria;Alphaproteobacteria;Rhodobacterales;Rhodobacteraceae;Planktomarina	1	0	5	27	6	16	7	10	4	3	12	9	6	9	5	22	13	15	12	5	5	8	8	12	3	4	2	3	1	4	10	4	7	19	5	12	6	7	6	8	19	22	15	16	10	9	14	18	12
5241_Bacteria;Proteobacteria;Alphaproteobacteria;Rhodospirillales;Rhodospirillaceae;Defluviicoccus	0	0	0	0	0	0	0	0	0	0	0	0	0	0	0	0	0	0	0	0	0	0	0	0	0	0	0	0	0	0	0	0	1	1	0	1	40	35	58	75	38	42	42	41	1	0	0	1	0
2018_Bacteria;Cyanobacteria;Chloroplast	4	4	6	0	0	0	0	0	0	0	0	0	0	0	0	0	1	1	0	1	0	0	0	0	0	1	0	0	0	0	0	1	1	0	2	1	0	0	0	1	0	0	1	0	1	0	0	2	1
7726_Bacteria;Proteobacteria;Deltaproteobacteria;Bdellovibrionales;Bdellovibrionaceae;OM27 clade	6	5	19	0	0	0	0	0	0	0	0	0	0	0	1	0	0	0	1	1	0	0	2	3	2	1	7	9	6	20	36	74	34	24	1	1	5	2	5	3	5	4	2	3	1	0	3	3	2
11341_Bacteria;Proteobacteria;Alphaproteobacteria;Rhodobacterales;Rhodobacteraceae;Tateyamaria	0	1	0	0	1	1	1	4	1	0	2	56	24	9	13	13	18	12	8	2	1	8	5	7	8	2	8	8	11	12	8	40	27	22	2	3	6	2	4	5	10	6	4	4	0	4	3	3	2
9329_Bacteria;Proteobacteria;Gammaproteobacteria;Oceanospirillales;Oceanospirillaceae;Marinobacterium	11	5	14	1	0	1	0	0	0	2	3	0	0	0	0	1	0	3	2	7	1	0	7	12	10	16	11	1	7	11	4	6	6	9	18	26	15	12	23	20	8	13	12	6	10	33	43	18	2
8190_Bacteria;Proteobacteria;Betaproteobacteria;Methylophilales;Methylophilaceae;OM43 clade	24	11	22	2	3	2	6	3	5	2	5	18	6	1	1	1	4	8	3	1	3	1	5	7	3	6	4	2	2	12	23	25	17	9	19	15	19	13	25	13	13	5	19	8	1	2	4	8	11
6238_Bacteria;Proteobacteria;Alphaproteobacteria;Rhodospirillales;Rhodospirillaceae;AEGEAN-169 marine group	20	34	30	0	0	0	0	0	0	0	0	0	0	0	0	0	0	0	0	0	0	0	0	0	0	0	0	0	40	37	18	43	20	13	5	8	0	0	2	0	0	0	0	0	0	0	0	0	0
3279_Bacteria;Cyanobacteria;Chloroplast	1	5	3	1	0	2	2	1	0	0	0	56	35	2	0	4	8	6	1	1	0	0	0	1	3	2	1	2	0	0	1	7	1	0	13	21	3	14	23	19	31	43	31	24	15	35	38	25	6
10351_Bacteria;Proteobacteria;Alphaproteobacteria;Rhodobacterales;Rhodobacteraceae;uncultured	2	0	0	0	0	0	0	0	0	0	0	0	0	0	0	0	0	0	0	5	1	3	22	19	24	18	21	15	12	9	5	13	6	3	0	2	0	1	1	0	2	0	1	1	0	0	0	0	0
2665_Bacteria;Bacteroidetes;Flavobacteriia;Flavobacteriales;Cryomorphaceae;Owenweeksia	0	1	0	1	0	1	0	0	1	0	1	2	1	2	3	0	0	0	0	0	0	0	0	0	0	1	0	1	0	0	0	0	0	0	0	0	1	0	0	0	0	0	0	0	0	0	1	0	0
12185_Bacteria;Cyanobacteria;Chloroplast	7	2	10	1	0	0	0	1	0	2	2	0	1	0	1	1	2	1	0	0	0	0	0	0	5	1	0	1	1	1	2	3	2	1	4	2	2	1	2	0	0	0	1	0	0	0	0	2	3
3104_Bacteria;Proteobacteria;Gammaproteobacteria;Alteromonadales;Idiomarinaceae;Idiomarina	2	0	0	0	0	0	0	0	0	0	0	17	0	0	5	12	8	0	2	0	0	0	0	7	0	2	0	43	0	0	0	0	0	0	0	0	0	0	0	0	0	0	0	0	0	0	0	0	0
6423_Bacteria;Bacteroidetes;Sphingobacteriia;Sphingobacteriales;NS11-12 marine group	7	0	4	0	0	1	1	0	9	6	4	30	14	3	1	3	4	1	1	1	7	2	0	8	0	0	3	1	1	5	14	25	9	15	54	54	30	28	60	32	65	86	68	73	23	31	26	19	29
1327_Bacteria;Proteobacteria;Epsilonproteobacteria;Campylobacterales;Campylobacteraceae;Arcobacter	2	0	0	1	0	0	0	0	4	0	0	73	1	0	0	0	0	0	0	0	1	1	2	2	1	1	3	0	1	0	0	1	0	0	0	0	0	0	0	0	0	0	1	0	0	7	0	3	0
7013_Bacteria;Chloroflexi;SAR202 clade	2	0	1	0	0	0	0	0	0	0	0	0	0	0	0	0	0	0	0	11	9	0	10	50	26	12	23	12	26	25	7	5	0	0	1	0	0	0	0	0	0	0	0	0	0	0	0	0	0
9668_Bacteria;Cyanobacteria;Chloroplast	3	0	2	0	0	0	0	0	0	0	0	0	0	0	0	0	0	0	0	1	0	0	0	4	0	11	10	2	1	3	2	6	4	4	4	0	1	0	1	1	1	0	1	0	2	0	0	0	0
2677_Bacteria;Bacteroidetes;Sphingobacteriia;Sphingobacteriales;Saprospiraceae;uncultured	1	0	1	2	0	3	1	6	6	1	0	1	1	0	0	0	0	0	5	5	5	2	4	27	8	20	7	12	0	3	0	2	1	3	5	4	2	5	5	0	2	1	2	3	1	8	4	3	9
474_Bacteria;Bacteroidetes;Flavobacteriia;Flavobacteriales;Flavobacteriaceae;Salegentibacter	6	0	0	1	0	0	0	0	4	0	0	69	0	4	4	4	39	0	13	0	1	2	7	0	0	0	0	11	0	2	3	0	0	0	22	0	0	5	13	19	6	0	9	1	0	0	1	0	0
7683_Bacteria;Bacteroidetes;Flavobacteriia;Flavobacteriales;Flavobacteriaceae;Gillisia	0	0	0	6	2	0	0	0	4	0	0	0	0	1	0	1	1	0	0	0	0	1	0	0	0	0	1	3	0	1	3	0	0	1	1	0	0	0	4	3	1	0	2	1	0	0	0	0	0
7842_Bacteria;Bacteroidetes;Flavobacteriia;Flavobacteriales;Cryomorphaceae;Fluviicola	3	4	2	0	0	0	0	0	0	0	0	12	1	2	3	21	12	10	9	8	1	3	9	8	1	4	8	2	0	0	0	3	0	0	2	0	0	0	1	7	4	18	17	47	28	40	46	50	15
5612_Bacteria;Proteobacteria;Gammaproteobacteria;Alteromonadales;Shewanellaceae;Shewanella	0	0	0	0	0	0	0	0	0	0	0	0	0	0	0	0	0	0	0	0	0	0	0	0	1	0	0	6	1	0	0	0	0	0	0	0	0	0	0	0	0	0	0	0	0	0	0	0	0
4049_Bacteria;Actinobacteria;Acidimicrobiia;Acidimicrobiales;Acidimicrobiaceae;uncultured	16	8	8	0	0	0	0	0	0	0	0	0	0	0	0	1	2	23	13	33	26	42	30	48	22	17	17	14	4	5	2	8	3	1	0	1	0	0	1	1	0	0	0	0	0	0	0	0	0
1541_Bacteria;Bacteroidetes;Flavobacteriia;Flavobacteriales;Cryomorphaceae;Crocinitomix	4	9	2	118	116	252	97	121	59	15	1	2	0	0	2	0	0	0	0	0	3	0	0	0	0	1	1	2	2	1	2	8	2	8	7	6	1	3	6	1	6	3	6	9	2	1	2	2	20
3199_Bacteria;Cyanobacteria;ML635J-21	1	1	0	0	0	0	0	0	0	0	0	2	0	0	2	6	6	1	2	0	1	2	1	3	0	3	0	1	1	1	0	1	0	0	0	0	0	0	0	0	0	0	0	0	0	0	0	0	0
12022_Bacteria;Proteobacteria;Alphaproteobacteria;Rickettsiales;SAR116 clade	8	6	8	0	0	0	1	1	0	2	3	4	3	3	10	2	3	8	6	6	1	0	9	2	3	11	3	7	3	2	14	9	2	3	5	3	4	2	2	4	7	5	3	2	2	5	3	9	7
5684_Bacteria;Proteobacteria;Alphaproteobacteria;Sphingomonadales;Sphingomonadaceae;Sphingorhabdus	5	8	10	8	3	31	15	13	211	3	7	6	0	2	0	1	3	0	1	1	1	0	1	0	2	1	6	11	4	3	5	51	0	5	7	6	2	3	41	10	19	6	24	5	5	0	5	11	1
7507_Bacteria;Proteobacteria;Alphaproteobacteria;Rhodobacterales;Rhodobacteraceae;uncultured	5	10	6	0	0	0	0	0	0	0	0	0	2	11	12	8	20	5	10	5	5	2	4	6	4	4	4	6	1	2	2	4	2	1	0	1	0	1	0	0	0	0	0	0	0	1	0	0	0
8948_Bacteria;Proteobacteria;Gammaproteobacteria;Alteromonadales;Alteromonadaceae;Glaciecola	0	1	0	0	1	0	0	0	0	0	0	1	0	0	0	1	0	0	0	0	0	0	0	0	0	1	1	77	54	17	11	0	2	8	14	0	2	3	10	29	92	8	204	17	0	0	8	0	2
11006_Bacteria;Actinobacteria;Actinobacteria;Micrococcales;Microbacteriaceae;ML602J-51	2	2	3	0	0	2	1	0	2	1	7	73	81	6	0	45	28	52	11	14	4	5	0	8	0	2	0	2	1	7	11	7	10	30	50	34	11	27	14	15	18	16	15	13	18	33	31	22	9
6789_Bacteria;Proteobacteria;Gammaproteobacteria;Chromatiales;Ectothiorhodospiraceae	9	3	8	15	3	15	6	12	5	3	5	3	3	0	0	0	1	0	2	1	0	1	5	4	3	6	2	23	4	6	15	13	4	14	0	10	5	4	14	3	14	1	5	5	7	2	3	0	3
5502_Bacteria;Proteobacteria;Epsilonproteobacteria;Campylobacterales;Helicobacteraceae;Sulfurimonas	10	10	6	2	0	0	1	0	2	1	2	9	3	1	11	1	0	0	4	3	2	0	3	5	17	7	6	3	19	4	4	16	7	12	1	6	3	7	5	3	11	4	5	7	0	2	11	2	3
7907_Bacteria;Actinobacteria;Acidimicrobiia;Acidimicrobiales;OM1 clade;Candidatus Actinomarina	8	6	8	0	0	0	0	0	0	0	0	4	4	3	1	17	15	16	12	16	14	13	29	29	11	12	9	4	0	5	8	17	8	3	3	10	4	6	6	6	9	3	4	2	4	5	1	3	0
11075_Bacteria;Bacteroidetes;Flavobacteriia;Flavobacteriales;Flavobacteriaceae;NS5 marine group	0	0	0	2	4	1	5	7	1	2	1	0	0	1	9	5	4	4	5	2	0	2	3	0	2	3	0	1	0	2	0	0	0	0	0	0	0	0	1	1	4	7	13	28	16	19	42	37	5
1525_Bacteria;Proteobacteria;Gammaproteobacteria;Cellvibrionales;Halieaceae;Halioglobus	9	5	11	23	12	20	23	26	31	6	4	3	2	0	0	0	1	1	5	4	1	2	8	3	10	10	5	16	2	8	10	15	8	21	4	10	5	16	12	4	16	4	8	7	6	7	5	6	1
9925_Bacteria;Proteobacteria;Alphaproteobacteria;Rhodobacterales;Rhodobacteraceae;Amylibacter	0	0	0	2	0	1	1	3	4	2	0	4	2	0	4	2	2	2	10	16	6	0	8	10	8	8	1	2	5	5	3	4	2	3	3	5	1	0	3	12	0	1	5	2	1	0	0	0	5
3872_Bacteria;Proteobacteria;Alphaproteobacteria;Rhodobacterales;Rhodobacteraceae;Sulfitobacter	1	1	0	25	4	41	41	17	28	32	22	23	0	7	3	5	2	2	2	2	2	2	3	5	1	3	0	3	4	9	4	1	3	14	4	0	5	59	14	24	81	171	41	15	13	6	2	6	8
7047_Bacteria;Proteobacteria;Gammaproteobacteria;Pseudomonadales;Pseudomonadaceae;Pseudomonas	0	0	0	0	0	0	0	0	15	0	3	1	0	0	2	1	11	1	3	1	0	4	1	0	0	3	0	59	5	20	3	0	0	8	3	0	0	3	19	19	0	2	14	0	0	2	0	2	4
1949_Bacteria;Proteobacteria;Alphaproteobacteria;DB1-14	0	0	0	1	2	0	0	0	1	0	0	4	0	22	5	3	25	2	29	3	4	6	6	19	0	15	1	8	2	3	5	0	0	20	2	0	0	0	10	13	0	0	28	1	0	0	0	2	0
8545_Bacteria;Proteobacteria;Alphaproteobacteria;Rhodospirillales;Rhodospirillaceae;uncultured	32	31	29	0	0	0	0	0	0	0	0	1	0	0	0	0	0	0	1	0	0	0	0	2	3	9	13	19	38	13	9	13	5	4	5	6	7	10	9	16	5	7	1	1	1	2	0	0	0
6456_Bacteria;Bacteroidetes;Flavobacteriia;Flavobacteriales;Flavobacteriaceae;NS5 marine group	4	1	2	3	4	2	7	6	4	10	153	162	63	51	42	47	12	31	9	11	6	0	0	3	1	0	0	0	0	1	4	0	0	1	4	4	2	2	3	2	2	6	3	7	5	17	15	22	37
3662_Bacteria;Proteobacteria;Alphaproteobacteria;Rickettsiales;SAR116 clade	6	5	2	0	0	0	0	0	0	0	0	0	0	0	0	2	1	11	3	17	34	26	46	140	2	24	10	3	0	6	2	1	2	1	2	1	2	0	1	0	0	1	0	0	0	0	0	0	0
10422_Bacteria;Proteobacteria;Betaproteobacteria;Methylophilales;Methylophilaceae;OM43 clade	9	7	9	2	0	17	4	2	0	2	16	2	0	0	1	0	0	0	0	0	0	0	0	0	0	0	0	0	0	1	10	12	19	47	32	15	35	49	44	36	46	56	20	17	32	19	17	9	13
1585_Bacteria;Proteobacteria;Alphaproteobacteria;Rhodospirillales;Rhodospirillaceae;Defluviicoccus	2	2	3	0	0	0	0	0	0	0	0	0	0	0	0	0	0	0	0	0	0	0	0	6	2	4	36	18	17	13	25	29	14	7	0	2	3	9	22	31	11	8	5	12	2	1	0	0	0
9073_Bacteria;Proteobacteria;Gammaproteobacteria;Vibrionales;Vibrionaceae;Vibrio	1	0	0	1	0	0	0	0	0	1	0	11	0	0	0	0	8	0	1	1	0	0	1	0	0	0	1	2	2	0	0	0	0	0	0	0	0	0	0	0	0	0	1	0	0	0	0	0	0
491_Bacteria;Bacteroidetes;Sphingobacteriia;Sphingobacteriales;NS11-12 marine group	0	0	0	10	52	63	173	186	651	1	0	0	0	0	0	0	0	0	0	0	0	0	0	0	0	0	0	0	0	0	0	0	0	0	0	0	0	0	0	0	0	0	0	0	0	0	0	0	0
10286_Bacteria;Verrucomicrobia;Opitutae;Puniceicoccales;Puniceicoccaceae;Lentimonas	1	1	2	0	0	1	0	0	0	2	57	0	0	0	0	0	4	5	0	0	0	0	0	0	0	0	0	0	0	0	3	31	44	16	79	11	3	4	1	3	0	0	0	0	0	0	1	0	20
8281_Bacteria;Proteobacteria;Gammaproteobacteria;Alteromonadales;Colwelliaceae;Colwellia	1	7	2	20	7	13	9	9	19	6	0	4	0	5	4	1	0	0	0	0	1	0	0	2	0	2	2	0	2	0	5	12	2	9	28	94	34	61	52	57	16	13	18	26	5	15	18	19	20
11489_Bacteria;Proteobacteria;Alphaproteobacteria;Rhodobacterales;Rhodobacteraceae;Amylibacter	1	0	1	1	0	0	2	2	3	1	7	2	2	1	5	2	2	2	2	3	1	1	3	6	5	1	4	0	1	0	1	4	2	1	0	2	0	1	2	3	5	1	1	0	1	0	0	3	11
9808_Bacteria;Proteobacteria;Gammaproteobacteria;E01-9C-26 marine group	6	3	9	0	0	0	0	0	0	0	0	0	0	0	0	0	0	0	0	0	0	0	0	1	9	14	21	7	8	11	7	25	9	1	0	1	0	2	3	1	2	3	1	3	1	0	0	0	0
11430_Bacteria;Marinimicrobia (SAR406 clade)	2	2	3	0	0	0	0	0	0	0	0	0	0	0	0	0	0	0	0	0	0	0	1	1	5	5	15	7	5	25	31	56	31	20	3	2	0	2	4	8	4	8	1	3	0	0	0	1	0
10323_Bacteria;Proteobacteria;Gammaproteobacteria;Pseudomonadales;Moraxellaceae;Psychrobacter	1	0	0	0	0	1	0	0	11	2	0	8	0	2	0	16	16	0	38	2	3	3	3	0	0	0	6	18	4	12	7	0	0	2	4	0	0	0	8	3	1	0	6	8	0	0	1	0	0
10869_Bacteria;Proteobacteria;Gammaproteobacteria;Alteromonadales;Alteromonadaceae;Glaciecola	0	0	0	10	5	8	5	7	9	20	3	6	0	2	6	0	2	0	1	5	4	0	3	4	7	3	20	2	5	0	0	0	0	2	0	0	0	1	0	0	1	2	0	0	0	0	1	0	0
12027_Bacteria;Bacteroidetes;Flavobacteriia;Flavobacteriales;Flavobacteriaceae;Polaribacter	0	1	0	0	0	0	1	5	48	54	51	4	0	6	13	11	0	3	0	2	0	1	0	3	1	0	0	0	0	0	1	3	0	0	0	1	0	0	0	0	0	0	0	2	0	8	0	1	0
9997_Bacteria;Proteobacteria;Alphaproteobacteria;Rhodobacterales;Rhodobacteraceae;Planktomarina	0	0	0	27	17	13	14	17	18	14	20	5	3	2	6	7	2	5	3	2	2	1	5	4	0	5	2	0	0	0	0	0	1	1	0	4	2	0	0	2	2	2	1	0	0	0	1	4	21
4436_Bacteria;Proteobacteria;Deltaproteobacteria;Oligoflexales	20	16	11	0	0	0	0	0	0	0	0	0	0	0	1	4	99	35	67	17	0	0	0	0	0	1	6	3	13	16	28	27	4	4	0	0	0	0	0	0	0	0	0	0	0	0	0	0	0
7855_Bacteria;Proteobacteria;Alphaproteobacteria;SAR11 clade Surface 1	13	20	17	0	0	0	0	0	0	0	0	0	0	0	0	0	0	1	0	3	10	0	0	5	7	6	4	2	2	2	10	9	4	18	13	6	17	7	28	21	19	15	26	21	7	6	3	2	0
11698_Bacteria;Proteobacteria;Epsilonproteobacteria;Campylobacterales;Campylobacteraceae;Arcobacter	0	0	0	0	0	0	0	0	0	0	0	5	0	0	1	0	0	3	0	3	6	0	2	31	2	4	4	0	34	1	0	5	0	1	0	1	0	0	1	0	4	0	0	0	0	0	12	0	0
5696_Bacteria;Proteobacteria;Gammaproteobacteria;Vibrionales;Vibrionaceae;Vibrio	3	3	2	0	0	0	0	0	0	2	0	13	0	0	0	1	42	1	8	14	9	2	7	10	4	8	4	4	15	2	5	1	0	0	1	0	0	0	0	0	0	1	0	0	0	0	0	0	1
6410_Bacteria;Bacteroidetes;Flavobacteriia;Flavobacteriales;NS9 marine group	0	0	0	0	0	0	0	0	0	0	0	15	7	29	15	9	5	2	1	0	0	1	0	0	0	0	0	0	0	0	0	0	0	1	0	0	0	0	0	0	0	0	0	0	0	0	0	0	0
2965_Bacteria;Proteobacteria;Gammaproteobacteria;Cellvibrionales;Halieaceae;Luminiphilus	2	0	0	0	0	1	0	1	1	0	0	9	21	27	35	32	17	11	6	2	0	4	1	4	1	2	2	3	0	4	0	3	0	0	0	1	0	0	1	0	2	2	2	0	0	1	2	0	4
9214_Bacteria;Bacteroidetes;Flavobacteriia;Flavobacteriales;NS9 marine group	0	0	0	0	0	0	0	0	0	0	0	0	0	0	0	1	4	32	2	0	0	0	1	0	0	0	0	0	0	0	0	0	0	0	0	0	0	0	0	0	0	0	0	0	0	0	0	0	0
638_NoRelative	5	3	4	0	0	0	0	0	0	0	0	6	1	0	0	1	1	8	1	2	1	0	0	2	3	3	1	1	2	1	1	4	6	2	16	26	8	11	20	15	5	9	8	5	3	2	1	0	0
6140_Bacteria;Proteobacteria;Alphaproteobacteria;Rickettsiales;SAR116 clade	1	0	0	0	0	0	0	0	0	0	0	0	0	0	0	0	0	0	0	0	0	0	0	0	0	1	2	1	3	2	0	0	0	0	0	0	0	0	0	0	0	0	0	0	0	0	0	0	0
4167_Bacteria;Proteobacteria;Alphaproteobacteria;Rhodospirillales;Rhodospirillaceae;AEGEAN-169 marine group	5	5	7	3	0	0	0	0	0	0	0	0	0	0	0	0	0	1	0	0	0	0	0	0	0	0	0	0	1	2	3	2	2	4	2	7	0	0	0	0	0	0	1	0	0	0	0	0	0
8284_Bacteria;Proteobacteria;Gammaproteobacteria;Alteromonadales;Colwelliaceae;Colwellia	12	12	6	4	0	1	2	4	0	3	1	3	0	1	4	0	0	0	1	2	3	0	0	1	1	7	11	14	7	5	5	53	5	9	1	22	5	6	7	4	11	7	9	8	3	15	7	14	2
2666_Bacteria;Bacteroidetes;Bacteroidia;Bacteroidales;Marinilabiaceae;uncultured	0	0	0	0	0	0	0	0	0	0	0	60	2	33	11	84	11	18	37	21	17	0	2	0	0	0	0	0	0	0	0	0	0	0	0	0	0	0	0	0	0	0	0	0	0	0	0	0	0
11309_Bacteria;Cyanobacteria;Chloroplast	1	2	0	0	0	0	0	0	0	0	0	3	1	6	13	5	10	8	1	3	1	0	0	25	9	6	10	13	12	4	1	4	5	1	2	1	0	0	0	0	0	0	0	0	0	0	1	2	1
2669_Bacteria;Bacteroidetes;Sphingobacteriia;Sphingobacteriales;Saprospiraceae;uncultured	1	4	4	0	0	1	1	0	0	0	0	0	0	0	0	0	0	0	0	0	0	0	0	0	0	3	1	6	4	11	16	32	19	13	12	18	11	5	13	5	2	12	1	3	1	0	0	1	2
8873_Bacteria;Proteobacteria;Gammaproteobacteria;Alteromonadales;Moritellaceae;Moritella	5	4	1	77	12	21	16	18	12	13	0	3	0	0	0	0	0	0	1	7	0	1	3	4	5	9	2	3	1	5	6	9	9	18	15	24	7	22	16	12	38	14	30	29	8	11	6	7	5
2427_Bacteria;Bacteroidetes;Flavobacteriia;Flavobacteriales;Cryomorphaceae;uncultured	1	1	1	0	1	1	1	1	4	10	28	295	117	23	0	2	0	0	0	0	0	0	0	0	1	0	1	0	1	0	0	0	1	1	15	15	8	21	13	23	16	24	24	15	14	25	41	42	31
7993_Bacteria;Proteobacteria;Gammaproteobacteria;Alteromonadales;Alteromonadaceae;Marinobacter	0	0	1	0	0	0	0	0	1	0	0	0	0	0	0	0	3	0	5	1	0	0	0	0	0	1	2	6	1	2	2	0	0	0	0	0	0	4	19	18	23	0	28	5	0	0	0	0	0
9524_Bacteria;Proteobacteria;AEGEAN-245	29	52	58	1	0	0	0	1	3	1	0	0	0	0	0	0	0	0	0	0	0	0	0	0	7	9	10	10	9	19	32	83	38	12	11	25	20	20	31	8	5	6	2	1	0	1	0	1	0
4860_Bacteria;Bacteroidetes;Flavobacteriia;Flavobacteriales;Flavobacteriaceae;Gillisia	0	0	0	0	2	0	0	0	1	0	0	0	0	1	0	0	7	0	2	0	0	0	0	0	0	1	0	0	1	1	1	0	0	0	1	0	0	2	2	2	0	0	6	0	0	0	0	3	0
8924_Bacteria;Proteobacteria;Gammaproteobacteria;Oceanospirillales;Oceanospirillaceae;Oceanospirillum	0	0	0	0	0	0	0	0	0	0	0	47	0	6	0	0	0	0	0	1	6	0	3	5	4	3	2	0	0	0	0	0	0	0	0	0	0	0	0	0	0	0	0	0	0	1	0	1	1
2224_Bacteria;Chlamydiae;Chlamydiae;Chlamydiales;Simkaniaceae;uncultured	5	2	2	0	0	0	0	0	0	0	0	0	0	0	1	0	1	0	0	0	0	0	0	0	0	9	18	3	2	7	2	2	0	0	0	0	0	0	0	0	0	0	0	0	0	0	0	0	0
12615_Bacteria;Proteobacteria;Gammaproteobacteria;Cellvibrionales;Porticoccaceae;SAR92 clade	1	0	2	1	2	0	3	3	0	2	4	0	0	0	1	1	2	3	0	1	0	0	0	0	0	0	0	0	0	1	0	0	0	1	0	2	0	0	1	1	1	0	0	0	0	0	7	28	103
1475_Bacteria;Proteobacteria;Alphaproteobacteria;Rickettsiales;SAR116 clade	9	15	9	1	0	0	0	0	0	0	0	0	0	1	3	1	0	2	18	34	3	2	25	26	39	24	8	11	4	4	4	9	2	2	3	3	3	1	9	7	2	2	2	4	4	4	6	6	3
6738_Bacteria;Bacteroidetes;Flavobacteriia;Flavobacteriales;Flavobacteriaceae;NS5 marine group	0	0	0	0	0	1	0	0	0	0	0	5	3	0	8	10	10	6	5	1	2	1	8	7	1	0	4	0	0	1	1	0	2	0	2	3	2	2	3	4	3	5	13	13	18	6	13	10	6
1048_Bacteria;Proteobacteria;Deltaproteobacteria;GR-WP33-30	3	3	0	0	0	0	0	0	0	0	0	0	0	1	0	1	3	3	4	15	3	2	1	14	4	2	4	5	1	1	0	0	0	0	0	0	0	0	1	0	0	0	0	0	0	0	0	0	0
10503_Bacteria;Planctomycetes;Planctomycetacia;Planctomycetales;Planctomycetaceae;Planctomyces	0	0	0	0	0	0	0	0	0	0	0	10	4	9	3	2	1	0	11	4	1	0	0	2	6	1	6	6	1	1	3	12	5	2	2	0	1	4	3	6	3	2	3	5	3	1	0	0	0
2552_Bacteria;Proteobacteria;Gammaproteobacteria;KI89A clade	0	0	0	1	0	1	1	1	1	1	0	1	2	1	4	2	0	9	7	11	3	0	13	7	13	2	5	5	5	0	0	1	1	0	1	4	0	2	1	1	0	1	1	0	1	1	4	4	5
4626_Bacteria;Proteobacteria;Alphaproteobacteria;Rhodobacterales;Rhodobacteraceae;Roseovarius	0	0	0	5	1	0	0	0	24	0	0	0	0	3	0	2	3	0	1	0	1	0	0	1	0	0	0	1	0	0	0	0	0	2	12	0	2	3	45	12	8	21	14	4	0	0	2	3	0
1657_Bacteria;Cyanobacteria;Chloroplast	0	0	0	0	0	0	0	0	2	3	40	0	0	0	0	0	0	1	2	1	1	0	0	0	0	0	0	0	0	1	1	0	0	0	2	5	1	5	5	6	9	26	13	14	65	159	43	27	4
3640_Bacteria;Proteobacteria;Gammaproteobacteria;KI89A clade	2	3	5	0	0	0	0	0	0	0	0	0	0	0	1	0	1	5	6	16	2	0	1	5	19	18	11	4	9	5	3	10	3	3	4	4	1	2	8	3	6	9	3	1	1	1	1	3	3
8186_Bacteria;Proteobacteria;Betaproteobacteria;Methylophilales;Methylophilaceae;OM43 clade	14	13	21	6	2	4	2	5	4	1	10	10	13	2	3	7	1	8	2	7	4	1	6	6	2	4	4	4	2	5	9	24	10	7	9	14	17	15	27	8	10	11	13	3	8	9	11	4	17
5294_Bacteria;Proteobacteria;Alphaproteobacteria;Rickettsiales;SHWN-night2	0	1	2	0	0	0	0	0	0	0	0	2	2	0	3	2	3	8	10	0	2	0	0	0	2	1	2	3	0	10	9	10	10	2	5	7	7	3	8	9	3	1	2	1	0	0	0	0	0
6365_Bacteria;Proteobacteria;Gammaproteobacteria;Alteromonadales;Pseudoalteromonadaceae;Pseudoalteromonas	1	0	1	7	11	0	0	1	0	11	2	15	1	0	0	1	0	2	1	0	1	1	0	2	0	1	1	7	3	0	2	2	1	3	7	0	0	9	22	5	17	4	24	15	0	3	1	0	1
6754_Bacteria;Bacteroidetes;Cytophagia;Cytophagales;Flammeovirgaceae;Marinoscillum	2	2	4	30	1	0	1	0	0	0	2	1	0	0	0	0	0	0	0	0	0	0	0	0	0	1	0	0	13	22	30	34	16	17	146	154	1	0	0	1	0	3	0	2	1	0	0	0	0
10936_Bacteria;Bacteroidetes;Flavobacteriia;Flavobacteriales;Flavobacteriaceae;Ulvibacter	1	1	0	51	36	38	45	26	23	12	23	2	7	18	12	37	10	11	7	1	0	0	0	0	0	0	0	0	0	0	0	0	0	0	0	0	0	0	0	0	1	3	0	3	2	11	17	56	38
8645_Bacteria;Proteobacteria;Alphaproteobacteria;Rhodobacterales;Rhodobacteraceae;Octadecabacter	0	1	0	0	0	0	1	0	0	0	1	49	32	42	27	40	38	10	1	0	0	0	2	2	1	2	0	0	6	0	0	2	0	0	0	4	0	0	0	1	1	2	2	0	0	0	0	0	3
6319_Bacteria;Actinobacteria;Actinobacteria;Propionibacteriales;Nocardioidaceae;Nocardioides	21	16	6	38	39	61	89	55	422	171	25	0	0	0	0	0	0	0	0	0	0	0	0	0	4	0	17	0	0	0	1	0	0	0	0	0	1	0	1	1	1	0	0	0	0	0	0	0	0
1790_Bacteria;Proteobacteria;AEGEAN-245	41	38	31	0	0	0	0	0	0	0	0	0	0	0	0	0	0	0	0	0	0	0	0	0	0	0	0	1	0	0	0	0	0	0	0	0	0	0	0	0	0	0	0	1	0	0	0	0	0
12648_Bacteria;Bacteroidetes;Flavobacteriia;Flavobacteriales;Flavobacteriaceae;NS5 marine group	7	7	7	0	0	0	0	0	0	0	0	0	0	0	0	2	0	0	2	3	6	2	11	9	15	22	18	13	6	21	11	9	8	1	4	1	1	1	8	3	3	1	1	6	1	0	0	0	0
9123_Bacteria;Bacteroidetes;Cytophagia;Cytophagales;Cytophagaceae;Pseudarcicella	3	0	2	0	0	4	0	0	0	1	0	0	0	0	0	0	0	0	0	0	0	0	0	0	0	0	0	1	0	10	29	4	127	625	2	0	23	47	10	1	6	5	2	0	0	0	1	0	0
3235_Bacteria;Bacteroidetes;Bacteroidia;Bacteroidales;Bacteroidaceae;Bacteroides	2	3	2	3	1	2	6	61	5	0	1	1	0	0	4	2	3	0	1	0	0	8	1	0	8	0	3	1	7	0	2	6	1	2	3	12	2	6	12	5	74	8	7	10	2	1	8	3	3
11172_Bacteria;Proteobacteria;Alphaproteobacteria;Rhodobacterales;Rhodobacteraceae;uncultured	24	14	3	19	4	6	6	2	1	4	1	3	0	0	1	1	1	1	6	4	1	0	0	1	1	3	2	0	6	3	5	10	2	11	0	3	1	8	2	2	5	9	2	3	2	0	4	6	1
8433_Bacteria;Proteobacteria;Gammaproteobacteria;Oceanospirillales;SUP05 cluster	2	0	0	0	0	0	0	0	0	0	0	0	0	0	0	0	0	0	0	1	0	0	1	0	0	1	0	0	0	0	1	1	0	0	0	0	0	0	0	0	0	0	0	0	0	0	0	0	0
1504_Bacteria;Proteobacteria;Gammaproteobacteria;Oceanospirillales;SAR86 clade	6	9	15	0	0	0	0	0	0	1	22	6	0	0	2	4	3	6	1	8	3	1	10	7	13	19	7	2	2	4	6	9	6	1	8	14	15	9	15	13	3	7	6	3	2	2	6	2	7
8786_Bacteria;Proteobacteria;Gammaproteobacteria;Oceanospirillales;Oceanospirillaceae;Oleispira	0	0	0	27	6	1	0	0	0	0	0	11	0	0	1	0	0	0	0	0	1	1	0	5	0	3	0	0	0	1	0	0	6	13	7	0	0	0	5	6	1	8	31	45	0	0	0	0	0
7954_Bacteria;Proteobacteria;Gammaproteobacteria;Cellvibrionales;Porticoccaceae;SAR92 clade	0	0	0	4	5	0	12	29	25	9	24	0	0	2	8	4	4	4	3	3	0	0	0	0	0	0	1	0	0	0	1	0	1	0	0	0	0	1	0	1	0	0	0	0	0	1	5	9	40
11522_Archaea;Euryarchaeota;Thermoplasmata;Thermoplasmatales;Marine Group II	0	0	0	0	0	0	0	0	0	0	0	0	0	0	0	0	0	0	0	0	0	0	0	6	0	6	10	8	4	4	3	6	1	0	0	0	0	0	0	0	0	0	0	0	0	0	0	0	0
5719_Bacteria;Proteobacteria;Deltaproteobacteria;Desulfuromonadales;Sva1033	8	9	7	8	3	5	7	4	9	6	4	6	4	0	1	1	2	1	5	2	1	3	25	2	14	23	2	13	3	8	10	11	7	8	2	22	3	8	13	5	11	3	4	7	6	3	4	2	4
12223_Bacteria;Proteobacteria;Alphaproteobacteria;Rhodobacterales;Rhodobacteraceae;Planktomarina	1	1	1	21	8	14	5	11	8	2	25	17	7	15	8	11	4	7	6	6	6	5	3	8	4	2	2	1	0	3	4	9	6	13	9	4	8	18	8	8	11	21	11	15	12	7	19	17	17
7319_Bacteria;PAUC34f	3	5	4	1	0	0	0	0	0	0	0	0	0	0	0	0	0	0	0	5	0	0	0	1	2	2	1	8	1	7	8	18	0	0	0	0	0	0	0	0	0	0	0	0	0	0	0	0	0
5950_Bacteria;Proteobacteria;Gammaproteobacteria;Thiotrichales;Piscirickettsiaceae;Cycloclasticus	0	0	0	0	0	0	0	0	0	0	0	0	0	0	0	0	0	0	0	0	0	0	0	0	0	0	0	0	0	0	0	0	0	0	0	0	0	0	0	0	0	0	0	0	0	0	0	0	0
9402_Bacteria;Bacteroidetes;Flavobacteriia;Flavobacteriales;NS7 marine group	0	1	0	0	0	0	0	0	0	0	0	0	0	1	2	1	1	4	3	2	0	0	0	0	2	8	2	2	0	1	1	1	1	0	2	0	0	0	0	0	0	0	0	0	0	0	1	2	0
6445_Bacteria;Bacteroidetes;Flavobacteriia;Flavobacteriales;Flavobacteriaceae;NS5 marine group	0	0	0	0	1	0	0	0	0	0	0	0	2	1	8	5	1	7	6	7	2	0	2	1	1	0	1	0	1	0	1	0	0	0	1	1	0	0	1	6	6	18	43	54	22	16	26	22	8
8337_Bacteria;Proteobacteria;Gammaproteobacteria;Oceanospirillales;Oceanospirillaceae;Oceaniserpentilla	0	2	0	0	1	0	0	0	0	0	0	10	0	0	0	3	1	3	1	1	2	0	2	1	4	8	1	7	0	1	1	1	0	0	0	0	0	1	0	0	0	2	0	6	0	0	0	0	0
6477_Bacteria;Cyanobacteria;Chloroplast	5	5	4	0	0	0	0	0	0	0	0	0	0	0	30	10	7	47	11	13	4	0	3	3	10	9	22	35	16	3	4	6	5	3	3	1	1	0	0	0	0	0	0	0	0	1	0	0	0
7303_Bacteria;Proteobacteria;Betaproteobacteria;Burkholderiales;Comamonadaceae;BAL58 marine group	3	0	0	30	11	34	33	24	22	11	18	6	5	2	0	3	1	0	0	0	0	0	0	0	0	0	0	0	0	1	1	1	4	8	9	4	2	10	4	2	15	30	11	3	24	12	23	22	24
1399_NoRelative	1	4	2	0	0	1	0	0	0	2	1	19	0	3	0	0	0	0	0	0	0	0	0	0	0	0	0	0	0	1	0	0	1	0	0	0	0	0	8	5	15	20	36	57	89	128	155	89	25
4013_Bacteria;Cyanobacteria;Chloroplast	0	0	0	0	0	0	0	0	0	0	0	0	0	0	0	0	0	1	1	0	1	1	6	27	0	4	2	0	0	0	0	0	0	0	0	0	0	1	0	0	0	0	0	1	2	0	0	0	0
8426_Bacteria;Proteobacteria;Gammaproteobacteria;Alteromonadales;Shewanellaceae;Shewanella	0	0	0	0	0	0	0	0	0	1	1	0	0	1	3	0	2	1	19	76	105	68	13	36	17	49	12	7	84	1	7	1	1	4	0	0	0	3	2	0	1	7	1	1	0	1	0	8	10
5249_Bacteria;Proteobacteria;Alphaproteobacteria;DB1-14	5	6	5	1	0	6	2	0	9	0	0	3	0	3	1	2	0	0	3	1	2	3	2	2	0	3	0	10	28	11	5	0	4	9	1	1	2	1	9	6	5	3	43	12	0	0	11	0	0
1078_Bacteria;Proteobacteria;Gammaproteobacteria;Cellvibrionales;Halieaceae;OM60(NOR5) clade	5	7	7	0	0	0	0	0	0	0	0	0	0	0	0	0	1	1	1	0	0	14	11	10	50	35	17	12	11	10	6	4	5	1	0	0	0	0	0	0	0	0	0	0	0	0	0	0	0
3289_Bacteria;Proteobacteria;Gammaproteobacteria;Pseudomonadales;Pseudomonadaceae;Pseudomonas	0	0	0	0	0	0	0	0	0	901	99	0	0	0	0	0	0	0	0	0	0	0	0	0	0	0	0	0	0	0	0	0	0	0	0	0	0	0	0	0	0	0	0	0	0	0	0	0	0
10822_Bacteria;Proteobacteria;Gammaproteobacteria;Cellvibrionales;Halieaceae;OM60(NOR5) clade	0	1	1	0	0	0	0	0	0	0	0	3	0	4	18	4	7	7	3	4	0	0	2	0	1	0	1	2	0	0	0	1	1	0	0	2	0	1	0	0	0	0	0	0	0	0	0	1	0
5740_Bacteria;Proteobacteria;Gammaproteobacteria;Vibrionales;Vibrionaceae;Vibrio	0	0	0	0	0	0	0	0	0	0	0	48	0	0	0	0	0	0	4	7	3	3	0	4	4	1	4	2	0	0	0	0	0	0	0	1	0	0	1	0	1	0	2	6	0	0	0	0	0
3934_Archaea;Euryarchaeota;Thermoplasmata;Thermoplasmatales;Marine Group II	0	0	0	0	0	0	0	0	1	0	0	0	0	0	0	0	0	0	0	1	23	6	13	30	27	35	39	18	0	0	0	0	0	0	0	0	0	0	0	0	0	0	0	0	0	0	0	0	0
6041_Bacteria;Bacteroidetes;Flavobacteriia;Flavobacteriales;Flavobacteriaceae;NS2b marine group	1	1	3	17	14	6	7	3	5	0	2	3	4	6	5	13	4	11	12	6	0	0	1	2	2	2	5	4	0	2	1	1	1	2	6	2	2	4	9	15	11	20	26	37	14	4	10	14	17
12704_Bacteria;Cyanobacteria;Chloroplast	0	0	0	11	4	18	2	5	3	2	1	0	0	0	0	1	1	3	0	10	16	1	4	81	35	10	5	13	6	2	9	0	0	6	17	1	0	3	6	11	0	1	0	6	1	0	1	0	0
5033_NoRelative	1	7	2	0	0	0	0	0	0	0	0	0	0	0	0	0	0	0	0	0	0	0	0	0	15	16	67	53	47	36	23	23	14	3	1	2	1	0	0	0	0	0	0	0	0	0	0	0	0
11067_Bacteria;Bacteroidetes;Flavobacteriia;Flavobacteriales;Flavobacteriaceae;NS4 marine group	2	1	2	2	1	1	1	0	0	0	0	12	4	1	3	13	6	7	6	2	0	1	3	3	2	1	0	0	1	1	1	1	2	1	9	5	6	5	13	17	21	25	58	74	32	12	29	17	12
7159_Bacteria;Cyanobacteria;Chloroplast	1	0	0	0	0	0	0	0	0	0	0	0	0	0	0	0	0	0	0	0	0	0	0	0	0	0	0	0	0	0	0	0	0	0	0	0	0	0	0	0	0	0	0	0	0	0	0	0	0
5995_Bacteria;Proteobacteria;Gammaproteobacteria;Alteromonadales;Moritellaceae;Moritella	3	2	0	8	5	8	7	11	5	1	0	0	0	1	8	0	1	2	10	16	5	2	6	10	11	8	2	0	3	6	5	1	0	11	1	2	3	2	4	4	8	4	2	3	0	2	1	26	0
10577_Bacteria;Proteobacteria;Gammaproteobacteria;Pseudomonadales;Pseudomonadaceae;Pseudomonas	0	0	0	0	0	0	0	0	2	0	0	0	0	0	0	0	0	0	26	68	3	2	3	0	0	0	0	13	0	0	0	0	0	1	0	0	0	1	0	0	0	0	2	1	0	0	0	0	0
1979_Bacteria;Verrucomicrobia;Opitutae;Opitutales;Opitutaceae;Opitutus	3	3	0	0	0	0	0	0	0	0	0	35	8	1	1	8	5	8	3	3	1	0	1	1	0	3	5	8	29	4	20	17	23	20	14	5	2	6	4	3	4	3	2	1	0	4	1	0	0
10041_Bacteria;Bacteroidetes;Flavobacteriia;Flavobacteriales;Flavobacteriaceae;NS5 marine group	3	3	2	1	0	1	1	0	0	0	1	56	33	20	41	58	35	90	24	10	4	3	2	1	1	1	0	2	2	1	0	0	0	2	8	6	1	1	1	1	5	6	3	4	3	5	4	1	0
9249_Bacteria;Cyanobacteria;Chloroplast	10	5	7	0	0	0	0	0	0	0	0	1	0	1	43	13	22	55	9	12	1	0	2	2	3	10	18	14	10	11	5	7	3	4	2	0	1	1	0	0	0	0	0	0	0	0	0	0	0
10224_Bacteria;Proteobacteria;Gammaproteobacteria;Alteromonadales;Alteromonadaceae;Marinobacter	0	0	0	0	0	0	0	0	0	0	0	0	0	0	0	0	0	0	0	0	0	0	0	0	0	3	1	12	1	2	5	0	0	0	3	0	0	3	65	70	274	1	178	8	1	0	0	2	0
11504_Bacteria;Proteobacteria;Alphaproteobacteria;Rhodobacterales;Rhodobacteraceae;Amylibacter	0	1	2	2	7	10	14	19	13	12	9	4	0	1	7	6	2	5	9	1	3	1	6	5	6	4	2	4	3	3	1	2	3	0	2	1	3	2	1	1	2	1	1	2	1	1	1	0	13
6845_Bacteria;Proteobacteria;Alphaproteobacteria;Rhodobacterales;Rhodobacteraceae;Sulfitobacter	0	0	0	3	1	0	2	3	4	1	1	23	0	8	4	10	10	1	5	2	3	4	2	3	0	2	0	14	12	29	3	0	0	2	0	1	0	1	3	3	3	2	1	1	0	0	8	2	3
10317_Bacteria;Proteobacteria;Epsilonproteobacteria;Campylobacterales;Campylobacteraceae;Arcobacter	2	3	0	1	0	0	0	0	1	1	0	21	0	6	4	2	3	4	4	11	11	42	7	15	8	4	1	2	6	1	0	6	0	1	0	1	0	0	0	0	1	0	1	1	0	1	0	0	0
2830_Bacteria;Proteobacteria;Gammaproteobacteria;Legionellales;Legionellaceae;uncultured	0	0	1	0	0	0	0	0	0	0	0	4	1	0	0	0	0	0	0	0	0	0	0	0	0	0	0	2	0	9	7	7	2	1	1	1	1	0	0	2	2	1	3	1	0	3	0	0	1
12320_Bacteria;Actinobacteria;Acidimicrobiia;Acidimicrobiales;OM1 clade;Candidatus Actinomarina	5	9	7	0	0	0	0	0	0	0	0	2	5	5	1	33	21	33	29	6	17	23	23	30	9	10	2	1	3	1	9	9	9	11	11	14	11	6	12	6	15	17	9	11	12	7	6	4	2
11184_Bacteria;Proteobacteria;Alphaproteobacteria;Rhodobacterales;Rhodobacteraceae;Planktomarina	0	0	0	0	0	0	0	0	0	0	0	10	12	14	34	16	9	0	0	0	0	0	0	0	0	1	0	0	0	0	0	0	0	0	0	0	0	0	2	8	3	10	13	17	10	19	36	49	20
11583_Bacteria;Cyanobacteria;Chloroplast	0	0	0	0	2	16	0	16	26	6	13	1	4	34	6	3	4	0	0	2	0	1	0	1	3	0	0	2	0	0	0	0	0	0	0	0	0	0	0	0	0	0	0	0	0	0	0	0	0
7657_Bacteria;Marinimicrobia (SAR406 clade)	39	48	29	0	0	0	0	0	0	0	0	0	0	0	0	0	0	0	1	0	0	0	0	0	0	0	0	1	1	0	0	0	0	0	0	0	0	0	1	0	0	0	0	1	0	0	0	0	0
2814_Bacteria;Proteobacteria;Gammaproteobacteria;Order Incertae Sedis;Family Incertae Sedis;Marinicella	2	2	0	0	0	0	0	0	0	0	0	0	0	0	0	0	0	0	0	1	1	0	0	0	1	0	0	0	9	17	3	9	2	2	0	1	0	0	0	0	0	0	0	0	0	0	0	0	0
10730_Bacteria;Bacteroidetes;Flavobacteriia;Flavobacteriales;Flavobacteriaceae;NS5 marine group	4	3	9	0	0	0	0	0	0	0	0	0	0	0	1	0	0	0	1	1	0	4	10	8	20	28	19	8	8	7	10	14	8	4	2	8	1	6	7	0	3	6	0	1	0	0	1	0	0
6000_Bacteria;Proteobacteria;Deltaproteobacteria;Bdellovibrionales;Bdellovibrionaceae;OM27 clade	5	4	7	0	0	0	0	0	0	0	0	1	5	10	58	9	5	3	17	16	20	10	20	15	7	4	9	7	7	3	0	1	0	0	0	0	0	0	0	0	0	0	0	0	0	0	0	0	0
9933_Bacteria;Proteobacteria;Alphaproteobacteria;Rhodobacterales;Rhodobacteraceae;Amylibacter	0	1	1	5	7	5	8	10	8	6	20	3	0	0	5	4	2	2	4	9	1	1	10	3	10	6	5	1	1	0	1	0	0	1	2	1	3	0	2	2	1	3	0	5	1	0	1	0	25
7905_Bacteria;Actinobacteria;Acidimicrobiia;Acidimicrobiales;OM1 clade;Candidatus Actinomarina	5	4	9	0	0	0	0	0	0	0	0	1	5	4	1	22	18	22	21	11	12	16	20	32	7	7	3	5	0	6	5	10	1	9	7	4	4	4	6	6	5	5	5	2	4	2	2	2	1
10809_Bacteria;Proteobacteria;Gammaproteobacteria;Cellvibrionales;Halieaceae;OM60(NOR5) clade	8	17	13	0	0	0	0	0	0	0	0	1	1	1	0	26	20	10	9	3	2	5	3	7	4	13	4	7	6	5	7	9	3	3	2	1	1	2	1	0	0	1	0	0	0	0	0	0	0
7540_Bacteria;Proteobacteria;Epsilonproteobacteria;Campylobacterales;Campylobacteraceae;Arcobacter	0	0	0	0	0	0	0	0	4	5	0	7	0	0	0	0	0	0	0	0	0	0	0	0	0	0	0	1	0	0	0	0	0	0	0	0	0	0	0	0	0	0	0	0	0	117	3	19	15
5812_Bacteria;Proteobacteria;Alphaproteobacteria;Rhodospirillales;Rhodospirillaceae;uncultured	11	19	44	0	0	0	0	0	0	0	0	0	0	0	0	0	0	0	0	0	0	0	0	0	0	1	0	0	1	2	2	1	5	0	0	1	2	2	1	0	0	0	0	0	0	0	0	0	0
3327_Bacteria;Proteobacteria;Gammaproteobacteria;Cellvibrionales;Cellvibrionaceae;Simiduia	0	0	0	0	1	0	0	0	0	0	0	0	0	0	1	0	0	0	0	0	0	0	1	0	0	0	0	3	3	4	42	1	102	285	26	0	0	3	164	39	12	2	33	12	0	0	0	0	1
7060_Bacteria;Proteobacteria;Gammaproteobacteria;Pseudomonadales;Pseudomonadaceae;Pseudomonas	0	0	0	1	0	2	0	0	0	0	0	0	0	0	0	0	0	0	0	0	0	1	0	0	0	0	0	8	1	9	0	0	0	0	0	0	0	0	4	7	1	1	3	0	0	1	3	8	9
8218_Bacteria;Proteobacteria;Betaproteobacteria;Burkholderiales;Comamonadaceae;Polaromonas	2	0	1	0	0	8	0	0	1	0	0	0	0	0	0	1	0	0	0	0	0	0	0	0	0	0	0	0	0	3	11	3	105	478	3	1	22	80	10	12	21	25	9	5	1	0	1	1	0
4800_Bacteria;Bacteroidetes;Flavobacteriia;Flavobacteriales;Flavobacteriaceae;Gillisia	0	0	0	1	3	0	0	0	1	0	0	0	0	0	0	0	0	0	0	0	0	0	1	0	0	1	0	0	0	0	1	0	0	0	1	0	0	1	10	1	5	1	3	0	1	0	0	0	0
5390_Bacteria;Bacteroidetes;Bacteroidia;Bacteroidales;Marinilabiaceae;Saccharicrinis	0	0	0	0	0	0	0	0	0	0	0	36	0	2	0	0	0	1	0	0	0	0	0	0	0	0	0	0	0	0	0	0	0	0	0	0	0	0	0	0	0	0	0	0	0	0	0	0	0
2664_Bacteria;Bacteroidetes;Flavobacteriia;Flavobacteriales;Cryomorphaceae;Owenweeksia	5	1	1	0	0	0	0	0	0	0	1	223	95	38	0	37	6	49	12	12	10	21	3	21	1	1	2	3	0	0	6	4	7	4	15	15	8	5	4	8	8	20	6	10	2	6	6	6	1
10456_Bacteria;Cyanobacteria;Chloroplast	1	5	2	1	0	1	7	17	10	6	11	3	4	0	2	1	0	2	0	1	1	0	0	1	0	2	2	1	0	0	1	1	1	2	1	3	4	1	1	1	0	1	0	0	1	2	5	7	12
6924_Bacteria;Proteobacteria;Gammaproteobacteria;Xanthomonadales;JTB255 marine benthic group	0	0	0	0	0	0	0	0	0	0	0	0	0	0	0	1	1	3	8	4	2	0	1	1	3	7	8	8	9	96	189	262	128	83	1	1	1	2	2	1	2	3	1	4	1	1	0	0	0
8386_Bacteria;Proteobacteria;Gammaproteobacteria;Alteromonadales;Psychromonadaceae;Psychromonas	2	2	1	2	0	3	3	1	8	3	7	1	0	0	0	0	0	0	3	2	2	0	0	4	2	4	7	0	12	1	1	16	1	10	0	9	1	4	9	5	14	27	5	35	7	27	10	53	7
4972_Bacteria;Actinobacteria;Acidimicrobiia;Acidimicrobiales;OM1 clade;Candidatus Actinomarina	3	3	10	0	0	0	0	0	0	0	0	4	0	0	0	5	7	9	0	7	9	1	3	19	1	3	1	1	2	1	2	9	11	8	6	5	1	4	17	7	13	4	15	8	7	8	7	5	0
6315_Bacteria;Bacteroidetes;Flavobacteriia;Flavobacteriales;Flavobacteriaceae;Ulvibacter	0	0	0	13	12	34	137	132	81	71	32	1	0	4	4	3	0	0	0	0	0	0	0	0	1	0	0	0	0	0	0	0	0	0	0	0	0	0	0	0	0	0	0	0	0	0	1	1	18
3221_Bacteria;Actinobacteria;Actinobacteria;Frankiales;Sporichthyaceae;hgcI clade	8	0	3	0	0	45	4	1	1	5	5	0	0	0	0	0	0	0	0	0	0	0	0	0	0	1	1	3	0	42	66	10	123	431	1	0	12	41	3	1	2	1	1	0	0	4	2	1	2
2270_Bacteria;Proteobacteria;Gammaproteobacteria;Alteromonadales;Alteromonadaceae;uncultured	0	0	0	0	0	0	0	0	0	0	0	0	0	0	0	0	0	0	0	0	0	0	901	69	0	0	0	0	0	0	0	0	0	0	0	0	0	0	0	0	0	0	0	0	0	0	0	0	0
12600_Bacteria;Cyanobacteria;Chloroplast	1	0	0	60	128	570	39	26	34	4	5	0	0	0	0	1	1	1	1	0	0	1	0	2	3	1	1	1	0	0	1	0	0	0	0	3	0	2	3	0	1	3	0	1	3	3	2	10	3
5196_Bacteria;Planctomycetes;Planctomycetacia;Planctomycetales;Planctomycetaceae;Rubripirellula	8	10	9	0	0	0	0	0	0	0	0	0	1	0	0	0	0	0	0	0	0	0	0	3	12	3	4	14	9	8	10	22	8	2	1	3	1	1	1	3	6	0	3	0	0	1	0	0	0
11734_Bacteria;Proteobacteria;Betaproteobacteria;Methylophilales;Methylophilaceae;OM43 clade	14	24	15	0	0	0	0	0	0	0	6	3	0	0	7	1	0	0	5	3	1	0	2	4	8	9	5	3	2	4	6	5	2	2	3	8	8	4	11	8	1	3	4	0	1	0	4	0	1
9335_Bacteria;Proteobacteria;Gammaproteobacteria;Oceanospirillales;Oceanospirillaceae;Marinobacterium	16	15	17	3	0	2	0	1	4	0	5	0	0	0	0	0	0	0	0	1	0	0	1	4	10	9	4	2	4	2	6	18	12	15	20	21	11	12	13	4	9	9	7	5	11	9	7	24	0
5281_Bacteria;Proteobacteria;Alphaproteobacteria;Rhodobacterales;Rhodobacteraceae;uncultured	0	0	0	0	0	0	0	0	0	0	0	47	1	64	14	31	83	6	6	0	0	2	2	3	0	1	0	0	0	0	0	0	0	0	0	0	0	0	0	0	0	0	0	0	0	0	0	0	0
8555_Bacteria;Bacteroidetes;Flavobacteriia;Flavobacteriales;NS9 marine group	0	0	0	0	0	0	0	0	0	0	0	0	0	0	0	2	60	14	3	0	0	0	0	0	0	0	0	1	0	0	0	0	0	0	0	0	0	0	0	0	0	0	0	0	0	0	0	0	1
6853_Bacteria;Proteobacteria;Alphaproteobacteria;Rhodobacterales;Rhodobacteraceae;Thalassobacter	10	10	21	12	0	5	2	1	2	4	0	4	5	7	4	3	0	1	2	0	1	2	1	2	4	1	10	2	4	5	9	28	22	23	10	12	15	10	16	19	11	25	19	5	3	2	1	1	3
9232_Bacteria;Bacteroidetes;Flavobacteriia;Flavobacteriales;Flavobacteriaceae;Sufflavibacter	0	0	0	0	0	0	0	0	0	0	2	93	82	59	31	38	5	10	165	116	85	2	0	1	2	2	0	2	0	0	0	0	0	0	0	2	0	0	0	0	1	0	0	0	0	3	4	3	33
4340_Bacteria;Cyanobacteria;Chloroplast	0	0	0	0	0	0	0	0	0	0	0	0	0	0	0	0	0	0	0	0	0	0	0	0	0	2	0	1	0	0	0	0	0	0	0	0	0	0	0	0	0	0	0	0	0	0	0	0	0
12421_Bacteria;Bacteroidetes;Flavobacteriia;Flavobacteriales;Cryomorphaceae;Owenweeksia	2	2	1	27	14	2	0	1	1	0	0	0	0	2	12	6	0	5	5	3	0	0	0	2	2	3	3	7	4	4	5	6	1	0	0	2	1	0	0	2	5	3	1	0	1	0	1	0	0
1378_Bacteria;Proteobacteria;Gammaproteobacteria;Alteromonadales;Shewanellaceae;Psychrobium	17	25	0	0	0	0	1	1	0	0	4	5	0	5	1	4	0	1	1	2	0	0	0	5	0	4	5	3	1	1	1	11	0	0	0	2	0	2	0	1	2	2	1	3	0	1	2	4	0
5506_Bacteria;Proteobacteria;Epsilonproteobacteria;Campylobacterales;Campylobacteraceae;Arcobacter	1	0	0	0	0	0	1	0	0	0	0	223	1	0	0	0	0	0	0	0	5	0	1	3	0	1	2	0	0	3	0	1	0	0	0	0	0	0	0	0	0	0	0	0	0	0	0	0	0
10022_Archaea;Euryarchaeota;Thermoplasmata;Thermoplasmatales;Marine Group II	4	1	2	0	0	0	0	0	0	0	0	0	0	0	0	0	0	0	0	0	0	0	0	0	0	4	14	7	6	6	5	12	0	0	0	0	0	1	5	1	0	0	0	0	0	0	0	0	0
8434_Bacteria;Proteobacteria;Gammaproteobacteria;Enterobacteriales;Enterobacteriaceae;Ewingella	1	0	3	0	0	0	1	0	1	0	1	16	12	17	19	52	18	12	6	13	2	9	12	15	6	8	14	14	3	10	13	0	19	16	4	5	6	8	13	7	18	16	16	12	8	9	3	8	4
10683_Bacteria;Proteobacteria;Alphaproteobacteria;Rickettsiales;SAR116 clade	1	1	3	1	0	0	0	1	0	0	0	1	1	1	16	8	5	5	4	4	0	1	3	0	7	5	1	6	5	5	6	3	6	1	7	7	6	3	4	5	9	5	6	5	1	2	5	3	1
8870_Bacteria;Proteobacteria;Deltaproteobacteria;Bdellovibrionales;Bdellovibrionaceae;OM27 clade	0	4	1	0	0	0	0	0	0	0	0	0	0	0	0	0	3	10	83	83	12	4	16	5	0	0	0	0	1	3	0	0	0	0	0	0	0	0	0	0	0	0	0	0	0	0	0	0	0
8316_Bacteria;Cyanobacteria;Chloroplast	0	2	1	0	0	0	0	5	8	4	8	4	0	2	5	1	1	13	0	2	0	0	0	1	0	0	0	0	0	1	0	1	0	0	2	0	1	0	2	0	1	0	0	0	0	0	1	3	5
8711_Bacteria;Bacteroidetes;Flavobacteriia;Flavobacteriales;Flavobacteriaceae;Nonlabens	0	0	0	1	1	0	0	0	5	0	0	5	0	2	3	0	5	2	2	1	4	1	5	2	0	3	2	13	1	22	0	0	3	2	5	0	0	1	6	3	0	0	1	3	0	0	0	0	0
10758_Bacteria;Bacteroidetes;Flavobacteriia;Flavobacteriales;Flavobacteriaceae;Marixanthomonas	0	0	0	1	0	0	0	0	0	0	0	0	0	1	0	2	1	1	5	0	4	6	0	4	0	6	1	6	4	3	1	0	0	0	2	0	0	0	2	2	1	0	2	0	0	0	0	0	0
8569_Bacteria;Bacteroidetes;Cytophagia;Cytophagales;Flammeovirgaceae;Marinoscillum	5	3	12	0	0	0	0	0	0	0	0	0	0	0	0	0	0	0	0	0	0	0	0	0	0	0	0	1	4	90	85	112	28	12	0	0	0	0	3	1	2	0	0	1	0	0	0	0	0
4231_Bacteria;Proteobacteria;Gammaproteobacteria;Oceanospirillales;Oceanospirillaceae;Pseudospirillum	1	0	1	0	0	0	0	0	0	0	0	0	0	0	0	0	0	0	0	0	0	0	0	0	0	0	0	0	0	9	4	1	1	1	0	0	0	0	0	0	0	0	0	0	0	0	0	0	0
11902_Bacteria;Bacteroidetes;Flavobacteriia;Flavobacteriales;Flavobacteriaceae;NS5 marine group	4	15	14	0	0	0	0	0	0	0	0	6	5	2	1	11	2	17	6	10	8	4	8	13	10	9	3	4	2	2	4	10	4	9	11	10	11	4	18	17	8	13	11	9	9	7	9	3	1
4189_Bacteria;Proteobacteria;Alphaproteobacteria;SB1-18	3	0	0	0	0	0	0	0	0	1	0	26	11	13	22	16	3	8	5	9	2	1	0	6	0	3	6	2	1	2	4	1	2	2	2	1	0	0	3	3	1	1	1	1	1	1	2	2	1
11779_Bacteria;Proteobacteria;Gammaproteobacteria;Alteromonadales;Psychromonadaceae;Psychromonas	9	22	5	0	0	0	0	1	0	1	0	3	0	0	2	0	0	1	3	10	2	2	1	0	3	2	7	2	6	3	4	22	2	3	0	3	0	0	0	0	2	2	0	2	0	4	0	2	1
10209_Bacteria;Proteobacteria;Gammaproteobacteria;Cellvibrionales;Porticoccaceae;SAR92 clade	2	3	1	0	0	0	0	0	0	0	2	0	4	1	1	0	0	5	1	4	2	0	1	1	0	4	4	0	3	4	3	0	1	0	0	0	0	0	0	0	0	0	0	0	0	0	0	4	5
2360_Bacteria;Marinimicrobia (SAR406 clade)	4	3	4	0	0	0	0	0	0	0	0	0	0	0	1	0	0	0	1	23	6	0	3	8	22	20	5	6	4	0	1	3	4	1	3	2	2	0	5	4	1	3	3	4	1	0	1	0	0
11422_Bacteria;Proteobacteria;Alphaproteobacteria;Rhodobacterales;Rhodobacteraceae;Roseovarius	4	5	8	12	1	4	2	1	2	0	6	16	10	11	9	1	0	0	1	1	1	2	1	4	3	7	2	1	2	1	13	11	16	22	23	21	21	21	13	22	18	33	9	12	11	6	6	5	2
9390_Bacteria;Bacteroidetes;Flavobacteriia;Flavobacteriales;Flavobacteriaceae;NS5 marine group	4	2	0	0	0	0	0	0	0	0	0	1	0	0	23	17	7	18	7	7	1	5	3	9	2	5	1	1	1	0	1	1	1	0	9	7	7	2	5	3	2	8	4	10	2	3	3	1	0
5097_Bacteria;Proteobacteria;Gammaproteobacteria;Pseudomonadales;Pseudomonadaceae;Pseudomonas	0	0	0	0	0	0	0	3	1	0	0	1	0	0	1	3	0	2	0	2	0	1	1	0	0	0	0	6	0	1	1	0	1	4	2	3	1	35	97	16	2	1	1	4	0	0	0	1	2
6175_Bacteria;Proteobacteria;Gammaproteobacteria;Cellvibrionales;Cellvibrionaceae	4	16	0	1	0	0	1	0	0	0	0	2	0	0	1	0	0	0	0	0	5	0	0	2	5	4	4	0	214	3	0	5	2	0	0	1	0	4	3	0	2	1	0	1	2	1	3	1	0
2817_Bacteria;Proteobacteria;Gammaproteobacteria;Order Incertae Sedis;Family Incertae Sedis;Marinicella	1	0	0	0	0	0	0	0	0	0	0	0	0	0	0	0	0	0	1	3	0	0	0	0	0	0	0	0	5	1	4	2	1	1	0	2	0	0	0	0	0	0	0	0	0	0	0	0	0
6772_Bacteria;Proteobacteria;Gammaproteobacteria;Oceanospirillales;Oceanospirillaceae;Pseudospirillum	6	6	11	1	0	1	0	1	0	0	0	0	0	0	0	0	0	2	2	12	4	0	6	15	11	11	7	2	3	6	11	11	6	12	23	20	13	1	13	5	7	9	9	3	9	4	10	12	1
9459_Bacteria;Proteobacteria;Alphaproteobacteria;Rhodobacterales;Rhodobacteraceae;Roseobacter	0	0	0	2	2	0	0	0	18	0	0	2	0	2	1	4	3	2	1	0	0	1	1	0	0	2	0	8	7	12	5	0	0	6	1	0	1	3	21	14	17	8	71	8	0	0	10	5	0
12505_Bacteria;Proteobacteria;Alphaproteobacteria;Rhodobacterales;Rhodobacteraceae;Planktomarina	6	7	11	5	1	7	0	0	1	2	3	3	7	8	14	22	9	10	16	8	2	5	3	7	5	2	3	2	4	2	2	7	2	3	6	6	2	1	1	1	0	7	3	2	0	2	3	1	4
11177_Bacteria;Proteobacteria;Alphaproteobacteria;Rhodobacterales;Rhodobacteraceae;uncultured	0	0	0	53	35	191	168	202	94	6	2	1	0	0	0	0	1	0	0	1	1	0	1	0	1	0	1	1	0	0	0	0	1	0	0	0	1	5	1	0	7	10	2	4	9	12	5	18	5
701_Bacteria;Proteobacteria;Alphaproteobacteria;SAR11 clade LD12 freshwater group	15	1	6	0	0	9	1	0	1	2	1	1	0	0	0	0	0	0	0	0	0	0	0	0	0	3	9	8	0	40	77	23	76	172	17	5	5	19	9	0	1	3	6	0	0	0	3	0	0
7150_Bacteria;Proteobacteria;Epsilonproteobacteria;Campylobacterales;Campylobacteraceae;Arcobacter	1	1	0	0	0	0	0	0	0	0	0	4	0	2	10	4	1	3	16	30	11	20	12	56	6	4	2	41	5	2	0	0	0	0	0	0	0	0	0	0	0	0	0	0	0	0	1	0	0
6439_Bacteria;Bacteroidetes;Flavobacteriia;Flavobacteriales;Flavobacteriaceae;NS4 marine group	0	0	0	0	0	0	0	0	0	0	0	29	15	60	77	4	1	14	261	241	175	45	7	0	0	0	0	0	0	0	0	0	0	0	0	0	0	0	0	0	0	0	0	0	0	0	0	0	0
5592_Bacteria;Proteobacteria;Gammaproteobacteria;Oceanospirillales;JL-ETNP-Y6	0	0	0	0	0	0	0	0	0	0	0	1	0	0	2	5	1	4	4	10	0	0	6	6	6	7	0	7	4	8	7	10	11	6	5	23	12	9	15	22	13	19	18	29	8	2	6	15	7
10450_Bacteria;Proteobacteria;Gammaproteobacteria;Cellvibrionales;Cellvibrionaceae;Candidatus Endobugula	0	0	1	1	0	5	78	201	11	5	3	4	0	7	0	2	1	1	4	0	1	0	0	2	1	1	1	0	0	4	1	1	2	1	14	13	11	6	6	6	4	4	3	3	1	1	12	10	6
2383_Bacteria;Bacteroidetes;Flavobacteriia;Flavobacteriales;Flavobacteriaceae;Mesonia	0	0	0	1	0	0	0	0	4	0	0	0	0	3	0	4	6	1	2	1	0	6	2	0	0	4	0	7	1	0	4	0	0	0	7	0	0	5	4	5	5	0	1	6	1	1	0	0	0
5290_Bacteria;Proteobacteria;Alphaproteobacteria;Rhodospirillales;Rhodospirillaceae;uncultured	2	2	1	0	0	0	0	0	0	0	0	0	0	0	0	0	0	0	0	0	0	0	0	1	0	1	17	16	9	9	11	5	3	0	0	0	0	0	2	7	1	4	1	2	2	0	1	4	0
5117_Bacteria;Firmicutes;Bacilli;Bacillales;Staphylococcaceae;Jeotgalicoccus	0	0	0	0	0	0	0	0	0	0	0	0	0	0	0	1	0	0	0	0	0	0	0	0	0	0	0	0	0	0	0	0	0	0	6	0	0	0	2	2	5	0	0	0	0	0	0	0	0
5250_Bacteria;Proteobacteria;Alphaproteobacteria;DB1-14	2	0	0	0	0	0	0	4	4	1	0	0	0	0	0	0	0	0	1	0	0	0	0	2	0	0	20	11	23	21	6	0	1	5	2	0	2	2	43	15	7	2	12	3	0	0	5	0	0
10218_Bacteria;Proteobacteria;Gammaproteobacteria;Cellvibrionales;Porticoccaceae;SAR92 clade	7	1	6	25	4	94	68	27	17	17	33	4	4	0	0	0	0	0	0	0	0	0	0	0	0	0	0	0	0	0	4	0	4	16	3	1	2	9	3	3	8	19	13	3	13	38	47	58	24
8746_Bacteria;Proteobacteria;Gammaproteobacteria;E01-9C-26 marine group	9	2	5	4	0	4	2	9	8	5	7	0	2	3	0	0	0	0	4	3	0	0	2	1	6	3	2	6	2	8	4	7	4	10	3	10	3	8	7	8	4	2	1	4	4	5	7	8	3
7420_Bacteria;Proteobacteria;Alphaproteobacteria;Rhodobacterales;Rhodobacteraceae;uncultured	5	6	10	7	0	12	6	6	3	2	16	5	6	0	2	5	3	2	3	5	1	3	4	7	6	5	2	1	0	4	7	9	12	25	18	6	9	17	16	7	11	30	9	9	17	13	15	11	6
11009_Bacteria;Actinobacteria;Actinobacteria;Micrococcales;Microbacteriaceae;Candidatus Aquiluna	3	1	2	0	0	0	0	0	0	1	0	30	19	19	2	119	78	127	56	73	14	76	19	33	0	2	5	1	0	1	0	4	2	5	16	4	3	1	5	6	2	6	2	2	4	5	2	2	2
5323_Bacteria;Proteobacteria;Gammaproteobacteria;Pseudomonadales;Moraxellaceae;Psychrobacter	0	0	0	2	5	0	0	0	2	0	0	0	0	6	1	0	0	0	1	0	0	0	0	0	0	0	0	20	17	7	0	0	15	17	12	0	1	4	63	11	14	12	7	23	0	0	0	0	1
11880_Bacteria;Proteobacteria;Alphaproteobacteria;Rickettsiales;SAR116 clade	2	1	4	1	0	1	0	0	0	0	0	3	1	2	15	6	5	6	1	3	0	1	2	2	6	5	3	1	5	5	2	0	4	1	3	3	5	3	4	2	6	2	2	6	5	3	6	4	8
10705_Bacteria;Proteobacteria;Gammaproteobacteria;Chromatiales;Chromatiaceae;Rheinheimera	0	0	0	0	0	0	0	0	0	32	887	0	0	0	0	0	0	0	0	0	0	0	0	0	0	0	0	0	0	0	0	0	0	0	0	0	0	0	0	0	0	0	0	0	0	0	0	0	0
8856_Bacteria;Proteobacteria;Gammaproteobacteria;Alteromonadales;Alteromonadaceae;Glaciecola	0	0	0	0	0	0	0	0	0	0	0	13	0	8	1	0	1	0	0	0	0	0	0	0	0	0	1	6	0	2	3	0	0	0	1	0	1	1	9	19	5	3	10	5	0	0	23	0	0
3019_NoRelative	3	5	3	0	0	0	0	0	0	2	3	0	0	0	1	4	4	0	9	7	1	0	7	0	1	5	6	2	0	4	7	11	8	4	2	16	16	33	33	2	1	1	1	1	0	0	5	5	1
10171_Bacteria;Actinobacteria;Acidimicrobiia;Acidimicrobiales;OM1 clade;Candidatus Actinomarina	9	7	9	0	0	0	0	0	0	0	0	0	1	0	0	3	4	7	6	18	12	9	25	7	10	12	9	8	7	7	7	13	1	5	5	4	7	1	10	4	2	2	5	3	2	2	1	2	1
4147_Bacteria;Proteobacteria;Gammaproteobacteria;Oceanospirillales;Oceanospirillaceae;Marinobacterium	0	0	0	0	0	0	0	0	0	0	0	226	1	0	0	0	0	0	0	0	0	4	5	1	2	7	0	1	1	1	0	1	0	0	0	0	0	0	0	0	0	5	1	0	0	0	0	0	0
6956_Bacteria;Cyanobacteria;Chloroplast	0	0	0	0	2	4	2	0	0	1	0	0	0	0	0	0	0	0	0	0	0	0	0	0	0	0	0	0	0	0	0	0	0	0	0	0	0	0	0	0	0	0	0	0	3	8	2	12	44
11854_Bacteria;Proteobacteria;Alphaproteobacteria;Rhodospirillales;Rhodospirillaceae;uncultured	9	4	7	0	0	0	0	0	0	0	0	0	0	0	0	1	0	0	0	1	0	0	0	0	3	7	14	15	14	35	23	43	21	12	6	18	18	17	21	20	11	16	10	7	1	0	1	0	0
11361_Bacteria;Proteobacteria;Gammaproteobacteria;Oceanospirillales;SAR86 clade	2	7	7	3	0	6	3	2	5	2	2	13	15	3	3	5	7	4	13	12	7	10	4	6	7	1	2	2	1	1	5	11	6	6	8	11	9	12	9	16	8	20	8	5	4	7	9	6	3
6678_Bacteria;Proteobacteria;Gammaproteobacteria;Pseudomonadales;Pseudomonadaceae;Pseudomonas	0	0	0	0	0	0	0	0	1	538	32	0	0	4	2	0	6	3	8	4	0	5	1	0	1	5	9	7	1	9	8	0	4	10	5	2	2	1	3	4	6	11	4	10	1	2	1	9	1
4163_Bacteria;Proteobacteria;Deltaproteobacteria;Desulfobacterales;Desulfobulbaceae;uncultured	1	1	0	1	0	1	1	2	2	1	1	7	4	2	1	4	6	3	2	7	5	1	3	7	1	2	2	3	2	3	10	16	16	41	37	18	10	19	9	15	12	18	16	23	7	17	20	26	16
3288_Bacteria;Proteobacteria;Gammaproteobacteria;Pseudomonadales;Pseudomonadaceae;Pseudomonas	0	0	0	0	0	0	0	0	0	799	79	0	0	0	0	1	0	0	0	0	0	0	0	0	0	0	0	0	0	0	0	0	0	0	0	0	0	0	0	0	0	0	0	0	0	0	0	0	0
9229_Bacteria;Bacteroidetes;Flavobacteriia;Flavobacteriales;Flavobacteriaceae;NS5 marine group	0	0	0	2	4	9	7	9	0	0	1	0	0	2	6	11	10	4	3	1	2	0	2	2	1	0	1	0	0	1	1	0	1	0	0	0	1	0	0	3	2	2	14	10	2	5	19	32	15
10352_Bacteria;Proteobacteria;Alphaproteobacteria;Rhodobacterales;Rhodobacteraceae;Sulfitobacter	10	13	14	0	0	0	0	0	1	0	0	0	0	14	11	14	9	14	13	18	4	5	9	5	9	6	5	5	2	0	3	4	1	1	0	0	2	0	1	2	1	0	1	0	0	0	0	0	0
10104_Bacteria;Cyanobacteria;Chloroplast	0	0	0	0	0	0	1	0	0	0	0	0	0	1	0	0	1	5	8	21	12	0	1	5	29	1	4	3	2	1	0	0	0	0	0	1	0	0	0	0	0	0	0	0	0	0	0	0	1
486_Bacteria;Proteobacteria;Gammaproteobacteria;Legionellales;Coxiellaceae;Coxiella	5	12	11	2	0	5	2	1	0	0	1	15	4	0	0	0	0	0	0	0	0	0	0	0	0	10	5	2	4	12	35	47	27	22	5	1	3	1	4	1	4	5	7	5	3	8	3	2	2
5119_Bacteria;Proteobacteria;Gammaproteobacteria;Cellvibrionales;Porticoccaceae;SAR92 clade	0	0	0	0	14	125	177	248	46	24	18	0	0	0	0	0	0	0	0	0	0	0	0	1	0	0	0	0	0	0	0	0	0	0	0	0	0	0	0	0	0	1	0	0	1	0	0	3	8
628_Bacteria;Actinobacteria;Acidimicrobiia;Acidimicrobiales;Sva0996 marine group	2	0	1	0	0	1	0	0	0	0	0	21	25	6	11	23	13	21	12	18	6	8	7	18	11	8	0	0	1	3	3	3	0	1	2	2	4	1	3	4	6	13	12	9	3	1	5	1	1
10003_Bacteria;Proteobacteria;Alphaproteobacteria;Rhodobacterales;Rhodobacteraceae;Amylibacter	0	0	0	27	17	6	2	5	4	0	14	2	0	5	9	15	2	1	10	1	1	0	4	7	1	2	0	0	0	1	0	1	1	2	0	3	0	0	0	0	0	3	1	0	0	1	0	0	15
10225_Bacteria;Proteobacteria;Gammaproteobacteria;Alteromonadales;Alteromonadaceae;Marinobacter	1	0	0	0	0	0	0	1	0	0	0	0	0	0	0	1	0	0	1	0	0	0	3	0	4	0	1	22	0	1	103	0	0	0	0	0	0	0	1	0	0	0	0	0	0	0	0	3	1
6593_Bacteria;Marinimicrobia (SAR406 clade)	36	59	100	0	0	0	0	0	0	0	0	0	0	0	0	0	0	0	0	0	0	0	0	0	0	0	0	0	0	0	1	2	1	0	0	5	4	25	40	46	26	21	11	17	5	0	2	0	0
5554_Bacteria;Proteobacteria;Gammaproteobacteria;Alteromonadales;Shewanellaceae;Shewanella	2	3	1	0	0	1	1	3	4	1	0	1	0	2	2	2	0	2	3	40	16	7	4	12	3	9	5	11	3	2	1	3	0	1	1	0	0	0	1	0	2	1	0	3	0	4	2	7	2
11342_Bacteria;Proteobacteria;Alphaproteobacteria;Rhodobacterales;Rhodobacteraceae;uncultured	1	5	1	0	0	0	0	0	0	1	0	2	2	0	6	10	26	16	12	7	9	19	17	26	14	9	6	6	5	1	0	2	3	1	1	0	1	0	0	0	1	1	1	0	0	0	0	0	0
6364_Bacteria;Proteobacteria;Gammaproteobacteria;Alteromonadales;Pseudoalteromonadaceae;Pseudoalteromonas	2	2	2	0	0	1	2	1	0	0	0	1	0	0	0	0	0	1	1	7	2	0	1	2	6	10	4	34	7	6	8	3	3	1	0	1	2	3	6	5	1	2	0	2	1	0	2	9	1
11735_Bacteria;Proteobacteria;Betaproteobacteria;Methylophilales;Methylophilaceae;OM43 clade	12	11	26	0	0	0	0	0	0	1	2	1	0	0	0	0	0	0	0	5	1	0	3	7	19	5	9	1	5	8	11	16	3	3	7	7	12	6	14	13	3	8	11	3	3	1	5	1	5
9450_Bacteria;Proteobacteria;Alphaproteobacteria;Rhodobacterales;Rhodobacteraceae;Planktomarina	3	3	8	12	6	6	5	2	1	1	9	4	5	4	1	14	2	3	4	0	0	1	4	2	1	3	0	0	0	0	6	5	0	4	2	9	10	4	4	10	4	7	4	13	18	11	42	41	24
8535_Bacteria;Proteobacteria;Alphaproteobacteria;Sphingomonadales;Sphingomonadaceae	0	0	0	0	0	0	0	0	0	0	0	0	0	0	0	0	0	0	0	0	1	0	0	1	0	1	0	4	0	2	1	0	0	0	4	0	0	1	9	5	4	0	4	1	0	0	2	0	0
9482_Bacteria;Proteobacteria;Alphaproteobacteria;Rhodobacterales;Rhodobacteraceae;Sulfitobacter	0	0	0	45	28	60	120	118	317	78	24	0	0	1	0	0	0	0	0	0	0	0	0	0	0	0	0	0	0	0	0	0	0	0	0	0	0	0	0	0	0	0	0	0	1	0	0	0	0
6352_Bacteria;Proteobacteria;Gammaproteobacteria;Pseudomonadales;Pseudomonadaceae;Pseudomonas	0	0	0	0	0	0	1	0	6	0	0	0	1	3	0	0	1	1	25	5	0	9	3	12	0	36	0	2	0	1	0	0	0	0	0	0	0	0	1	0	0	0	0	1	1	0	2	0	0
497_Bacteria;Proteobacteria;Gammaproteobacteria;Vibrionales;Vibrionaceae;Vibrio	0	0	0	0	0	0	0	0	0	0	0	0	0	0	0	71	374	91	5	8	1	0	1	4	31	9	0	0	0	0	0	0	0	0	0	0	0	0	0	0	0	0	1	0	0	0	0	0	0
6832_Bacteria;Proteobacteria;Alphaproteobacteria;Rhodobacterales;Rhodobacteraceae;uncultured	15	9	13	0	0	0	0	0	0	0	0	0	0	0	0	0	0	0	0	0	0	1	0	0	0	1	0	1	7	8	9	20	9	1	0	1	0	0	0	0	0	0	0	0	0	0	0	0	0
10320_Bacteria;Proteobacteria;Epsilonproteobacteria;Campylobacterales;Campylobacteraceae;Arcobacter	0	0	0	0	0	0	1	1	4	1	0	21	3	6	1	2	2	6	13	3	6	28	10	66	3	2	1	0	5	0	0	0	0	0	0	0	0	1	0	0	2	0	0	2	0	1	3	3	1
9206_Bacteria;Bacteroidetes;Flavobacteriia;Flavobacteriales;NS9 marine group	5	0	0	4	0	1	0	0	0	0	0	2	0	4	4	0	2	2	0	0	0	1	4	0	1	1	0	0	0	1	2	3	1	0	15	20	10	10	8	10	6	5	7	13	9	19	137	146	9
9188_Bacteria;Bacteroidetes;Flavobacteriia;Flavobacteriales;Flavobacteriaceae;NS3a marine group	0	0	2	14	1	6	2	2	0	0	5	9	4	2	9	1	0	1	0	0	0	0	1	3	0	0	1	1	0	0	2	3	3	15	9	5	5	7	19	22	20	60	34	29	26	33	29	17	6
7039_Bacteria;Proteobacteria;Gammaproteobacteria;Thiotrichales;Thiotrichales Incertae Sedis;Candidatus Endoecteinascidia	4	4	3	0	0	1	0	0	0	1	0	1	0	2	1	3	0	2	4	5	1	0	3	5	7	12	16	9	5	7	12	7	5	3	1	1	1	2	1	1	0	0	1	1	0	1	0	0	0
11787_Bacteria;Proteobacteria;Gammaproteobacteria;Alteromonadales;Psychromonadaceae;Psychromonas	17	8	13	16	4	16	8	10	12	11	0	2	2	0	2	2	0	1	0	2	0	0	1	2	0	3	21	22	2	32	21	11	10	33	4	5	3	20	7	5	8	5	7	7	7	9	4	2	6
8430_Bacteria;Proteobacteria;Gammaproteobacteria;Vibrionales;Vibrionaceae;Vibrio	0	1	0	0	0	0	0	0	0	0	0	1	0	0	3	0	0	6	2	24	8	24	17	53	6	9	2	2	0	0	0	0	0	0	0	0	0	0	0	0	0	1	0	0	0	0	0	0	0
6506_Bacteria;Bacteroidetes;Flavobacteriia;Flavobacteriales;NS9 marine group	6	27	20	0	0	0	0	0	0	0	0	0	0	0	0	0	2	2	8	16	9	1	5	23	0	0	1	2	0	2	5	6	2	3	1	1	1	6	3	0	1	2	0	2	0	0	0	0	0
11802_Bacteria;Proteobacteria;Gammaproteobacteria;Oceanospirillales;ZD0405	7	7	4	0	0	0	0	0	0	0	0	0	0	0	0	0	0	4	3	12	6	0	4	6	14	12	15	3	5	0	5	2	3	1	4	4	6	1	5	5	2	1	4	0	1	1	0	1	0
8002_Bacteria;Proteobacteria;Epsilonproteobacteria;Campylobacterales;Helicobacteraceae;Sulfurovum	3	17	1	0	0	0	7	8	1	1	1	9	0	0	5	3	1	0	8	2	7	6	10	3	13	6	5	8	14	7	2	14	3	3	1	11	3	2	5	3	14	1	1	2	0	0	6	3	0
11287_Bacteria;Cyanobacteria;Chloroplast	8	13	12	4	0	0	2	4	0	0	0	0	0	0	0	0	0	1	0	3	1	1	0	5	2	1	4	5	4	8	5	6	12	10	0	1	0	0	1	0	0	0	0	0	1	1	0	0	1
5230_Bacteria;Verrucomicrobia;Opitutae;Puniceicoccales;Puniceicoccaceae;Cerasicoccus	12	9	11	0	0	0	0	0	0	0	0	0	0	0	0	0	0	0	1	0	3	8	21	80	8	4	14	11	4	6	2	3	3	2	0	0	1	0	1	2	0	0	0	0	0	0	0	0	0
12291_Bacteria;Cyanobacteria;Chloroplast	0	0	0	159	181	282	32	10	1	2	1	0	0	2	0	0	1	9	0	1	0	0	0	0	4	1	0	1	0	0	0	0	0	0	0	0	0	0	0	0	0	0	2	1	0	5	4	5	2
9543_Bacteria;Cyanobacteria;Chloroplast	0	0	0	1	1	3	0	1	0	0	0	0	0	0	0	0	0	0	0	0	0	0	0	0	0	0	0	1	0	0	0	0	0	0	0	0	0	0	0	0	0	0	0	0	3	3	2	10	32
10782_Bacteria;Bacteroidetes;Flavobacteriia;Flavobacteriales;Cryomorphaceae;Owenweeksia	3	0	0	109	57	58	20	8	14	16	13	1	0	11	5	2	2	5	6	4	2	0	5	6	0	2	2	3	0	3	2	1	3	3	10	5	0	4	4	4	6	9	7	9	6	6	6	14	12
5730_Bacteria;Proteobacteria;Gammaproteobacteria;Vibrionales;Vibrionaceae;Photobacterium	10	11	5	25	4	16	12	21	26	12	2	0	0	0	0	0	0	0	4	2	0	0	0	1	0	3	2	1	3	3	12	16	10	3	11	6	11	8	13	16	11	19	25	37	5	5	10	39	11
3326_Bacteria;Proteobacteria;Gammaproteobacteria;Cellvibrionales;Cellvibrionaceae;uncultured	0	1	0	0	0	1	0	0	0	0	0	2	0	10	4	0	1	3	5	2	0	1	1	13	1	2	3	3	0	0	1	2	0	3	1	1	0	0	4	2	2	0	1	4	0	0	1	1	0
5557_Bacteria;Proteobacteria;Gammaproteobacteria;Vibrionales;Vibrionaceae;Enterovibrio	0	1	1	0	0	0	0	0	1	1	0	0	1	0	3	2	6	3	8	8	4	8	3	9	19	5	1	0	5	0	1	0	0	0	0	1	0	0	0	0	0	0	0	0	0	0	0	1	0
9078_Bacteria;Proteobacteria;Gammaproteobacteria;Pseudomonadales;Pseudomonadaceae;Pseudomonas	0	1	0	0	0	0	0	0	0	49	15	0	0	1	4	0	1	0	1	1	0	0	0	2	0	0	2	1	0	1	0	0	1	3	0	4	0	0	0	0	3	0	1	2	1	0	0	0	0
12506_Bacteria;Proteobacteria;Alphaproteobacteria;Rhodobacterales;Rhodobacteraceae;Planktomarina	7	7	16	2	1	3	1	0	3	0	2	1	5	6	13	19	9	8	17	4	3	5	5	16	4	3	1	0	0	1	1	4	2	3	7	2	5	3	1	2	2	4	4	1	0	1	7	6	3
3737_Bacteria;Bacteroidetes;Flavobacteriia;Flavobacteriales;Flavobacteriaceae;NS5 marine group	3	2	0	0	0	1	1	1	1	1	6	29	21	5	2	24	15	12	6	16	9	3	4	7	0	1	1	2	0	3	15	5	6	13	46	25	9	15	14	13	21	24	22	23	19	9	16	10	7
12247_Bacteria;Proteobacteria;Alphaproteobacteria;SAR11 clade Chesapeake-Delaware Bay	7	3	6	0	0	0	0	0	0	0	0	3	0	0	0	2	2	4	4	8	18	0	2	9	0	6	5	3	1	10	28	15	25	55	26	9	5	26	12	10	16	10	10	9	5	5	4	1	1
9551_Bacteria;Actinobacteria;Acidimicrobiia;Acidimicrobiales;Sva0996 marine group	5	5	16	0	0	0	2	1	0	3	3	6	2	2	2	5	8	2	7	0	1	0	0	4	2	4	2	2	1	4	6	25	7	5	12	8	3	12	11	14	17	13	15	6	3	2	3	3	3
11919_Bacteria;Bacteroidetes;Flavobacteriia;Flavobacteriales;Flavobacteriaceae;NS5 marine group	3	4	8	0	0	0	0	0	0	0	0	0	0	0	0	1	0	0	3	1	2	0	4	4	5	7	3	2	5	3	2	8	2	1	0	0	0	0	0	2	0	0	0	0	0	0	0	0	0
10957_Bacteria;Bacteroidetes;Flavobacteriia;Flavobacteriales;Flavobacteriaceae;Polaribacter	0	0	0	18	20	10	6	5	2	3	4	2	1	0	4	9	0	9	7	29	31	48	76	3	2	0	1	0	0	0	0	0	0	0	0	0	0	0	0	0	0	1	1	4	0	1	4	8	24
4967_Bacteria;Actinobacteria;Acidimicrobiia;Acidimicrobiales;OM1 clade;Candidatus Actinomarina	6	2	2	0	0	0	0	0	0	0	0	5	0	1	0	10	6	14	11	10	11	6	11	13	11	8	16	7	2	4	5	3	4	5	2	8	2	5	12	2	2	3	5	2	0	1	0	0	0
5911_Bacteria;Proteobacteria;Gammaproteobacteria;Cellvibrionales;Halieaceae;OM60(NOR5) clade	0	0	0	0	0	0	0	0	0	0	0	5	0	10	8	8	4	3	3	1	0	0	0	0	0	0	3	0	1	1	0	1	0	0	0	0	0	0	0	0	0	0	1	0	1	0	0	1	1
8354_Bacteria;Proteobacteria;Gammaproteobacteria;Alteromonadales;Psychromonadaceae;Psychromonas	3	4	1	0	0	1	2	1	2	1	3	12	0	1	2	0	1	1	2	2	6	2	2	9	5	3	5	3	4	2	0	11	0	2	0	7	0	0	2	0	2	1	0	3	0	8	6	5	1
6611_Bacteria;Proteobacteria;Gammaproteobacteria;Alteromonadales;Shewanellaceae;Psychrobium	11	9	1	3	0	0	1	1	5	0	0	2	0	1	0	0	2	1	0	6	2	1	4	9	2	9	4	7	3	1	0	6	1	3	1	9	0	2	4	1	2	2	6	3	0	5	0	3	2
9824_Bacteria;Proteobacteria;Alphaproteobacteria;Rhodobacterales;Rhodobacteraceae;uncultured	1	1	0	5	1	2	10	11	17	1	2	6	1	0	3	8	7	1	5	4	2	5	3	1	2	5	1	1	1	4	2	1	0	1	20	1	0	0	22	15	7	8	20	23	0	2	2	4	2
8046_Bacteria;Proteobacteria;Alphaproteobacteria;Rickettsiales;Rickettsiales Incertae Sedis;Candidatus Lariskella	1	1	2	3	0	2	5	3	5	3	0	4	13	19	1	16	18	10	4	11	2	3	3	7	4	2	3	7	3	2	2	1	6	1	5	11	1	1	9	2	12	4	5	4	1	7	0	1	6
5705_Bacteria;Bacteroidetes;Flavobacteriia;Flavobacteriales;Cryomorphaceae;Owenweeksia	4	4	0	3	1	14	15	28	23	49	50	70	60	18	5	8	1	5	2	4	0	0	0	0	1	2	0	3	0	2	1	0	4	3	83	23	12	17	15	7	9	18	7	6	1	7	7	14	8
8531_Bacteria;Proteobacteria;Alphaproteobacteria;Sphingomonadales;Erythrobacteraceae;Erythrobacter	0	0	0	0	1	0	0	0	0	0	0	0	0	3	0	1	3	0	0	1	0	4	1	0	0	1	0	1	0	3	1	0	0	0	10	0	0	0	3	1	0	1	1	0	0	0	0	0	0
2550_Bacteria;Proteobacteria;Epsilonproteobacteria;Campylobacterales;Helicobacteraceae;Sulfurovum	9	1	6	1	0	0	1	5	2	0	1	2	0	0	2	0	2	0	1	1	1	4	9	4	8	6	2	26	5	12	9	12	3	3	4	12	0	3	9	5	6	1	4	7	0	1	1	0	0
8490_Bacteria;Proteobacteria;Gammaproteobacteria;Alteromonadales;Colwelliaceae;Colwellia	22	10	3	1	0	0	1	3	2	2	0	2	0	0	1	0	0	1	1	1	1	1	0	1	1	4	10	0	6	2	2	8	2	4	3	5	2	0	4	24	8	2	1	9	2	7	5	5	0
4272_Bacteria;Proteobacteria;Gammaproteobacteria;Oceanospirillales;Oceanospirillaceae;Pseudospirillum	12	5	4	0	0	0	0	1	2	1	3	1	0	0	0	0	1	10	1	3	1	0	0	0	0	2	5	3	15	20	29	16	13	19	4	0	1	4	1	2	5	9	0	1	1	0	3	1	1
9179_Bacteria;Proteobacteria;Gammaproteobacteria;Alteromonadales;Pseudoalteromonadaceae;Pseudoalteromonas	1	1	0	1	0	0	0	2	0	0	2	9	0	0	0	1	1	0	3	0	1	0	3	4	0	1	1	8	2	0	10	1	1	5	7	0	0	5	5	8	6	1	8	8	0	1	2	1	0
4292_Bacteria;Proteobacteria;Epsilonproteobacteria;Campylobacterales;Campylobacteraceae;Arcobacter	0	11	0	1	0	3	1	3	2	3	0	5	0	0	2	0	0	1	0	2	1	0	1	8	3	5	6	6	16	1	2	8	1	1	1	2	0	1	2	2	2	0	1	2	1	6	2	5	0
11207_Bacteria;Proteobacteria;Alphaproteobacteria;Rhodobacterales;Rhodobacteraceae;uncultured	11	9	13	1	1	0	0	0	0	2	1	7	3	2	0	3	0	1	0	3	2	0	2	1	8	9	8	5	6	7	13	17	11	12	12	23	17	7	20	25	7	14	9	5	3	1	1	0	2
5354_Bacteria;Bacteroidetes;Sphingobacteriia;Sphingobacteriales;Saprospiraceae;uncultured	0	0	0	0	0	0	0	0	0	0	0	0	2	8	1	103	26	10	36	357	80	0	1	0	1	0	1	8	6	6	5	5	4	2	2	0	0	1	0	0	0	0	0	0	0	0	2	2	0
9716_Bacteria;Proteobacteria;Alphaproteobacteria;Rickettsiales;Mitochondria	0	0	0	0	0	0	0	0	0	0	0	0	0	0	0	0	1	0	0	1	4	0	2	52	3	10	10	3	0	0	0	0	0	0	0	0	0	1	0	0	0	0	0	0	0	0	0	0	0
8724_Bacteria;Bacteroidetes;Flavobacteriia;Flavobacteriales;Flavobacteriaceae;Maribacter	0	0	0	0	0	0	0	0	0	0	0	0	0	0	0	0	0	0	0	0	0	0	0	0	0	0	0	0	0	0	0	0	0	0	0	0	0	0	0	0	0	0	0	0	0	0	0	0	0
6441_Bacteria;Bacteroidetes;Flavobacteriia;Flavobacteriales;Flavobacteriaceae;NS5 marine group	0	0	0	0	3	3	6	7	1	1	0	0	0	1	3	6	1	6	7	0	1	2	2	0	0	1	0	0	0	0	0	0	0	0	0	0	0	0	1	2	4	1	10	6	4	7	15	13	3
10330_Bacteria;Proteobacteria;Gammaproteobacteria;Thiotrichales;Thiotrichaceae;Cocleimonas	10	16	3	7	0	0	4	12	2	2	1	11	2	1	1	1	3	2	2	0	1	9	0	1	4	2	3	4	35	2	3	6	2	0	2	5	0	5	4	1	2	3	2	13	1	0	3	6	1
2613_Bacteria;Proteobacteria;Betaproteobacteria;Burkholderiales;Oxalobacteraceae;Massilia	13	17	12	1	1	0	0	1	1	0	4	2	0	0	2	1	0	1	0	5	1	0	4	6	5	5	10	1	4	6	7	11	10	20	12	12	4	3	7	9	7	5	6	4	6	4	2	1	4
2109_Bacteria;Proteobacteria;Alphaproteobacteria;Rhodobacterales;Rhodobacteraceae;Planktomarina	5	2	5	9	3	11	1	1	0	3	6	4	6	2	5	6	8	6	0	3	2	1	5	8	4	3	0	0	2	1	7	11	11	7	11	9	5	9	4	6	13	11	6	11	5	8	17	13	10
9503_Archaea;Euryarchaeota;Thermoplasmata;Thermoplasmatales;Marine Group II	3	0	0	0	0	0	0	0	0	0	0	0	0	0	0	0	0	0	0	0	0	0	0	4	1	5	7	4	3	6	3	8	1	0	0	0	0	0	0	2	0	0	0	0	0	0	0	0	0
1025_Bacteria;Proteobacteria;Gammaproteobacteria;Oceanospirillales;Oceanospirillaceae;Balneatrix	2	1	5	0	0	0	0	0	0	0	0	0	0	0	0	0	0	0	0	0	0	1	2	3	5	31	1	3	0	2	3	1	12	1	8	2	0	2	8	0	2	1	0	2	0	1	0	0	0
9821_Bacteria;Proteobacteria;Alphaproteobacteria;Rhodobacterales;Rhodobacteraceae;Sulfitobacter	0	0	0	2	2	1	0	0	6	1	4	13	4	5	3	2	6	1	2	0	0	0	3	2	2	5	2	0	1	0	4	12	5	4	0	0	0	0	2	1	1	0	0	0	0	1	0	0	8
11651_Bacteria;Proteobacteria;Gammaproteobacteria;Alteromonadales;Alteromonadaceae;Marinobacter	0	0	0	0	0	0	1	0	0	0	0	5	0	0	0	2	1	0	0	0	0	0	0	0	0	1	0	0	0	0	0	0	0	0	0	0	0	0	0	0	0	0	0	0	1	0	0	0	2
5755_Bacteria;Proteobacteria;Gammaproteobacteria;Aeromonadales;MB19	0	0	0	0	0	0	1	0	0	0	0	0	0	0	40	17	41	36	1	0	0	1	2	1	0	0	1	0	1	0	0	0	0	0	0	0	0	0	0	0	0	0	0	0	0	0	0	0	0
4904_Bacteria;Actinobacteria;Acidimicrobiia;Acidimicrobiales;OM1 clade;Candidatus Actinomarina	7	7	8	0	0	0	0	0	0	0	0	1	2	0	1	5	12	12	11	13	10	13	19	17	9	12	15	11	6	7	2	8	5	7	5	12	5	7	9	0	2	2	4	4	2	2	1	2	0
6489_Bacteria;Bacteroidetes;Flavobacteriia;Flavobacteriales;Cryomorphaceae;Owenweeksia	1	0	2	0	0	0	0	0	0	10	112	55	13	16	1	10	8	12	4	9	0	1	0	1	1	1	2	1	0	3	4	3	2	10	5	4	2	2	2	0	1	3	2	2	2	4	3	7	14
5531_Bacteria;Proteobacteria;Gammaproteobacteria;Oceanospirillales;J8P41000-1F04	10	13	16	0	0	0	0	0	0	0	0	0	0	0	0	0	0	0	0	0	0	0	0	0	0	0	0	0	9	9	5	3	3	0	0	1	0	1	0	0	0	0	0	0	0	0	0	0	0
1153_Bacteria;Bacteroidetes;Cytophagia;Cytophagales;Cyclobacteriaceae;Belliella	0	0	1	0	1	0	0	0	0	0	0	0	0	0	0	0	0	0	0	0	0	0	0	0	0	0	0	0	0	0	0	0	0	0	0	0	0	0	0	0	0	0	0	0	0	0	0	0	0
7698_Bacteria;Cyanobacteria;Chloroplast	6	7	5	0	0	0	0	0	0	0	0	1	2	0	1	0	0	1	0	0	0	0	0	0	0	1	1	2	1	1	0	0	2	0	0	1	0	0	0	1	0	0	0	0	0	0	1	0	0
4484_Bacteria;Proteobacteria;Alphaproteobacteria;Rhodobacterales;Rhodobacteraceae;Marinosulfonomonas	6	10	5	1	0	0	0	0	0	0	0	4	3	1	9	12	4	7	5	9	4	0	5	8	5	3	1	1	2	2	5	3	3	3	9	13	4	7	5	5	7	4	7	8	6	3	8	10	6
10234_Bacteria;Proteobacteria;Gammaproteobacteria;Cellvibrionales;Porticoccaceae;SAR92 clade	0	0	1	1	0	3	11	6	13	25	105	0	2	2	0	14	19	10	3	2	1	1	0	0	0	0	0	0	0	1	0	0	0	0	2	1	1	1	2	1	1	1	0	0	1	5	0	15	67
8987_Bacteria;Proteobacteria;Alphaproteobacteria;Rickettsiales;SAR116 clade	7	4	7	2	0	1	2	2	2	0	1	5	0	2	3	3	5	7	3	3	1	0	2	5	6	4	4	3	3	3	5	7	2	3	6	6	3	5	6	3	3	4	5	3	5	3	5	3	1
3755_Bacteria;Bacteroidetes;Sphingobacteriia;Sphingobacteriales;Saprospiraceae;uncultured	0	0	0	0	0	0	0	0	0	0	0	1	1	4	1	17	6	29	19	17	8	1	5	2	0	0	0	0	0	0	0	0	0	0	0	0	0	0	0	0	0	0	0	0	0	0	0	0	0
8206_Bacteria;Proteobacteria;Betaproteobacteria;Methylophilales;Methylophilaceae;OM43 clade	8	8	21	2	0	0	1	0	1	0	2	1	1	0	0	1	0	0	1	6	0	0	2	3	7	5	7	3	3	4	10	19	6	4	13	13	6	4	8	6	3	4	5	3	0	2	5	7	3
3810_Bacteria;Proteobacteria;Gammaproteobacteria;Thiotrichales;Piscirickettsiaceae;Cycloclasticus	13	25	37	2	0	0	0	0	0	0	0	0	0	0	0	0	0	0	0	0	0	0	0	0	0	0	0	0	0	0	12	23	51	45	69	41	28	83	102	53	19	28	18	7	5	0	0	0	0
3030_Bacteria;Bacteroidetes;Bacteroidia;Bacteroidales;Bacteroidaceae;Bacteroides	2	1	0	2	1	1	0	4	6	0	1	91	0	0	0	0	0	0	1	1	1	4	0	1	3	3	2	0	5	0	1	2	1	1	1	0	0	2	2	3	1	0	1	2	1	0	0	1	0
6299_Bacteria;Bacteroidetes;Flavobacteriia;Flavobacteriales;Cryomorphaceae;Owenweeksia	0	0	0	0	0	0	0	0	0	0	0	1	0	2	1	0	0	0	0	0	0	0	0	0	0	0	0	1	0	0	0	0	0	0	0	0	0	0	0	0	0	0	0	0	6	8	0	120	74
4017_Bacteria;Cyanobacteria;Chloroplast	0	0	0	8	6	19	2	1	0	1	0	0	0	0	0	0	0	0	0	0	0	0	0	0	0	0	0	0	0	0	0	0	0	0	0	0	0	0	0	0	0	0	0	0	0	0	0	2	12
10739_Bacteria;Proteobacteria;Alphaproteobacteria;Rhodospirillales;Rhodospirillaceae;uncultured	5	3	1	0	0	0	0	0	0	0	0	0	0	1	6	5	3	8	9	14	5	4	21	33	12	3	10	12	2	4	0	5	3	0	0	1	0	0	0	0	0	0	0	0	0	0	0	0	0
6724_Bacteria;Bacteroidetes;Flavobacteriia;Flavobacteriales;Flavobacteriaceae;NS5 marine group	0	1	0	0	0	0	0	0	0	0	0	0	0	0	25	3	13	10	6	3	1	3	1	5	0	2	2	4	3	5	2	1	0	2	5	13	5	6	7	6	8	3	10	13	3	4	2	8	0
6594_Bacteria;Marinimicrobia (SAR406 clade)	38	66	91	0	0	0	0	0	0	0	0	0	0	0	0	0	0	0	0	0	0	0	0	0	0	0	0	0	0	0	0	0	0	0	1	5	8	19	21	19	4	4	1	3	0	1	0	0	0
5211_Bacteria;Proteobacteria;Gammaproteobacteria;Pseudomonadales;Moraxellaceae;Psychrobacter	1	0	1	0	2	1	1	0	19	0	5	22	0	1	2	41	48	1	77	2	0	18	4	0	0	3	10	34	5	64	13	1	0	1	8	0	0	2	10	8	2	0	8	18	0	1	1	0	0
10894_Bacteria;Proteobacteria;Alphaproteobacteria;Rickettsiales;SAR116 clade	0	0	3	0	0	0	0	0	0	0	1	0	0	0	8	7	3	1	0	2	0	0	1	0	1	0	2	4	7	5	3	3	2	2	3	1	3	1	3	3	2	3	5	1	1	1	2	6	2
8352_Bacteria;Proteobacteria;Gammaproteobacteria;Alteromonadales;Psychromonadaceae;Psychromonas	7	5	0	0	0	0	0	3	0	0	0	5	0	0	1	0	0	3	5	8	3	1	5	7	9	23	8	3	10	5	4	14	0	2	1	6	0	0	2	0	2	0	2	5	1	1	0	0	0
12000_Bacteria;Proteobacteria;Gammaproteobacteria;Alteromonadales;Alteromonadaceae;Paraglaciecola	0	0	0	0	5	1	0	0	1	0	0	0	0	0	0	0	0	0	0	0	0	0	0	0	0	0	0	0	0	2	1	0	1	2	4	0	0	0	1	7	3	1	1	0	0	0	0	0	0
10566_Bacteria;Proteobacteria;Gammaproteobacteria;Oceanospirillales;Alcanivoracaceae;Alcanivorax	3	0	0	0	0	0	0	0	187	0	0	2	1	4	0	1	4	1	4	0	0	1	4	0	0	3	0	22	1	1	1	0	1	0	10	0	0	3	18	19	5	0	12	2	1	0	0	0	0
8663_Bacteria;Proteobacteria;Alphaproteobacteria;Rickettsiales;SAR116 clade	9	5	12	0	0	0	0	0	0	0	0	0	0	0	3	5	2	3	3	6	2	0	1	1	7	4	4	5	9	10	6	6	3	2	4	7	8	1	10	8	4	2	5	8	3	2	4	7	2
11749_Bacteria;Proteobacteria;Betaproteobacteria;Methylophilales;Methylophilaceae;OM43 clade	0	1	2	1	0	6	6	7	2	19	12	3	1	0	0	0	1	0	0	2	1	0	0	0	0	1	1	0	0	1	13	6	17	17	34	20	20	18	33	27	25	28	24	20	26	16	15	9	9
11206_Bacteria;Proteobacteria;Alphaproteobacteria;Rhodobacterales;Rhodobacteraceae;uncultured	7	8	10	4	1	2	0	1	0	0	1	3	0	7	4	1	0	0	1	2	0	0	1	1	3	6	5	0	5	3	16	23	16	23	3	25	12	13	26	18	16	16	12	6	2	6	5	2	3
7950_Bacteria;Proteobacteria;Alphaproteobacteria;SAR11 clade Surface 1	5	6	3	0	1	3	2	0	2	0	4	1	1	0	0	2	2	3	3	5	12	1	4	4	7	7	3	2	4	5	5	5	6	7	5	15	13	10	13	12	13	19	26	13	6	9	3	5	5
9398_Bacteria;Bacteroidetes;Cytophagia;Cytophagales;Flammeovirgaceae;Marinoscillum	1	1	1	15	2	9	8	5	2	2	9	2	0	0	5	1	0	1	0	0	0	0	0	2	4	4	2	4	2	2	4	3	2	4	33	26	14	10	16	13	6	19	17	16	20	7	31	25	5
8596_Bacteria;Gracilibacteria	0	0	0	0	0	0	0	0	0	0	0	8	0	0	0	0	0	0	0	0	3	0	0	0	0	0	1	0	0	0	0	0	0	0	0	0	0	0	0	0	0	0	0	0	0	0	0	0	0
1820_Bacteria;Cyanobacteria;Chloroplast	4	1	1	0	0	0	0	0	0	0	0	6	0	0	0	7	8	9	1	1	3	0	0	0	1	1	1	1	2	0	1	6	8	1	4	4	9	6	11	23	12	11	6	7	3	3	3	3	6
10354_Bacteria;Proteobacteria;Alphaproteobacteria;Rhodobacterales;Rhodobacteraceae;Amylibacter	0	0	0	6	5	5	6	7	10	12	13	2	2	4	10	3	1	5	3	2	3	2	7	2	3	4	1	2	0	1	2	1	1	0	0	5	2	1	1	2	1	0	2	4	1	0	0	0	13
2726_Bacteria;Proteobacteria;Gammaproteobacteria;Oceanospirillales;Oceanospirillaceae;Pseudospirillum	0	0	0	0	0	0	0	0	0	0	0	0	0	0	0	0	0	0	0	0	0	0	0	0	0	0	0	0	71	48	59	65	17	27	2	1	0	0	0	0	0	0	0	0	0	0	0	0	0
1875_Bacteria;Cyanobacteria;Chloroplast	2	2	5	0	0	0	0	0	0	0	0	6	3	1	0	0	0	0	0	0	0	0	0	1	0	0	3	3	0	8	11	47	68	28	26	40	37	29	41	19	9	19	15	18	14	11	5	4	2
9290_Bacteria;Proteobacteria;Alphaproteobacteria;Rhizobiales;Rhodobiaceae;Rhodobium	1	0	1	0	0	0	0	0	0	0	0	9	2	32	48	58	6	4	11	4	2	2	1	0	0	1	1	0	1	1	0	1	0	0	0	0	0	0	0	0	0	0	0	0	0	0	0	1	3
8346_Bacteria;Proteobacteria;Gammaproteobacteria;Oceanospirillales;Oceanospirillaceae;Marinomonas	21	28	1	1	0	0	2	3	1	0	1	0	0	1	1	0	0	1	2	2	6	0	2	4	2	8	6	8	1	0	9	14	3	2	0	8	4	4	5	2	7	0	0	5	1	0	1	2	0
6168_Bacteria;Bacteroidetes;Flavobacteriia;Flavobacteriales;NS9 marine group	0	0	0	0	0	0	0	0	0	1	0	2	0	4	4	9	2	1	1	0	0	0	0	0	0	0	0	0	0	0	0	0	0	0	0	0	0	0	0	0	0	0	1	0	2	3	13	35	24
5937_Bacteria;Proteobacteria;Deltaproteobacteria;Bdellovibrionales;Bdellovibrionaceae;OM27 clade	0	2	0	0	0	0	0	0	0	0	0	1	0	0	9	21	0	0	4	11	0	1	4	6	2	4	2	0	0	0	0	0	0	0	0	0	0	0	0	0	0	0	0	0	0	0	0	0	0
4771_Bacteria;Bacteroidetes;Flavobacteriia;Flavobacteriales;Cryomorphaceae;Fluviicola	1	1	0	2	0	2	2	4	2	0	0	21	1	4	5	0	0	1	0	1	0	0	1	11	14	8	4	2	1	0	1	0	0	0	0	0	0	0	2	2	11	5	20	47	37	93	76	67	19
2174_Bacteria;Marinimicrobia (SAR406 clade)	0	3	1	0	0	0	0	0	0	0	0	0	0	0	0	0	0	0	0	1	0	0	0	1	15	20	11	1	4	6	13	13	4	6	0	0	1	0	1	1	0	0	0	0	0	0	1	0	0
1944_Bacteria;Proteobacteria;Deltaproteobacteria;SAR324 clade(Marine group B)	0	0	0	0	0	0	0	0	0	0	0	0	0	0	0	0	0	0	0	0	0	0	0	0	0	0	0	0	0	0	0	0	0	0	0	0	0	7	31	44	40	27	35	48	9	2	6	6	1
10897_Bacteria;Proteobacteria;Alphaproteobacteria;Rickettsiales;SAR116 clade	3	4	1	0	0	0	0	0	0	0	0	0	0	0	0	0	0	0	0	1	0	2	1	3	5	0	3	2	1	0	1	1	0	2	1	0	0	0	0	0	0	0	0	0	0	0	0	0	0
9999_Bacteria;Proteobacteria;Alphaproteobacteria;Rhodobacterales;Rhodobacteraceae;Oceanicola	0	0	0	0	0	0	0	0	0	0	0	12	0	7	5	15	9	0	1	0	2	3	0	3	1	1	0	0	1	0	0	0	0	0	0	0	0	0	1	0	0	0	0	0	0	0	0	5	2
8418_Bacteria;Proteobacteria;Gammaproteobacteria;Cellvibrionales;Cellvibrionaceae;Gilvimarinus	21	0	0	0	1	0	1	0	1	0	0	0	0	6	3	0	1	0	2	1	0	0	3	12	0	1	0	3	1	14	5	1	2	8	18	0	0	1	12	6	1	2	6	3	1	0	0	1	0
4803_Bacteria;Bacteroidetes;Flavobacteriia;Flavobacteriales;Cryomorphaceae;Owenweeksia	1	0	1	3	5	17	10	19	11	4	20	0	1	1	0	0	0	0	0	0	0	0	0	0	0	0	0	0	0	0	3	2	5	16	41	18	6	13	12	9	16	21	16	18	12	15	51	76	29
6246_Bacteria;Bacteroidetes;Flavobacteriia;Flavobacteriales;NS9 marine group	2	7	2	0	0	0	0	0	0	0	0	0	0	0	0	6	19	6	15	28	6	12	11	42	27	22	10	13	9	2	0	1	0	0	0	0	0	0	0	0	0	0	0	1	0	1	0	1	0
12061_Bacteria;Proteobacteria;Gammaproteobacteria;Thiotrichales;Piscirickettsiaceae;Methylophaga	0	0	0	1	0	0	0	0	1	0	0	0	0	3	3	0	0	0	0	0	0	0	0	0	0	0	0	15	12	18	7	0	2	5	6	0	10	30	206	46	28	5	97	19	0	0	5	0	0
10301_Bacteria;Proteobacteria;Epsilonproteobacteria;Campylobacterales;Campylobacteraceae;Arcobacter	1	2	0	0	0	1	0	1	1	2	0	22	0	4	1	1	0	5	6	2	4	34	5	12	4	3	1	2	4	3	0	3	0	1	0	0	0	1	0	1	0	0	0	0	0	1	3	2	0
8587_Bacteria;Proteobacteria;Alphaproteobacteria;Sphingomonadales;Erythrobacteraceae;Altererythrobacter	0	0	0	0	0	0	0	0	1	0	0	3	0	18	4	6	4	4	2	2	0	5	3	3	0	3	0	6	2	0	1	0	0	3	9	0	0	2	8	7	2	1	4	1	0	0	1	7	0
11154_Bacteria;Proteobacteria;Gammaproteobacteria;Oceanospirillales;Oceanospirillaceae;Pseudospirillum	1	0	0	0	0	0	0	0	0	0	0	0	0	1	1	0	1	1	0	3	0	0	3	1	1	1	0	26	13	12	1	0	0	0	0	0	0	0	0	0	2	0	3	1	0	0	0	0	0
11878_Bacteria;Proteobacteria;Alphaproteobacteria;Rhodobacterales;Rhodobacteraceae;Jannaschia	0	0	0	23	2	0	0	0	9	0	1	6	0	4	1	18	14	0	2	1	1	1	1	3	0	0	1	6	1	5	3	1	0	4	6	0	0	8	23	12	4	0	13	10	0	0	3	0	0
11500_Bacteria;Proteobacteria;Alphaproteobacteria;Rhodobacterales;Rhodobacteraceae;Amylibacter	0	0	2	14	9	7	5	12	13	13	12	9	2	3	5	3	4	3	2	1	0	3	1	10	0	3	0	2	0	0	3	2	1	0	1	2	0	1	4	1	1	2	3	0	1	0	0	4	12
9686_Bacteria;Proteobacteria;Alphaproteobacteria;Sneathiellales;Sneathiellaceae;Sneathiella	0	0	0	0	0	0	0	0	0	0	0	0	0	0	1	3	2	1	17	1	1	1	0	6	0	0	0	0	0	0	0	0	0	0	0	0	0	0	0	0	0	0	0	0	0	0	0	0	0
8684_Bacteria;Proteobacteria;Gammaproteobacteria;Chromatiales;Chromatiaceae;Rheinheimera	0	0	0	0	0	0	0	0	0	0	2	0	0	0	1	0	0	1	35	23	9	2	6	14	0	2	1	184	12	18	3	1	2	2	17	0	0	0	4	4	0	1	0	0	0	0	0	0	0
7037_Bacteria;Proteobacteria;Gammaproteobacteria;Pseudomonadales;Pseudomonadaceae;Pseudomonas	0	0	0	0	0	0	0	0	0	235	565	0	0	0	0	0	0	0	0	0	0	0	0	0	0	0	0	1	0	0	0	0	0	0	0	0	0	0	0	0	0	1	0	0	0	0	0	0	0
5991_Bacteria;Proteobacteria;Gammaproteobacteria;Thiotrichales;Thiotrichaceae;Leucothrix	1	0	0	0	0	0	0	0	2	0	0	313	0	1	0	0	0	0	0	0	0	2	6	2	4	5	1	3	3	0	0	1	0	0	0	0	0	0	0	0	0	0	0	0	0	5	2	6	0
4901_Bacteria;Cyanobacteria;Chloroplast	0	1	0	0	0	0	0	0	1	2	42	16	2	0	0	2	2	5	2	16	5	4	15	15	0	1	0	1	0	0	0	0	0	0	0	0	0	0	0	0	1	0	0	1	0	3	3	3	87
10718_Bacteria;Bacteroidetes;Flavobacteriia;Flavobacteriales;Flavobacteriaceae;NS5 marine group	2	4	4	0	0	0	0	0	0	0	0	0	0	0	0	1	2	0	0	3	1	4	6	8	12	12	4	13	11	9	5	8	2	3	0	3	0	3	5	2	0	1	1	2	0	0	0	0	0
9609_Bacteria;Proteobacteria;Gammaproteobacteria;Oceanospirillales;SAR86 clade	12	7	11	0	0	0	0	0	0	0	0	0	0	0	0	0	0	0	1	0	0	0	1	0	4	10	12	3	10	18	14	36	16	11	5	23	10	13	39	30	9	14	10	9	4	3	1	0	1
4251_Bacteria;Proteobacteria;Alphaproteobacteria;Rickettsiales;LWSR-14	3	4	4	1	2	3	5	4	2	2	0	1	1	1	2	2	2	3	0	2	1	1	2	1	1	1	0	0	2	5	2	3	3	6	2	6	3	4	12	23	17	25	24	24	9	7	6	3	3
9928_Bacteria;Proteobacteria;Alphaproteobacteria;Rhodobacterales;Rhodobacteraceae;Amylibacter	0	0	0	0	0	0	0	0	0	0	0	0	0	0	0	0	1	12	4	3	0	1	2	0	1	0	0	0	0	0	0	0	0	0	0	0	0	0	0	0	0	0	0	0	0	0	0	0	0
8977_Bacteria;Proteobacteria;Alphaproteobacteria;Rickettsiales;SAR116 clade	0	1	6	2	0	0	0	1	0	1	3	3	1	0	0	2	2	3	0	3	3	0	3	9	1	5	5	0	1	3	12	10	8	13	6	4	2	7	8	4	9	18	5	7	19	31	22	16	5
10753_Bacteria;Bacteroidetes;Flavobacteriia;Flavobacteriales;Flavobacteriaceae;NS5 marine group	1	5	6	1	0	0	0	0	0	0	0	11	12	11	14	14	4	14	15	8	4	4	4	6	2	4	1	4	3	2	7	6	4	3	1	1	1	1	3	3	0	2	4	5	2	0	2	4	1
8760_Bacteria;Bacteroidetes;Flavobacteriia;Flavobacteriales;Cryomorphaceae;Owenweeksia	2	0	0	77	34	15	14	11	7	12	15	4	1	4	7	3	0	3	5	3	0	0	2	11	2	2	2	2	1	3	0	0	1	2	5	3	0	0	5	0	6	17	11	18	15	8	10	15	20
11023_Bacteria;Proteobacteria;Gammaproteobacteria;Thiotrichales;Piscirickettsiaceae;Methylophaga	0	0	0	0	0	0	0	0	1	0	0	1	0	4	2	0	0	0	3	1	0	0	7	0	2	1	0	24	47	33	9	1	0	3	0	0	0	2	25	5	3	0	7	1	0	0	2	14	0
7711_Bacteria;Bacteroidetes;Flavobacteriia;Flavobacteriales;Flavobacteriaceae;NS5 marine group	1	1	0	0	0	0	0	0	0	0	0	14	3	0	20	9	3	0	2	1	0	0	0	0	1	0	0	0	2	0	0	0	0	1	0	0	0	0	0	0	0	0	0	1	0	1	0	0	0
5805_Bacteria;Proteobacteria;Alphaproteobacteria;Rickettsiales;SAR116 clade	6	12	12	0	0	0	0	0	0	0	1	10	2	6	2	4	3	7	3	21	8	1	15	17	7	6	9	6	4	8	2	1	5	2	12	13	9	4	4	9	8	3	10	6	4	2	4	3	4
2691_Bacteria;Proteobacteria;Alphaproteobacteria;Rickettsiales;Rickettsiales Incertae Sedis;Candidatus Captivus	1	0	0	2	2	0	0	0	1	1	0	3	0	2	0	0	0	0	0	0	0	1	0	3	1	0	0	8	1	2	4	2	13	18	6	0	0	0	10	1	9	1	3	4	0	0	0	2	1
9272_Bacteria;Bacteroidetes;Flavobacteriia;Flavobacteriales;NS9 marine group	7	17	4	4	0	0	0	0	0	0	2	3	0	0	0	0	0	1	3	8	2	0	2	16	4	5	2	0	1	3	2	8	5	11	26	21	9	7	8	6	9	16	18	23	14	17	43	41	2
8928_Bacteria;Proteobacteria;Alphaproteobacteria;Rickettsiales;SAR116 clade	10	17	8	0	0	0	0	0	0	0	0	2	2	0	6	0	0	1	1	11	1	0	7	13	16	12	4	3	3	1	3	5	1	6	13	4	3	3	6	7	3	3	0	9	3	6	4	4	1
12508_Bacteria;Proteobacteria;Alphaproteobacteria;Rhodobacterales;Rhodobacteraceae;Amylibacter	0	1	0	5	4	18	9	11	15	5	11	5	1	0	5	3	3	4	3	3	0	0	2	2	2	4	2	1	0	1	1	0	1	1	1	1	1	1	0	0	0	2	1	0	1	0	0	1	22
11041_Bacteria;Proteobacteria;Gammaproteobacteria;Alteromonadales;Pseudoalteromonadaceae;Pseudoalteromonas	0	0	0	2	3	0	0	0	0	3	2	7	0	0	0	0	0	0	0	0	0	0	0	0	0	1	1	11	0	0	7	0	0	2	2	0	0	0	1	1	1	1	8	2	0	0	1	0	1
8754_Bacteria;Bacteroidetes;Flavobacteriia;Flavobacteriales;Cryomorphaceae;Owenweeksia	0	0	0	171	71	82	41	26	27	17	15	0	1	12	2	5	0	4	2	3	0	1	0	4	0	1	0	0	0	1	0	0	1	1	0	0	0	0	0	1	0	2	2	0	0	3	5	22	20
4561_Bacteria;Proteobacteria;Alphaproteobacteria;Rhodobacterales;Rhodobacteraceae;Planktomarina	0	0	0	0	0	0	2	0	0	0	0	0	3	9	12	22	12	9	8	3	0	0	0	0	0	0	0	0	0	0	0	0	0	0	0	0	0	0	0	0	0	0	0	0	3	2	6	7	50
6857_Bacteria;Proteobacteria;Alphaproteobacteria;Rhodobacterales;Rhodobacteraceae;uncultured	10	3	16	0	0	0	0	0	0	1	0	14	3	6	2	1	1	1	0	2	1	0	1	1	5	8	5	2	10	2	14	14	14	4	9	6	9	8	18	16	6	16	9	7	2	1	0	2	0
6411_Bacteria;Bacteroidetes;Flavobacteriia;Flavobacteriales;Cryomorphaceae;Owenweeksia	0	0	0	0	0	0	0	0	0	0	0	1	0	1	2	0	1	0	1	0	0	0	0	0	0	0	0	3	1	0	2	0	3	0	24	0	0	0	3	8	1	11	0	17	0	0	0	0	0
2071_Bacteria;Proteobacteria;SPOTSOCT00m83	8	19	22	0	0	0	0	0	0	0	0	0	0	0	0	0	0	0	0	0	0	0	0	0	0	0	0	0	15	13	8	11	3	0	0	0	0	0	0	0	0	0	0	0	0	0	0	0	0
3710_Bacteria;Proteobacteria;Gammaproteobacteria;Oceanospirillales;OM182 clade	0	0	0	5	10	30	20	27	21	44	71	1	0	0	0	0	0	0	0	0	0	0	1	0	0	0	0	1	0	0	0	1	6	34	7	1	1	15	14	9	15	28	14	8	14	20	27	20	12
2056_Bacteria;Proteobacteria;Alphaproteobacteria;Rickettsiales;Rickettsiaceae;uncultured	7	7	3	1	0	2	0	2	1	1	0	6	6	4	2	10	33	12	3	6	5	5	3	10	6	5	3	7	0	6	1	1	0	3	3	3	0	0	4	5	0	0	2	1	5	4	4	5	6
8035_Bacteria;Proteobacteria;Gammaproteobacteria;Oceanospirillales;Halomonadaceae;Halomonas	0	0	0	0	0	0	0	0	2	0	0	6	0	0	3	3	9	1	10	2	0	0	4	0	1	0	0	20	0	0	2	2	1	0	1	0	0	4	29	9	15	4	22	2	0	1	0	0	0
12635_Bacteria;Proteobacteria;Gammaproteobacteria;Oceanospirillales;ZD0405	5	8	6	0	0	0	0	0	0	0	0	0	0	0	0	0	0	2	4	17	4	1	5	4	8	11	10	2	7	2	3	5	4	1	2	7	0	2	0	0	3	3	0	2	0	0	0	0	0
9656_Bacteria;Cyanobacteria;Chloroplast	0	0	0	0	0	0	0	0	0	0	0	0	0	0	0	0	0	1	0	0	33	2	2	10	6	0	1	3	0	0	0	0	0	0	0	0	0	0	0	0	0	0	0	0	0	0	0	0	0
7730_NoRelative	0	0	1	0	0	0	0	0	0	0	0	0	0	0	2	2	2	2	1	3	0	0	3	0	4	5	2	0	1	2	0	0	0	0	0	0	0	0	0	0	0	0	0	0	0	0	0	0	0
9380_Bacteria;Proteobacteria;Gammaproteobacteria;Oceanospirillales;SAR86 clade	0	2	1	1	0	0	0	0	0	0	8	8	2	1	2	3	1	4	1	19	3	0	1	7	3	7	5	1	2	2	3	3	3	2	7	7	2	3	8	14	2	13	7	1	0	9	12	9	9
7164_Bacteria;Cyanobacteria;Chloroplast	3	4	7	0	0	1	1	1	0	0	0	6	1	5	5	9	11	22	4	4	13	0	5	10	3	3	3	2	0	1	1	4	12	5	14	7	3	2	9	5	12	12	11	13	10	23	22	24	1
4842_Bacteria;Bacteroidetes;Flavobacteriia;Flavobacteriales;Flavobacteriaceae;uncultured	0	0	0	0	0	0	0	0	0	0	0	0	0	0	0	0	0	18	189	82	13	4	10	5	16	14	11	5	4	2	4	1	1	0	0	0	0	0	0	0	0	0	0	0	0	0	0	0	0
12601_Bacteria;Cyanobacteria;Chloroplast	1	2	3	43	21	57	7	1	2	1	2	0	0	1	0	0	0	1	0	0	0	0	0	5	3	1	2	8	39	9	7	0	4	4	12	11	21	25	18	10	10	14	4	16	3	5	3	2	0
4492_Bacteria;Cyanobacteria;Chloroplast	1	0	2	20	11	3	2	2	1	0	1	3	1	0	0	1	1	6	3	0	4	0	1	4	0	1	0	0	0	0	0	1	5	4	6	3	2	3	7	6	11	22	16	9	20	24	30	28	8
624_Bacteria;Actinobacteria;Acidimicrobiia;Acidimicrobiales;OM1 clade;Candidatus Actinomarina	9	3	2	0	0	0	0	0	0	0	0	0	1	1	0	10	14	16	20	19	8	8	11	8	7	9	9	10	5	5	4	8	1	1	6	10	4	3	7	3	6	1	1	5	3	0	1	1	0
8716_Bacteria;Bacteroidetes;Flavobacteriia;Flavobacteriales;Flavobacteriaceae;NS5 marine group	3	6	3	0	0	0	0	0	0	0	0	20	10	1	18	21	7	18	20	5	1	3	3	4	1	4	0	3	2	1	2	6	1	1	0	3	0	1	2	3	3	2	4	2	2	1	0	1	0
7572_Bacteria;Proteobacteria;Alphaproteobacteria;Rickettsiales;SAR116 clade	0	3	2	0	0	0	0	0	0	0	0	2	0	1	8	0	2	3	0	4	4	0	5	2	4	3	1	0	2	2	0	4	1	0	2	4	1	0	0	1	0	0	1	0	1	0	1	2	2
4711_Bacteria;Proteobacteria;Gammaproteobacteria;Order Incertae Sedis;Family Incertae Sedis;Marinicella	0	0	0	0	0	0	0	0	0	0	0	1	0	0	0	0	0	2	5	2	2	4	0	7	1	4	0	7	1	0	0	0	0	0	0	0	0	0	0	1	0	1	1	2	0	0	0	1	0
12039_Bacteria;Bacteroidetes;Flavobacteriia;Flavobacteriales;Flavobacteriaceae;Tenacibaculum	5	10	2	18	14	12	9	17	7	1	0	9	0	1	1	0	1	1	0	0	1	1	1	0	0	0	2	2	1	1	4	5	2	11	4	8	1	13	13	14	22	20	15	15	2	3	2	4	6
11657_Bacteria;Proteobacteria;Gammaproteobacteria;Cellvibrionales;Porticoccaceae;SAR92 clade	5	2	3	0	0	0	0	0	2	0	3	0	0	0	1	1	0	4	0	2	0	0	3	1	4	4	1	2	3	2	1	5	5	0	3	4	6	2	2	5	2	3	2	5	2	2	8	18	23
8422_Bacteria;Proteobacteria;Gammaproteobacteria;Vibrionales;Vibrionaceae;Catenococcus	0	0	0	1	0	0	0	0	0	0	0	5	0	0	0	0	3	0	1	0	1	0	0	0	0	0	0	1	1	0	0	0	0	0	0	0	0	0	0	0	0	0	1	0	0	0	0	0	0
5855_Bacteria;Bacteroidetes;Flavobacteriia;Flavobacteriales;Cryomorphaceae;Owenweeksia	0	2	0	0	0	0	0	0	0	0	0	2	1	8	8	11	15	5	34	39	10	0	1	0	1	3	1	1	2	4	0	0	0	0	0	0	0	0	0	0	0	0	0	0	0	0	0	0	0
11990_Bacteria;Proteobacteria;Gammaproteobacteria;Cellvibrionales;Halieaceae;OM60(NOR5) clade	5	3	3	0	0	0	0	0	0	0	0	11	19	12	38	25	25	12	8	7	2	2	1	5	1	4	3	2	3	2	2	3	0	1	0	3	0	0	3	4	5	1	4	0	0	0	2	3	2
7776_Bacteria;Cyanobacteria;Chloroplast	0	0	0	0	0	0	0	0	1	0	0	0	0	0	0	0	0	0	0	0	0	0	0	0	0	0	0	0	0	0	1	0	0	9	12	0	5	0	37	27	197	12	255	140	0	0	6	0	0
1754_Bacteria;Proteobacteria;Deltaproteobacteria;GR-WP33-30	49	34	35	0	0	0	0	0	0	0	0	0	0	0	0	0	1	1	3	0	2	3	1	6	23	10	13	19	14	12	9	11	1	5	14	15	9	6	3	5	3	5	10	9	2	2	2	5	4
12248_Bacteria;Proteobacteria;Alphaproteobacteria;SAR11 clade Chesapeake-Delaware Bay	0	0	0	0	0	2	3	1	1	2	7	10	0	1	1	1	1	2	0	0	8	1	1	2	2	5	3	8	2	6	12	8	9	23	20	8	8	21	20	23	25	30	25	19	17	35	22	13	10
11210_Bacteria;Proteobacteria;Alphaproteobacteria;Rhodobacterales;Rhodobacteraceae;uncultured	2	4	4	18	1	4	2	0	1	1	5	9	2	16	4	0	0	0	3	1	2	0	1	1	6	5	1	2	1	2	10	16	8	14	22	17	21	17	17	27	14	26	7	12	8	6	7	5	5
12578_Bacteria;Proteobacteria;Alphaproteobacteria;Rhodobacterales;Rhodobacteraceae;Amylibacter	0	0	0	2	5	5	14	25	12	27	16	2	0	2	7	2	7	1	5	1	0	1	0	4	1	3	2	2	2	1	0	2	0	0	0	1	0	0	1	2	1	3	0	0	0	0	1	0	15
11976_Bacteria;Proteobacteria;Gammaproteobacteria;Cellvibrionales;Halieaceae;OM60(NOR5) clade	2	1	3	0	0	0	0	0	0	0	0	3	2	1	30	11	7	12	21	12	4	2	2	7	2	8	5	2	3	0	0	4	1	1	1	0	2	1	4	3	0	3	2	2	1	0	1	0	1
3627_Bacteria;Proteobacteria;Alphaproteobacteria;Rickettsiales;SAR116 clade	11	13	14	5	0	4	2	1	4	4	12	3	0	0	0	0	0	0	0	0	0	0	0	2	0	4	4	2	1	3	16	5	13	9	15	20	20	20	25	18	19	29	11	29	22	29	23	16	14
8520_Bacteria;Proteobacteria;Gammaproteobacteria;Arenicellales;Arenicellaceae;Arenicella	43	12	3	9	3	5	15	50	36	12	4	9	1	1	1	2	1	0	4	2	0	1	3	0	2	2	1	5	1	3	2	9	5	2	0	5	1	3	5	1	6	3	6	18	3	3	2	5	1
5704_Bacteria;Proteobacteria;Deltaproteobacteria;Desulfuromonadales;GR-WP33-58	0	1	0	0	0	0	0	0	0	0	0	15	9	2	1	28	5	2	0	11	14	8	26	3	1	5	8	7	2	4	0	0	0	0	0	0	0	0	1	0	0	0	0	0	0	0	0	0	0
6376_Bacteria;Bacteroidetes;Cytophagia;Cytophagales;Cytophagaceae;Flexibacter	0	1	0	0	0	2	0	0	1	0	0	7	0	1	1	0	8	0	3	1	0	2	2	12	0	0	0	5	2	2	2	1	1	3	3	0	1	2	1	5	3	2	0	5	0	0	15	0	0
7025_Bacteria;Proteobacteria;Alphaproteobacteria;Rhodospirillales;Rhodospirillaceae;OM75 clade	5	13	14	0	0	0	0	0	0	0	0	0	0	0	0	0	0	0	0	0	0	0	0	0	0	0	0	1	1	1	3	10	1	1	0	0	0	1	0	1	0	0	0	0	0	0	0	0	0
5045_Bacteria;Actinobacteria;Acidimicrobiia;Acidimicrobiales;Sva0996 marine group	226	290	244	0	0	0	0	0	0	0	0	0	0	0	0	0	0	0	0	0	0	0	0	0	0	0	0	0	0	0	0	0	0	0	0	0	0	0	0	0	0	0	0	0	0	0	0	0	0
10386_Bacteria;Proteobacteria;Betaproteobacteria;Burkholderiales;Comamonadaceae;Limnohabitans	2	1	1	0	0	11	0	1	1	2	41	1	0	0	0	0	0	0	8	0	0	0	0	0	0	0	0	0	0	15	18	3	87	383	0	0	13	29	4	6	3	7	1	0	2	0	0	0	0
5982_Bacteria;Proteobacteria;Gammaproteobacteria;Alteromonadales;Alteromonadaceae;Glaciecola	0	0	0	14	3	9	9	1	8	5	1	2	0	3	7	0	1	0	1	1	1	0	2	6	2	2	4	0	0	0	0	0	0	1	0	0	0	3	1	0	0	0	0	0	0	0	0	2	2
9643_Bacteria;Cyanobacteria;Chloroplast	0	0	0	0	0	0	0	0	0	0	0	0	0	0	0	0	0	0	0	1	13	0	2	17	3	3	5	0	0	0	0	0	0	0	0	0	0	0	0	0	0	0	0	0	0	0	0	0	0
7187_Bacteria;Cyanobacteria;Chloroplast	1	0	1	7	12	4	0	2	0	0	1	7	1	3	1	0	2	3	2	5	5	0	1	6	0	1	2	0	0	0	0	3	3	1	3	2	6	3	13	13	23	33	31	27	15	8	11	12	2
6104_Bacteria;Proteobacteria;Alphaproteobacteria;Rickettsiales;SAR116 clade	0	3	1	0	0	0	0	0	0	0	0	1	0	0	1	0	0	1	0	0	0	0	0	0	0	0	3	0	0	1	4	0	1	5	1	7	0	2	7	26	17	14	34	29	22	18	29	46	9
8892_Bacteria;Bacteroidetes;Flavobacteriia;Flavobacteriales;Flavobacteriaceae;Psychroserpens	1	1	0	5	1	4	18	33	20	4	5	32	4	1	2	1	1	1	2	3	5	1	3	2	6	2	0	2	3	2	0	6	1	0	3	3	0	1	3	1	8	2	3	2	3	1	3	7	4
8168_Bacteria;Proteobacteria;Betaproteobacteria;Burkholderiales;Oxalobacteraceae;Massilia	3	6	7	2	0	0	2	5	5	4	2	1	0	0	4	3	1	2	4	3	0	1	2	3	6	3	3	0	2	4	4	11	5	6	5	1	4	2	8	7	2	7	6	5	2	0	1	1	9
8081_Bacteria;Verrucomicrobia;Opitutae;Puniceicoccales;Puniceicoccaceae;Lentimonas	1	1	0	12	6	9	10	22	14	16	35	1	0	0	0	0	0	2	1	0	0	0	0	0	0	1	0	0	0	0	0	1	0	0	17	13	7	3	9	12	4	3	7	8	6	29	75	53	42
7838_Bacteria;Bacteroidetes;Flavobacteriia;Flavobacteriales;Cryomorphaceae;Fluviicola	3	1	0	0	0	0	0	0	0	0	0	8	2	5	1	6	4	5	5	1	2	6	11	1	1	0	0	0	1	0	0	0	0	0	1	0	0	0	2	3	5	4	6	7	6	14	18	8	4
8600_Bacteria;Proteobacteria;Alphaproteobacteria;Rhodospirillales;Rhodospirillaceae;uncultured	2	1	1	0	0	0	0	0	0	0	0	2	2	0	0	0	0	2	2	38	10	1	0	1	1	3	4	13	4	5	5	15	8	10	2	6	4	2	3	1	2	6	1	3	3	0	1	0	0
3604_Bacteria;Bacteroidetes;Flavobacteriia;Flavobacteriales;Cryomorphaceae;Owenweeksia	133	89	67	0	0	0	0	0	0	0	0	0	0	0	0	0	0	0	0	0	0	0	0	0	0	0	0	0	0	0	0	0	0	0	0	1	0	1	2	2	0	0	2	0	0	0	0	0	0
12545_Bacteria;Proteobacteria;Alphaproteobacteria;Rhodobacterales;Rhodobacteraceae;uncultured	3	1	0	2	1	16	28	36	25	8	3	9	5	0	1	4	2	2	2	1	2	3	3	3	0	2	0	1	2	0	5	3	2	5	7	3	7	3	8	3	9	14	5	7	9	8	16	11	6
11792_Bacteria;Proteobacteria;Gammaproteobacteria;Alteromonadales;Psychromonadaceae;Psychromonas	4	4	1	3	1	31	24	11	15	2	4	5	0	0	0	0	0	2	0	0	2	1	1	6	6	5	7	3	5	2	2	11	0	3	1	5	0	2	1	1	4	0	1	4	2	7	2	4	13
11135_Bacteria;Proteobacteria;Gammaproteobacteria;Oceanospirillales;Oceanospirillaceae;Marinobacterium	2	2	6	0	0	0	0	0	0	2	12	4	0	0	5	5	4	8	3	7	3	2	7	7	6	6	4	0	2	3	1	0	0	0	4	5	1	0	2	4	3	6	4	4	3	3	3	1	8
11466_Bacteria;Proteobacteria;Epsilonproteobacteria;Campylobacterales;Campylobacteraceae;Arcobacter	0	0	0	0	0	0	0	0	0	0	0	68	0	0	0	0	0	0	0	0	0	1	0	9	0	1	0	0	1	0	0	0	0	0	0	0	0	0	0	0	0	0	0	0	0	0	0	0	0
5157_Bacteria;Proteobacteria;Gammaproteobacteria;Oceanospirillales;SUP05 cluster	3	2	4	0	0	0	0	0	0	0	0	0	0	0	0	0	0	0	0	0	0	0	0	0	0	0	0	1	0	2	3	0	1	0	0	0	0	0	0	0	0	0	0	0	0	0	0	0	0
1899_Archaea;Euryarchaeota;Thermoplasmata;Thermoplasmatales;Marine Group III	38	203	511	0	0	0	0	0	0	0	0	1	0	0	0	0	0	0	0	0	0	0	0	0	0	0	0	0	0	0	0	0	0	0	0	0	0	0	0	0	0	0	0	0	0	0	0	0	0
3565_Bacteria;Proteobacteria;Alphaproteobacteria;Rickettsiales;SAR116 clade	0	1	0	1	0	0	1	1	3	2	29	13	0	0	1	0	0	2	1	0	0	0	0	0	1	1	0	0	0	0	0	0	0	0	0	0	0	2	3	1	4	0	3	1	0	1	0	0	4
2420_Bacteria;Cyanobacteria;Chloroplast	1	1	0	10	4	7	7	4	5	2	2	1	1	4	0	2	2	0	0	0	0	0	0	7	6	8	11	7	2	2	3	3	2	2	0	1	1	0	1	0	2	1	1	2	3	12	9	9	2
8949_Bacteria;Proteobacteria;Gammaproteobacteria;Alteromonadales;Alteromonadaceae;Paraglaciecola	0	0	1	1	2	0	0	1	4	0	0	3	0	0	0	0	0	0	0	1	0	0	0	1	0	3	2	16	10	3	2	0	1	3	10	0	1	7	61	48	18	1	28	1	0	0	2	0	0
10383_Bacteria;Proteobacteria;Betaproteobacteria;Burkholderiales;Comamonadaceae;Acidovorax	1	0	0	0	0	1	0	0	0	0	0	0	0	0	0	0	0	0	0	0	0	0	1	0	0	0	0	0	0	2	5	5	4	11	1	0	0	0	0	0	0	9	0	0	0	0	0	1	0
12002_Bacteria;Proteobacteria;Gammaproteobacteria;Alteromonadales;Alteromonadaceae;Aliiglaciecola	0	1	0	0	0	0	0	2	0	0	0	5	0	0	0	0	1	1	0	1	0	0	2	1	1	2	1	4	4	0	2	0	0	1	0	0	0	0	1	2	3	1	0	1	1	0	0	0	1
2720_Bacteria;Proteobacteria;Deltaproteobacteria;Bdellovibrionales;Bacteriovoracaceae;Peredibacter	0	0	0	0	1	0	0	0	0	1	0	0	0	1	0	0	0	0	0	0	0	0	1	0	0	1	1	5	2	2	3	1	1	6	0	1	0	3	2	3	0	0	7	2	0	1	0	0	0
11295_Bacteria;Cyanobacteria;Chloroplast	1	0	0	0	0	0	0	0	0	0	0	7	3	0	0	0	1	2	0	1	0	0	0	0	0	0	0	0	0	0	0	1	0	1	1	3	0	0	2	0	0	0	0	0	0	0	0	0	0
2614_Bacteria;Proteobacteria;Alphaproteobacteria;Rhodobacterales;Rhodobacteraceae;uncultured	9	11	20	0	0	0	0	0	0	0	0	2	0	0	0	4	2	6	3	5	3	2	5	12	11	11	6	4	5	1	6	10	13	7	4	8	5	5	3	1	3	0	2	3	1	0	0	0	0
10473_Bacteria;Proteobacteria;Gammaproteobacteria;Oceanospirillales;Oceanospirillaceae;Marinomonas	4	9	2	1	0	0	1	0	0	0	0	1	0	0	3	0	3	1	8	15	13	5	3	10	5	9	10	9	11	2	2	4	1	2	0	4	0	2	1	1	3	3	0	0	0	1	0	1	0
6923_Bacteria;Proteobacteria;Gammaproteobacteria;Alteromonadales;Alteromonadaceae;Marinobacter	0	0	0	1	0	0	0	0	2	0	0	1	0	0	0	0	0	0	0	0	0	0	0	0	0	0	0	0	0	0	2	0	0	6	7	0	12	25	156	312	55	22	103	10	0	0	2	0	0
6599_Bacteria;Proteobacteria;Gammaproteobacteria;Oceanospirillales;OM182 clade	21	20	15	0	0	0	0	0	0	0	0	0	0	0	0	0	0	0	1	1	0	0	4	5	12	3	5	6	8	8	6	7	5	3	2	3	4	1	8	3	1	1	2	3	0	1	0	4	1
5184_Bacteria;Planctomycetes;Planctomycetacia;Planctomycetales;Planctomycetaceae;Planctomyces	0	0	0	0	0	0	0	0	0	0	0	0	0	0	0	0	0	0	0	0	2	4	0	18	13	7	48	70	0	0	0	0	0	0	0	0	0	0	0	0	0	0	0	0	0	0	0	0	0
2503_Bacteria;Proteobacteria;Alphaproteobacteria;Rickettsiales;Mitochondria	0	1	1	1	1	6	7	7	2	6	42	0	0	0	0	0	0	0	0	0	0	0	0	0	0	0	2	0	0	0	7	4	17	25	1	2	5	16	16	14	7	10	7	5	22	11	10	11	27
107_Bacteria;Proteobacteria;Gammaproteobacteria;Oceanospirillales;OM182 clade	7	7	11	10	0	4	7	4	4	3	11	2	0	1	0	1	1	0	1	6	2	0	3	6	9	8	6	11	1	4	10	9	13	13	25	22	10	10	18	16	12	15	5	11	5	16	15	18	12
2062_Bacteria;Proteobacteria;Alphaproteobacteria;OCS116 clade	21	28	21	0	0	0	0	0	0	0	0	0	0	0	0	0	0	0	0	0	0	0	0	0	0	0	0	0	0	17	27	33	24	13	13	44	0	1	1	0	0	1	1	1	0	1	0	0	1
6786_Bacteria;Proteobacteria;Gammaproteobacteria;Salinisphaerales;Salinisphaeraceae;Salinisphaera	0	0	0	1	0	0	0	0	0	0	0	0	0	1	0	0	1	0	0	0	1	0	1	1	0	0	0	13	1	0	4	0	0	5	0	0	0	2	2	2	0	0	0	0	0	0	0	38	0
1929_Bacteria;Proteobacteria;Alphaproteobacteria;Rhodospirillales;Rhodospirillaceae;AEGEAN-169 marine group	4	7	7	0	0	0	0	0	0	0	0	0	0	0	0	0	0	3	0	0	0	0	4	8	16	9	11	9	5	4	5	3	2	1	0	3	0	0	2	1	1	5	1	3	0	0	0	1	0
1894_Bacteria;Proteobacteria;Alphaproteobacteria;Rhodospirillales;Rhodospirillaceae;OM75 clade	10	9	11	0	0	0	0	0	0	0	0	0	0	0	0	0	0	0	0	0	0	0	0	0	0	0	0	0	1	2	2	8	1	2	0	0	0	0	0	0	0	0	0	0	0	0	0	0	0
8026_Bacteria;Proteobacteria;Gammaproteobacteria;Chromatiales;Granulosicoccaceae;Granulosicoccus	1	7	0	5	2	0	4	5	10	10	0	11	1	2	1	5	1	2	2	0	3	2	1	3	2	8	15	3	24	0	0	27	1	0	1	4	0	2	5	0	12	0	3	6	1	5	5	11	10
11455_Bacteria;Proteobacteria;Alphaproteobacteria;Rhodobacterales;Rhodobacteraceae;Amylibacter	0	0	1	14	8	3	16	20	14	12	11	1	0	4	2	2	3	3	2	5	0	0	0	0	1	1	1	1	0	1	0	1	0	0	0	1	0	1	0	0	0	0	0	1	0	0	0	1	11
11412_Bacteria;Proteobacteria;Alphaproteobacteria;Rhodobacterales;Rhodobacteraceae;Planktomarina	0	0	0	2	14	35	25	18	11	5	20	23	5	1	1	1	1	6	1	0	0	0	0	1	0	0	0	0	0	0	0	0	0	0	0	1	19	16	17	11	29	37	19	13	1	2	1	2	0
7008_Bacteria;Chloroflexi;SAR202 clade	1	5	2	0	0	0	0	0	0	0	0	0	0	0	0	0	0	0	0	1	2	0	4	10	10	8	16	12	26	23	4	5	3	1	0	0	0	0	0	1	1	0	0	0	0	0	0	0	0
8919_Bacteria;Proteobacteria;Gammaproteobacteria;Oceanospirillales;Oceanospirillaceae;Oceanospirillum	1	0	0	0	0	0	0	0	2	1	0	25	0	0	0	0	0	0	0	0	4	0	1	1	0	1	3	0	0	0	0	0	1	0	0	0	0	0	0	0	0	0	0	0	0	1	1	0	0
8642_Bacteria;Proteobacteria;Alphaproteobacteria;Rhodobacterales;Rhodobacteraceae;Tateyamaria	0	1	0	1	0	0	2	1	1	0	0	13	25	88	46	2	0	0	2	2	1	1	3	1	1	1	0	1	0	0	0	0	0	0	0	0	0	0	0	0	0	0	0	0	0	0	0	3	5
10784_Bacteria;Bacteroidetes;Flavobacteriia;Flavobacteriales;Cryomorphaceae;Owenweeksia	4	1	1	1	0	1	0	0	0	3	4	2	1	0	2	0	0	2	0	2	1	2	2	12	3	5	1	1	0	2	6	2	3	6	24	17	13	7	6	7	3	15	16	3	8	7	20	16	12
12766_Bacteria;Bacteroidetes;Flavobacteriia;Flavobacteriales;Flavobacteriaceae;NS5 marine group	2	1	1	0	0	0	0	0	0	0	0	1	1	0	0	15	11	33	6	6	0	1	0	7	0	2	1	2	0	0	0	0	0	1	0	0	0	0	0	0	0	0	0	0	0	0	0	0	0
3138_Bacteria;Bacteroidetes;Flavobacteriia;Flavobacteriales;Flavobacteriaceae;Ulvibacter	0	0	0	126	55	34	24	18	16	8	6	0	2	16	7	12	5	7	2	0	0	0	0	0	0	1	0	1	0	0	0	0	0	0	1	0	0	0	0	0	0	4	0	2	0	4	8	27	20
11100_Bacteria;Bacteroidetes;Flavobacteriia;Flavobacteriales;Flavobacteriaceae;NS4 marine group	1	4	1	3	0	0	0	0	0	0	0	7	2	0	3	5	5	3	2	0	0	0	5	1	0	2	0	0	0	0	1	0	0	2	2	3	1	3	4	14	6	29	48	48	35	9	22	11	11
7266_Bacteria;Bacteroidetes;Flavobacteriia;Flavobacteriales;Cryomorphaceae;Owenweeksia	4	2	1	0	0	0	1	0	0	0	0	30	5	2	0	8	5	3	1	8	0	0	2	0	2	0	0	0	1	0	0	1	2	0	2	2	4	1	7	9	3	9	3	6	1	4	5	6	2
905_Bacteria;Bacteroidetes;Flavobacteriia;Flavobacteriales;Flavobacteriaceae;Wenyingzhuangia	2	3	1	0	0	0	0	0	1	2	0	1	1	3	0	1	4	4	30	32	1	1	4	2	1	38	4	5	0	0	1	1	0	0	0	0	0	0	1	0	0	0	0	1	1	0	0	0	0
11559_Bacteria;Cyanobacteria;Chloroplast	0	0	0	0	0	0	0	0	0	0	0	0	0	0	1	0	1	3	1	3	0	0	2	19	41	15	14	4	3	0	2	1	0	0	0	0	0	0	0	0	0	0	0	0	0	0	0	0	0
4213_Bacteria;Bacteroidetes;Flavobacteriia;Flavobacteriales;Flavobacteriaceae;Winogradskyella	18	17	12	0	0	0	0	0	0	0	0	0	1	7	1	104	45	17	18	5	2	4	0	2	10	4	5	2	1	2	1	0	0	0	0	0	0	0	0	0	0	0	0	0	0	0	0	0	0
2528_Bacteria;Proteobacteria;Alphaproteobacteria;SAR11 clade Surface 1	10	10	10	0	0	3	3	0	1	0	2	7	0	0	0	1	1	3	6	3	11	0	8	9	15	10	5	1	4	10	7	10	8	16	15	14	21	20	31	17	19	16	38	23	10	10	6	5	4
8528_Bacteria;Proteobacteria;Gammaproteobacteria;Oceanospirillales;Oceanospirillaceae;Balneatrix	0	0	0	1	5	2	7	5	5	0	4	0	0	0	1	0	0	1	0	0	0	0	0	0	0	0	0	0	0	0	0	0	0	0	0	0	0	0	0	1	0	3	0	0	0	0	3	7	22
7119_Bacteria;Proteobacteria;Gammaproteobacteria;Oceanospirillales;SAR86 clade	20	30	43	0	0	0	0	0	0	0	0	0	0	0	0	0	0	0	0	0	0	0	0	0	0	0	0	0	1	1	2	3	0	0	0	0	0	0	0	0	0	0	0	0	0	0	0	0	0
1587_Bacteria;Bacteroidetes;Cytophagia;Cytophagales;Flammeovirgaceae;Marinoscillum	0	3	2	5	2	8	3	5	0	6	7	1	1	1	0	1	1	0	1	0	0	0	0	2	4	7	6	4	3	3	12	6	3	5	20	20	7	5	16	16	9	9	15	6	12	6	3	3	4
11283_Bacteria;Cyanobacteria;Chloroplast	11	16	17	0	0	0	0	0	0	0	0	0	0	0	0	0	0	0	0	0	0	0	0	0	0	0	0	0	0	3	6	11	8	4	5	1	3	2	1	2	0	0	0	0	0	2	0	0	0
8385_Bacteria;Proteobacteria;Gammaproteobacteria;Alteromonadales;Psychromonadaceae;Psychromonas	2	0	0	0	0	0	0	1	2	0	0	2	0	0	0	0	0	1	0	3	2	8	2	13	4	0	0	0	7	1	0	3	0	0	0	0	0	0	0	0	0	1	1	1	0	4	0	1	0
6079_Bacteria;Firmicutes;Bacilli;Bacillales;Planococcaceae;uncultured	0	0	0	0	0	0	0	0	0	679	42	0	0	0	0	0	0	0	0	0	0	0	0	0	0	0	0	0	0	0	0	0	0	0	0	0	0	0	0	0	0	0	0	0	0	0	0	0	0
7261_Bacteria;Proteobacteria;Alphaproteobacteria;Rickettsiales;Mitochondria	0	0	0	0	0	0	0	0	0	0	0	0	0	0	0	0	0	0	0	0	0	0	0	0	0	0	0	0	0	0	0	0	1	6	85	410	2	0	1	0	0	0	0	0	0	0	0	0	0
5969_Bacteria;Proteobacteria;Gammaproteobacteria;Alteromonadales;Alteromonadaceae;Paraglaciecola	0	0	0	0	10	0	0	0	0	0	0	0	0	0	0	0	0	0	0	0	0	0	0	0	0	0	0	8	3	1	11	0	0	8	1	0	3	10	144	76	26	17	63	6	0	0	104	0	0
8922_Bacteria;Proteobacteria;Gammaproteobacteria;Cellvibrionales;Cellvibrionaceae;Simiduia	6	3	0	0	0	0	0	0	1	0	0	0	0	0	3	0	0	0	0	0	1	1	0	6	0	3	0	2	2	2	2	0	0	1	5	0	0	0	3	1	0	1	0	1	0	0	0	0	0
7999_Bacteria;Proteobacteria;Gammaproteobacteria;Cellvibrionales;Porticoccaceae;SAR92 clade	0	0	0	0	12	10	2	11	5	0	3	0	0	0	0	0	0	0	0	0	0	0	0	0	0	0	0	0	0	0	0	0	0	0	0	0	0	0	0	0	1	1	1	0	1	1	2	12	20
9301_Bacteria;Bacteroidetes;Flavobacteriia;Flavobacteriales;Flavobacteriaceae;NS5 marine group	2	1	1	9	2	17	10	8	3	1	5	14	5	1	1	7	3	3	1	0	0	1	4	4	1	1	0	2	0	2	2	1	2	7	5	5	6	9	11	9	4	23	21	17	12	10	19	9	11
5769_Bacteria;Proteobacteria;Alphaproteobacteria;Rhizobiales;Phyllobacteriaceae;uncultured	1	0	0	12	2	23	34	27	26	7	5	3	2	0	0	1	0	0	1	0	0	0	0	0	0	0	0	0	0	1	5	1	5	11	3	0	2	47	16	17	44	88	39	12	32	28	13	6	1
11530_Archaea;Euryarchaeota;Thermoplasmata;Thermoplasmatales;Marine Group II	3	2	1	0	0	0	0	0	0	0	0	0	0	0	0	0	0	0	0	0	0	0	0	1	3	6	35	18	18	3	6	5	0	0	0	0	0	0	0	0	0	0	0	0	0	0	0	0	0
7880_Bacteria;Actinobacteria;Acidimicrobiia;Acidimicrobiales;OM1 clade;Candidatus Actinomarina	9	3	8	0	0	0	0	0	0	0	0	0	0	0	0	0	1	0	1	0	0	0	0	1	14	12	11	6	3	4	4	13	2	5	1	1	0	0	1	0	1	0	1	1	0	0	0	0	0
7022_Bacteria;Proteobacteria;Gammaproteobacteria;Oceanospirillales;Oceanospirillaceae;Marinobacterium	0	0	0	0	0	0	0	0	0	0	0	1	2	0	10	17	3	15	6	25	17	0	0	2	0	0	0	0	0	0	0	0	0	0	0	0	0	0	0	0	0	0	0	0	0	0	0	0	0
6880_Bacteria;Proteobacteria;Betaproteobacteria;Methylophilales;Methylophilaceae;Methylotenera	10	2	2	2	5	19	15	10	6	0	0	1	0	0	1	1	0	0	0	0	1	2	0	0	0	0	0	2	0	6	23	6	77	242	1	1	16	49	5	3	8	9	4	0	3	3	2	3	1
10172_Bacteria;Actinobacteria;Acidimicrobiia;Acidimicrobiales;OM1 clade;Candidatus Actinomarina	9	7	12	0	0	0	0	0	0	0	0	0	1	0	0	4	4	8	3	13	6	4	11	21	7	8	7	2	3	2	5	6	1	1	7	8	13	2	8	3	2	2	3	4	6	1	3	2	1
5473_Bacteria;Proteobacteria;Gammaproteobacteria;Oceanospirillales;Oceanospirillaceae;Marinomonas	0	0	0	0	0	0	0	0	0	0	0	1	0	1	0	0	5	0	1	0	0	1	0	0	0	0	0	1	0	0	0	0	0	0	0	0	0	0	0	0	0	0	0	0	0	0	0	0	0
5173_Bacteria;Bacteroidetes;Cytophagia;Cytophagales;Flammeovirgaceae;Luteivirga	0	0	0	0	0	0	0	0	0	0	0	0	0	0	0	0	0	0	0	1	0	0	0	0	0	0	0	0	0	1	0	0	0	0	0	0	0	0	0	0	0	0	1	0	0	0	0	0	0
522_Bacteria;Bacteroidetes;Flavobacteriia;Flavobacteriales;NS9 marine group	0	0	0	0	0	0	0	2	8	33	318	111	36	15	0	0	0	0	0	0	0	0	0	0	0	0	0	0	0	0	1	0	0	0	0	0	0	0	0	0	0	0	0	0	0	1	0	1	42
5692_Bacteria;Bacteroidetes;Flavobacteriia;Flavobacteriales;Cryomorphaceae;Owenweeksia	0	1	0	0	0	0	0	0	0	1	2	0	2	16	24	17	17	11	8	8	2	1	3	1	0	1	0	7	2	4	0	4	4	5	1	3	0	0	0	1	0	1	1	0	0	0	0	0	0
626_Bacteria;Actinobacteria;Acidimicrobiia;Acidimicrobiales;Sva0996 marine group	9	17	34	0	0	0	0	0	0	0	0	0	0	0	0	0	0	0	0	0	0	0	0	0	0	0	0	0	0	0	0	3	0	0	0	0	0	0	0	0	0	0	0	0	0	0	0	0	0
7113_Bacteria;Proteobacteria;Gammaproteobacteria;Oceanospirillales;SAR86 clade	10	17	12	0	0	0	0	0	0	0	0	0	0	0	0	0	0	0	0	0	0	0	0	0	0	0	0	0	15	36	25	37	31	13	19	39	1	0	2	3	0	1	1	0	0	0	0	0	0
6519_Bacteria;Proteobacteria;Gammaproteobacteria;Alteromonadales;Psychromonadaceae;Psychromonas	1	2	0	0	0	0	0	0	3	1	0	32	1	0	0	0	0	0	0	0	3	1	1	3	5	1	7	2	1	1	0	0	0	0	0	0	0	0	0	0	0	0	0	0	0	2	0	1	2
3168_Bacteria;Proteobacteria;Gammaproteobacteria;Cellvibrionales;Cellvibrionaceae;Simiduia	0	0	0	0	0	0	0	0	0	0	0	0	0	5	0	3	3	1	8	0	0	1	0	3	0	0	0	5	1	4	0	0	0	2	6	0	0	0	0	0	0	0	0	0	0	0	0	0	0
4240_Bacteria;Proteobacteria;Alphaproteobacteria;Rickettsiales	0	0	0	0	0	0	0	0	0	0	0	0	0	1	0	0	1	0	1	0	0	0	0	0	0	0	0	0	0	0	0	0	0	0	0	0	0	0	0	0	0	0	0	0	0	0	0	1	0
5311_Bacteria;Proteobacteria;Betaproteobacteria;Methylophilales;Methylophilaceae;OM43 clade	6	10	20	0	0	0	0	1	0	1	2	1	0	0	6	0	3	3	1	2	3	0	3	4	10	6	2	3	4	7	4	13	5	3	2	2	11	2	2	2	3	3	3	0	2	0	2	2	0
2905_Bacteria;Bacteroidetes;Flavobacteriia;Flavobacteriales;Flavobacteriaceae;uncultured	5	4	1	0	0	0	0	0	0	1	0	8	7	5	5	86	16	26	17	19	14	24	6	35	1	5	6	4	1	1	3	4	4	2	5	3	7	3	7	0	2	1	0	1	0	2	1	2	1
1836_Bacteria;Actinobacteria;Acidimicrobiia;Acidimicrobiales;Sva0996 marine group	2	1	5	0	0	1	0	4	2	3	1	6	4	0	0	4	8	2	4	3	1	0	0	8	3	1	3	1	3	1	8	18	5	7	11	11	12	7	18	17	19	15	15	10	7	1	4	7	3
11372_Bacteria;Proteobacteria;Alphaproteobacteria;Rhodobacterales;Rhodobacteraceae;Roseovarius	0	0	0	0	0	0	0	0	0	0	0	0	0	0	0	0	0	0	0	0	3	4	1	9	44	12	11	13	12	21	28	38	12	3	0	1	0	0	0	0	0	0	0	0	0	0	0	1	0
4905_Bacteria;Cyanobacteria;Chloroplast	0	0	0	0	0	0	0	0	0	0	0	0	1	2	0	3	5	22	4	23	4	0	0	2	0	2	2	3	0	0	0	0	0	0	0	0	0	0	0	0	0	0	0	0	0	0	0	0	0
2332_Bacteria;Bacteroidetes;Flavobacteriia;Flavobacteriales;Cryomorphaceae;Owenweeksia	0	2	2	3	0	1	4	0	1	1	0	2	0	0	0	1	0	0	4	23	9	3	1	5	0	0	0	0	0	0	2	0	2	2	3	21	4	3	26	18	17	12	12	21	6	2	6	12	6
9579_Bacteria;Proteobacteria;Gammaproteobacteria;Pseudomonadales;Pseudomonadaceae;Pseudomonas	0	0	0	0	0	0	0	0	0	33	659	0	0	0	0	0	0	0	0	0	0	0	0	0	0	0	0	15	0	0	0	0	0	0	0	0	0	0	0	0	0	0	0	0	0	0	0	0	0
10962_Bacteria;Bacteroidetes;Flavobacteriia;Flavobacteriales;Flavobacteriaceae;Tenacibaculum	0	2	0	88	29	10	11	13	8	4	6	0	1	0	2	5	0	0	4	3	0	0	0	0	2	1	1	0	0	1	1	0	1	0	1	2	0	0	0	1	0	2	1	2	2	0	3	3	7
5439_Bacteria;Cyanobacteria;Chloroplast	0	0	3	0	1	37	17	9	18	10	6	2	0	4	3	4	3	17	0	0	0	0	0	1	1	1	3	5	1	3	1	1	0	5	2	2	0	1	0	0	0	4	2	2	3	1	5	2	1
7574_Bacteria;Proteobacteria;Alphaproteobacteria;Rhodobacterales;Rhodobacteraceae;Amylibacter	1	0	0	3	6	3	8	3	11	15	9	2	0	3	3	2	4	1	3	3	2	0	6	6	4	5	2	1	0	0	2	1	0	0	0	2	1	1	1	2	0	1	3	1	0	2	0	3	6
4897_Bacteria;Cyanobacteria;Chloroplast	1	0	0	0	0	0	0	0	0	0	0	0	0	0	34	2	10	7	22	13	7	3	46	12	6	3	3	3	4	5	0	0	0	0	0	0	0	0	0	0	0	0	0	0	0	0	0	0	4
4430_Bacteria;Proteobacteria;Gammaproteobacteria;Xanthomonadales;JTB255 marine benthic group	1	1	2	4	0	1	4	2	0	1	3	0	3	0	0	1	0	2	0	3	0	1	2	3	4	7	8	10	1	8	4	6	4	11	0	1	2	5	5	1	2	0	3	2	4	9	2	0	0
11204_Bacteria;Proteobacteria;Alphaproteobacteria;Rhodobacterales;Rhodobacteraceae;Sulfitobacter	0	0	1	3	2	3	6	10	8	4	3	23	2	1	1	0	1	0	3	2	0	0	1	1	1	0	0	0	2	8	2	5	1	1	3	2	0	1	7	1	8	3	2	8	1	1	1	5	9
11591_Bacteria;Cyanobacteria;Chloroplast	0	0	0	0	0	0	0	0	0	0	1	1	2	0	3	7	1	10	2	8	23	4	13	1	1	3	2	1	0	0	0	0	0	0	0	0	0	0	0	1	0	0	0	0	0	0	0	0	19
4380_Bacteria;Bacteroidetes;Flavobacteriia;Flavobacteriales;Flavobacteriaceae;Dokdonia	0	0	0	0	1	0	0	0	13	1	0	24	0	86	22	3	5	0	54	7	3	6	3	13	0	5	0	8	0	3	3	0	0	0	0	0	0	1	14	4	7	1	8	0	0	0	3	0	0
5840_Bacteria;Bacteroidetes;Flavobacteriia;Flavobacteriales;Flavobacteriaceae;Ulvibacter	0	0	0	20	13	24	22	15	7	7	12	5	2	2	11	27	10	5	2	0	0	0	0	0	0	2	0	0	1	0	0	0	0	0	0	1	1	0	0	0	1	1	3	3	1	4	15	46	23
11358_Bacteria;Proteobacteria;Alphaproteobacteria;Rhodobacterales;Rhodobacteraceae;Planktomarina	1	2	3	0	2	1	2	2	5	4	2	0	1	3	0	2	2	13	3	3	0	2	4	1	2	1	0	0	0	2	1	7	5	1	3	4	4	2	3	2	8	6	8	3	4	3	2	2	10
4598_Bacteria;Proteobacteria;Gammaproteobacteria;Legionellales;Coxiellaceae;Coxiella	0	0	0	0	0	0	0	0	0	0	0	6	0	0	0	1	1	0	2	4	0	0	0	0	0	0	3	0	0	6	0	1	2	2	0	0	0	0	0	0	0	0	0	0	0	0	0	2	0
12427_Bacteria;Proteobacteria;Gammaproteobacteria;Cellvibrionales;Halieaceae;Luminiphilus	2	0	0	0	0	0	0	0	0	0	0	4	6	10	15	15	2	7	6	1	1	0	3	1	1	3	1	2	0	0	0	2	0	0	0	0	0	0	1	3	0	0	0	0	0	0	2	0	2
9536_Bacteria;Cyanobacteria;Chloroplast	0	0	0	0	0	2	0	0	0	0	0	0	0	0	0	0	0	0	0	0	0	0	0	0	0	0	0	0	0	0	0	0	0	0	0	0	0	0	0	0	0	0	0	0	1	0	0	0	8
2206_Bacteria;Proteobacteria;Alphaproteobacteria;Rhodobacterales;Rhodobacteraceae;Ascidiaceihabitans	6	11	2	0	0	0	0	0	0	0	0	0	0	8	11	8	2	11	18	10	2	0	2	8	2	6	5	0	2	0	2	5	0	1	1	1	0	0	0	0	0	0	0	0	0	0	0	0	0
9620_Bacteria;Proteobacteria;Gammaproteobacteria;Oceanospirillales;SAR86 clade	8	18	17	0	0	0	0	0	0	0	0	0	0	0	0	0	0	0	0	0	0	0	0	0	1	1	6	2	9	6	3	6	0	1	0	0	0	0	0	0	0	0	0	0	0	0	0	0	0
12272_Bacteria;Proteobacteria;Alphaproteobacteria;Rhodobacterales;Rhodobacteraceae;Roseobacter clade NAC11-7 lineage	0	0	0	0	0	0	0	0	0	0	0	0	0	3	12	12	4	2	1	3	3	1	8	9	7	4	1	0	1	0	1	0	1	0	0	0	0	0	0	0	0	0	0	0	0	0	0	0	0
7992_Bacteria;Proteobacteria;Gammaproteobacteria;Alteromonadales;Alteromonadaceae;Marinobacter	10	0	1	0	0	0	0	0	1	0	0	1	0	0	1	6	5	0	7	1	0	0	0	2	5	1	2	15	1	0	4	0	0	0	1	0	0	0	15	8	16	0	6	1	1	0	0	13	0
6234_Bacteria;Actinobacteria;Actinobacteria;PeM15	1	0	3	0	0	0	0	0	0	0	0	6	6	2	0	32	44	71	34	18	13	34	18	15	3	5	1	1	1	3	1	2	2	1	0	1	0	1	2	1	2	1	1	1	0	0	0	0	0
7509_Bacteria;Proteobacteria;Alphaproteobacteria;Rhodobacterales;Rhodobacteraceae;Ascidiaceihabitans	6	7	4	0	0	0	0	0	0	0	0	1	0	2	18	6	6	8	14	8	8	1	7	9	4	6	2	3	2	4	2	1	2	1	1	2	0	0	1	1	0	0	0	0	0	0	0	0	0
7265_Bacteria;Proteobacteria;Alphaproteobacteria;Rickettsiales;Mitochondria	0	0	0	0	0	1	14	19	11	10	15	0	0	0	0	0	0	0	0	0	0	0	0	0	0	0	0	0	0	0	4	2	3	4	14	5	1	1	3	2	9	8	15	17	35	110	77	77	31
10482_Bacteria;Proteobacteria;Gammaproteobacteria;Alteromonadales;Psychromonadaceae;Psychromonas	0	0	0	0	0	0	0	0	0	0	0	14	1	1	0	0	0	2	0	2	3	4	7	12	27	0	3	0	20	0	0	0	0	0	0	3	0	0	0	0	2	0	0	1	0	0	1	0	0
2844_Bacteria;Proteobacteria;Alphaproteobacteria;Rhodospirillales;Rhodospirillaceae;uncultured	8	8	12	0	0	0	0	0	0	0	0	0	0	0	0	0	0	0	0	0	0	0	0	0	0	0	0	0	19	10	16	22	12	17	12	10	0	2	0	0	0	1	0	0	1	0	0	0	0
11331_Bacteria;Proteobacteria;Betaproteobacteria;Burkholderiales;Comamonadaceae;BAL58 marine group	1	0	1	4	2	37	44	23	8	0	7	6	0	1	0	1	0	0	0	0	0	0	0	0	0	0	0	0	0	0	2	2	3	9	3	5	1	8	8	8	10	15	12	8	9	7	12	15	19
10109_Bacteria;Cyanobacteria;Chloroplast	1	2	0	0	0	0	0	0	0	0	0	0	0	0	1	0	7	7	4	3	12	0	22	7	21	17	22	14	9	19	3	1	1	0	0	0	0	0	0	0	0	0	0	0	0	0	0	0	0
1615_Bacteria;Bacteroidetes;Flavobacteriia;Flavobacteriales;Flavobacteriaceae;NS5 marine group	0	1	0	0	0	0	1	0	0	0	3	2	0	0	7	3	2	3	1	3	5	14	20	1	0	0	0	0	0	1	0	0	0	0	1	1	0	0	1	2	1	3	0	1	1	0	0	1	1
11738_Bacteria;Bacteroidetes;Bacteroidetes BD2-2	6	15	2	0	0	0	1	4	0	0	0	4	1	0	1	0	0	1	3	1	7	4	10	4	18	20	5	4	9	0	2	14	6	2	2	12	0	7	5	0	16	5	0	7	4	2	0	1	0
10937_Bacteria;Bacteroidetes;Flavobacteriia;Flavobacteriales;Flavobacteriaceae;Polaribacter	0	0	0	6	2	71	285	220	41	19	1	0	0	0	0	0	0	0	0	0	0	0	0	1	0	0	0	0	0	0	0	0	0	0	0	0	0	0	0	0	0	0	0	0	0	0	1	1	1
7966_Bacteria;Proteobacteria;Gammaproteobacteria;Cellvibrionales;Porticoccaceae;SAR92 clade	0	0	1	8	6	74	28	18	10	79	61	1	0	0	0	0	0	0	0	0	0	0	0	0	0	0	0	0	0	0	0	0	0	1	13	9	3	5	15	8	11	24	15	2	7	24	24	32	29
2233_Bacteria;Proteobacteria;Deltaproteobacteria;Desulfobacterales;Nitrospinaceae;Nitrospina	2	9	28	0	0	0	0	0	0	0	0	0	0	0	0	0	0	0	0	0	0	0	0	0	0	0	0	1	2	1	0	1	1	2	0	3	5	6	18	17	8	10	8	10	4	0	0	1	0
4462_Bacteria;Proteobacteria;SC3-20	0	0	0	0	0	0	0	0	0	0	0	0	4	2	1	2	3	8	9	4	0	0	0	0	0	0	0	0	0	0	0	0	0	0	0	0	0	0	1	0	1	0	1	0	0	0	0	0	0
10903_Bacteria;Proteobacteria;Gammaproteobacteria;Alteromonadales;Pseudoalteromonadaceae;uncultured	1	0	0	9	4	38	78	80	108	79	9	1	0	1	1	0	0	1	0	0	0	0	1	0	3	4	1	4	0	1	2	3	1	1	2	4	5	2	0	3	1	4	2	3	3	2	3	11	36
12633_Bacteria;Proteobacteria;Gammaproteobacteria;Oceanospirillales;ZD0405	4	3	8	0	0	0	0	0	0	0	0	0	0	0	0	1	0	1	3	14	9	2	7	10	7	8	3	1	3	2	1	2	5	1	1	2	3	0	3	6	1	3	0	0	0	0	0	0	0
5673_Bacteria;Proteobacteria;Gammaproteobacteria;Vibrionales;Vibrionaceae;Vibrio	0	0	0	0	0	0	0	0	0	0	0	0	0	0	0	9	38	1	0	0	0	0	1	0	0	0	0	0	0	0	0	0	0	0	0	0	0	0	0	0	0	0	0	0	0	0	0	0	0
2527_Bacteria;Proteobacteria;Alphaproteobacteria;SAR11 clade	7	6	5	0	1	0	0	0	2	1	3	2	0	0	0	0	0	0	2	5	6	0	4	10	2	5	8	4	4	4	5	7	8	7	2	11	9	6	13	12	13	5	15	13	4	7	4	3	2
3655_Bacteria;Proteobacteria;Gammaproteobacteria;Oceanospirillales;OM182 clade	17	25	21	0	0	2	3	1	0	2	5	2	0	1	0	0	0	0	0	4	0	0	6	5	5	6	8	1	1	7	3	3	2	5	9	21	3	9	6	7	8	9	2	5	7	7	12	10	8
8559_Bacteria;Proteobacteria;Gammaproteobacteria;Vibrionales;Vibrionaceae;Vibrio	0	0	0	0	0	0	0	0	0	0	0	9	0	0	0	1	87	0	0	1	0	1	0	1	0	1	1	2	0	0	0	0	0	0	0	0	0	0	0	0	0	0	1	0	0	0	0	0	0
4705_Bacteria;Proteobacteria;Alphaproteobacteria;Rhodobacterales;Rhodobacteraceae;Planktomarina	0	0	0	0	0	0	0	0	0	0	0	0	2	6	21	13	4	13	5	7	0	0	0	0	0	0	0	0	0	0	0	0	0	0	0	0	0	0	0	0	0	0	0	0	6	0	5	3	51
1994_Bacteria;Proteobacteria;Epsilonproteobacteria;Campylobacterales;Campylobacteraceae;Arcobacter	7	9	4	7	0	0	0	0	0	1	0	0	0	0	1	0	0	0	0	0	0	0	0	0	0	0	0	0	38	7	4	27	1	5	6	13	0	0	0	0	0	0	0	1	0	0	2	0	0
12548_Bacteria;Proteobacteria;Alphaproteobacteria;Rhodobacterales;Rhodobacteraceae;Planktomarina	1	1	3	6	5	12	18	13	7	14	28	1	6	1	4	6	7	2	3	0	1	0	0	1	0	1	2	0	0	1	3	2	2	3	9	2	3	0	4	9	5	5	7	7	2	5	6	17	15
5049_Bacteria;Proteobacteria;Alphaproteobacteria;Rickettsiales;Mitochondria	0	0	1	1	1	0	2	3	6	8	8	0	0	0	4	0	0	0	4	5	3	2	1	2	9	4	1	1	0	0	10	6	14	6	2	9	25	35	21	4	2	0	1	1	2	8	21	27	9
3084_Bacteria;Proteobacteria;Gammaproteobacteria;Oceanospirillales;Hahellaceae;Endozoicomonas	8	9	6	0	1	4	1	2	1	0	0	0	0	0	2	1	32	6	0	9	1	1	2	6	0	5	3	4	2	2	4	5	0	0	1	1	0	0	2	0	2	3	1	1	0	1	0	4	1
883_NoRelative	0	0	0	0	0	4	10	24	104	85	24	0	0	0	1	0	0	0	0	0	0	0	0	0	0	0	0	0	0	0	0	3	7	3	57	68	3	2	1	0	0	1	2	1	1	9	35	70	18
11827_Bacteria;Proteobacteria;Gammaproteobacteria;Alteromonadales;Colwelliaceae;Colwellia	7	6	2	2	0	1	0	0	0	0	0	7	0	0	1	0	2	3	2	3	0	0	1	8	6	4	11	4	7	5	3	5	1	2	3	9	4	2	2	2	3	0	4	5	0	3	0	3	1
3038_Bacteria;Proteobacteria;Alphaproteobacteria;Rhodobacterales;Rhodobacteraceae;uncultured	0	1	5	2	0	1	0	0	1	1	3	1	2	4	3	6	2	4	3	3	2	1	2	7	1	4	1	1	0	0	5	1	3	2	5	3	1	0	4	0	3	10	3	6	8	14	16	14	5
9052_Bacteria;Bacteroidetes;Flavobacteriia;Flavobacteriales;Flavobacteriaceae;Polaribacter	0	0	0	20	11	25	42	79	40	47	21	0	0	1	0	0	0	1	2	1	0	1	2	0	0	0	0	1	0	0	1	0	0	0	0	0	0	0	1	0	3	0	1	0	0	1	2	0	15
8794_Bacteria;Proteobacteria;Gammaproteobacteria;Oceanospirillales;Oceanospirillaceae;Balneatrix	0	3	0	7	4	25	19	21	13	5	29	0	0	0	0	0	0	0	0	0	0	0	0	0	0	0	0	0	0	0	0	1	0	0	1	0	0	0	0	1	0	0	1	0	3	1	2	13	17
1967_Bacteria;Planctomycetes;Planctomycetacia;Planctomycetales;Planctomycetaceae;Rhodopirellula	2	11	3	0	0	0	0	0	0	0	0	0	0	0	0	0	0	0	0	0	0	0	0	0	0	0	0	0	0	0	1	3	1	0	0	1	2	7	3	4	2	0	0	0	0	0	0	0	0
10538_Bacteria;Proteobacteria;Gammaproteobacteria;Oceanospirillales;ZD0405	7	7	6	0	0	0	0	0	0	0	0	0	0	0	0	0	0	0	0	18	5	0	4	6	7	7	7	1	3	4	0	2	1	1	6	8	2	2	1	2	1	3	0	1	0	1	0	1	0
3652_Bacteria;Proteobacteria;Gammaproteobacteria;KI89A clade	3	5	9	0	0	0	0	0	0	0	0	0	0	0	0	1	0	0	0	1	0	0	0	0	0	1	1	0	12	6	7	11	7	4	8	6	0	0	1	0	0	1	0	0	0	0	0	0	0
3198_Bacteria;Actinobacteria;Actinobacteria;PeM15	4	3	2	0	0	0	0	0	0	0	0	0	0	1	0	1	9	7	5	7	3	12	11	8	13	6	3	1	0	2	1	2	2	2	2	0	0	0	0	0	0	0	1	0	0	0	0	0	0
3638_Bacteria;Proteobacteria;Gammaproteobacteria;Pseudomonadales;Pseudomonadaceae;Pseudomonas	0	0	0	0	0	0	0	0	0	187	11	4	0	3	2	4	1	2	3	4	0	2	0	2	1	2	3	3	1	4	3	0	5	5	2	1	2	5	1	1	2	3	5	0	3	4	5	4	0
10468_Bacteria;Proteobacteria;Gammaproteobacteria;Oceanospirillales;Oceanospirillaceae;Marinomonas	0	0	0	1	0	0	0	0	1	0	0	0	0	0	0	0	0	0	0	0	1	0	0	0	0	0	0	14	0	0	3	0	1	0	0	0	0	0	0	1	0	0	2	17	0	0	0	0	2
9801_Bacteria;Proteobacteria;Gammaproteobacteria;Oceanospirillales;SAR86 clade	0	1	0	46	10	12	11	12	6	5	3	5	3	4	6	9	3	8	7	3	4	3	1	3	2	0	1	0	0	1	4	0	0	4	5	3	2	2	2	3	3	5	6	5	4	4	16	9	6
12813_Bacteria;Proteobacteria;Betaproteobacteria;Methylophilales;Methylophilaceae;OM43 clade	5	8	12	0	0	2	4	1	2	0	7	0	0	0	0	0	0	1	0	1	0	0	1	0	0	0	0	0	0	0	7	11	19	22	18	8	15	25	20	14	16	14	5	8	8	4	4	5	5
12075_Bacteria;Bacteroidetes;Flavobacteriia;Flavobacteriales;Flavobacteriaceae;NS5 marine group	2	0	0	0	0	0	0	0	0	0	0	0	0	0	5	3	2	7	1	0	0	0	2	1	1	1	0	0	0	0	0	0	1	2	1	4	1	1	2	2	1	1	5	10	8	3	5	4	1
6132_Bacteria;Proteobacteria;Gammaproteobacteria;Thiotrichales;Thiotrichaceae;Leucothrix	1	1	0	5	4	19	52	186	49	14	2	9	0	1	2	2	1	0	6	1	5	0	0	1	1	0	0	0	1	3	0	2	0	0	1	1	0	0	0	0	3	0	2	13	3	6	6	13	7
11947_Bacteria;Bacteroidetes;Flavobacteriia;Flavobacteriales;Cryomorphaceae;Owenweeksia	0	1	0	13	6	0	3	3	3	0	0	0	0	2	15	5	1	2	5	1	0	0	0	0	1	6	2	4	1	3	2	3	0	0	0	0	0	1	1	0	1	0	1	3	1	0	0	0	1
11766_Bacteria;Bacteroidetes;Cytophagia;Cytophagales;Flammeovirgaceae;Reichenbachiella	3	0	0	0	2	0	0	1	0	1	0	3	0	0	1	0	0	0	0	0	1	0	3	1	1	2	1	374	21	47	10	0	3	1	1	6	2	2	2	0	1	2	1	3	0	1	1	0	0
9216_Bacteria;Bacteroidetes;Flavobacteriia;Flavobacteriales;Flavobacteriaceae;NS5 marine group	0	0	0	0	0	0	0	0	0	0	0	0	0	1	44	9	0	2	1	0	0	0	0	0	0	0	1	0	0	0	1	0	0	0	0	0	0	0	0	0	0	0	0	0	0	0	0	1	0
9153_Bacteria;Actinobacteria;Actinobacteria;Micrococcales;Intrasporangiaceae;Ornithinimicrobium	0	0	0	4	4	1	0	0	3	0	0	2	0	19	5	6	4	1	3	1	1	1	1	3	0	3	0	3	3	2	2	0	0	0	3	0	0	4	7	24	7	0	6	8	0	0	1	0	0
11089_Bacteria;Bacteroidetes;Flavobacteriia;Flavobacteriales;Flavobacteriaceae;NS4 marine group	3	1	0	3	3	0	0	0	0	0	3	3	4	5	13	21	7	8	8	1	0	1	2	0	2	1	1	0	1	2	1	0	3	0	2	4	4	1	6	12	15	15	15	22	3	5	6	10	29
4047_Bacteria;Actinobacteria;Acidimicrobiia;Acidimicrobiales;Acidimicrobiaceae;uncultured	0	0	0	0	0	0	0	0	0	0	0	0	0	0	0	3	17	47	38	88	57	48	36	66	13	23	12	8	3	2	1	1	0	2	0	0	0	0	0	0	0	0	0	0	0	0	0	0	0
1927_Bacteria;Proteobacteria;Alphaproteobacteria;Rhodospirillales;Rhodospirillaceae;AEGEAN-169 marine group	0	1	1	0	0	0	0	0	0	0	0	1	0	0	1	1	0	0	0	0	1	1	2	0	2	0	0	1	0	0	0	2	0	0	0	0	0	0	0	1	0	1	1	0	1	0	0	1	0
10253_Bacteria;Proteobacteria;Gammaproteobacteria;Pseudomonadales;Moraxellaceae;Psychrobacter	0	0	0	0	0	0	0	0	0	0	0	0	0	0	0	0	0	0	19	0	0	0	0	1	0	1	1	5	1	2	1	0	0	0	1	0	0	2	2	1	4	0	1	209	0	0	0	0	0
4862_Bacteria;Bacteroidetes;Flavobacteriia;Flavobacteriales;Flavobacteriaceae;Gramella	0	0	0	1	0	0	0	0	0	0	0	0	0	11	4	24	202	3	11	4	1	21	6	0	0	5	2	2	0	1	0	0	0	0	1	0	0	0	0	4	0	0	1	6	0	0	0	1	0
455_Bacteria;Proteobacteria;Gammaproteobacteria;Oceanospirillales;Oceanospirillaceae;Balneatrix	0	0	0	0	0	0	0	9	2	0	1	1	0	2	3	3	1	0	0	0	0	0	0	0	0	1	2	5	5	5	10	10	54	19	4	3	0	0	0	0	1	0	0	0	0	0	0	0	1
4630_Bacteria;Proteobacteria;Alphaproteobacteria;Rhodobacterales;Rhodobacteraceae;Amylibacter	1	1	0	6	1	4	4	10	7	8	7	2	0	1	5	5	2	0	4	2	2	1	1	1	1	1	2	1	1	0	2	0	1	0	0	1	0	2	2	2	2	0	0	1	0	0	0	1	12
12652_Bacteria;Proteobacteria;Gammaproteobacteria;Cellvibrionales;Halieaceae;Luminiphilus	1	0	1	0	0	0	0	0	1	0	0	11	10	10	17	16	6	4	9	4	0	1	1	3	0	3	2	0	1	5	3	4	1	2	0	0	0	1	0	0	0	1	0	1	0	2	0	1	0
11706_Bacteria;Proteobacteria;Epsilonproteobacteria;Campylobacterales;Campylobacteraceae;Arcobacter	3	0	0	0	0	0	0	0	1	0	1	16	0	0	2	2	0	0	0	2	2	1	10	9	7	5	5	0	4	1	1	1	0	0	0	0	1	0	0	0	0	0	0	0	0	3	0	1	1
1502_Bacteria;Proteobacteria;Gammaproteobacteria;Oceanospirillales;SAR86 clade	0	0	0	0	0	0	0	0	0	0	0	1	0	0	2	0	0	0	1	0	0	0	0	2	0	2	0	1	0	0	0	1	0	0	0	0	0	0	1	1	1	1	1	0	0	1	1	2	0
6179_Bacteria;Proteobacteria;Gammaproteobacteria;Thiotrichales;H2-104-2	7	5	4	0	0	0	0	0	0	0	0	0	0	0	0	0	0	0	0	2	0	0	1	0	0	3	4	1	6	9	6	8	12	3	13	54	34	23	20	14	2	5	6	2	1	1	0	0	0
9633_Bacteria;Proteobacteria;Epsilonproteobacteria;Campylobacterales;Campylobacteraceae;Arcobacter	0	0	0	1	0	2	1	0	1	0	0	6	0	0	0	0	0	0	0	0	0	1	0	13	1	2	1	0	8	0	0	1	0	0	0	0	0	0	0	0	0	0	0	0	0	0	0	1	0
7492_Bacteria;Proteobacteria;Alphaproteobacteria;OCS116 clade	0	0	0	0	0	0	0	0	0	0	0	0	0	0	0	0	1	1	0	1	0	0	1	1	1	2	0	0	0	0	0	0	0	0	0	0	0	0	0	0	0	0	0	0	0	0	0	0	0
1249_Bacteria;Proteobacteria;Epsilonproteobacteria;Campylobacterales;Campylobacteraceae;Arcobacter	1	1	1	13	3	3	7	4	54	4	3	13	0	0	0	0	0	1	0	0	0	0	0	0	0	0	1	0	1	0	1	3	1	3	0	9	1	2	12	4	10	6	5	10	0	52	10	10	5
9359_Bacteria;Proteobacteria;Gammaproteobacteria;Oceanospirillales;SAR86 clade	5	4	5	0	0	0	0	0	0	1	0	0	0	0	0	0	0	1	2	7	2	1	7	3	5	7	3	1	4	2	4	9	6	6	5	9	7	0	9	15	8	13	9	7	10	6	6	6	2
12405_Bacteria;Bacteroidetes;Flavobacteriia;Flavobacteriales;Flavobacteriaceae;Polaribacter	1	0	1	1	3	14	30	29	8	5	4	0	0	0	4	8	0	0	0	1	0	0	0	0	0	0	0	0	0	0	0	2	0	0	0	1	0	0	0	0	0	1	0	0	0	3	0	1	0
9856_Bacteria;Proteobacteria;Alphaproteobacteria;Rhodobacterales;Rhodobacteraceae;Planktomarina	0	0	0	4	10	5	9	6	3	14	10	0	0	0	1	0	1	0	1	0	0	0	1	0	1	1	1	0	1	0	0	3	2	1	0	0	1	0	1	0	1	0	0	0	0	0	0	0	15
12226_Bacteria;Proteobacteria;Alphaproteobacteria;Rhodobacterales;Rhodobacteraceae;Roseovarius	4	4	8	7	1	3	0	0	0	3	4	7	4	3	1	0	0	1	2	1	1	0	2	1	1	2	1	0	2	2	10	12	6	17	11	12	14	8	18	14	14	23	12	10	4	4	8	2	1
9236_Bacteria;Bacteroidetes;Flavobacteriia;Flavobacteriales;Flavobacteriaceae;NS5 marine group	0	0	0	0	1	2	2	5	0	0	0	0	0	0	7	2	6	2	2	2	0	1	2	1	1	0	0	0	0	0	0	0	0	0	0	0	0	0	0	3	2	2	9	11	13	4	16	9	5
8375_Bacteria;Proteobacteria;Gammaproteobacteria;Oceanospirillales;ORI-860-26	5	12	3	0	0	0	0	0	0	0	0	0	0	2	0	1	20	0	0	0	0	7	1	5	9	9	4	5	2	4	3	0	0	0	0	0	0	0	0	0	0	0	0	0	0	0	0	0	0
5165_Bacteria;Proteobacteria;Deltaproteobacteria;SAR324 clade(Marine group B)	11	9	6	0	0	0	0	0	0	0	0	0	0	0	0	0	1	2	1	23	6	0	13	4	3	3	7	4	3	6	3	3	2	4	3	5	2	1	1	1	0	1	0	0	0	0	0	0	0
11636_Bacteria;Proteobacteria;Alphaproteobacteria;SAR11 clade Surface 1	2	1	1	8	0	4	5	5	2	4	20	11	3	5	0	5	3	3	1	1	5	0	0	1	0	0	2	0	0	2	2	0	1	5	8	11	8	2	12	7	13	20	17	5	7	9	15	9	18
10360_Bacteria;Proteobacteria;Betaproteobacteria;Methylophilales;Methylophilaceae;OM43 clade	12	12	23	1	1	0	0	0	0	0	4	5	1	0	1	1	0	2	1	3	0	0	1	5	4	5	6	3	1	6	15	25	24	38	10	9	9	12	10	11	6	8	5	4	1	2	1	3	1
3540_Bacteria;Proteobacteria;Gammaproteobacteria;Alteromonadales;Pseudoalteromonadaceae;Algicola	0	0	0	0	0	0	0	0	0	0	0	0	0	182	1	0	232	0	0	0	0	0	0	0	0	0	0	0	0	0	0	0	0	0	0	0	0	0	0	0	0	0	0	0	0	0	0	0	0
5639_Bacteria;Proteobacteria;Deltaproteobacteria;Desulfuromonadales;GR-WP33-58	0	0	0	0	0	0	0	0	0	0	0	0	0	1	3	1	3	4	0	125	18	1	6	5	17	11	13	5	4	1	0	0	0	0	0	0	0	0	0	0	1	0	0	0	0	0	0	0	0
11519_Archaea;Euryarchaeota;Thermoplasmata;Thermoplasmatales;Marine Group II	3	1	0	0	0	0	0	0	0	0	0	0	0	0	0	0	0	0	0	0	0	0	0	1	0	12	45	10	6	8	7	12	2	0	0	0	0	0	0	0	0	0	0	0	0	0	0	0	0
8686_Bacteria;Proteobacteria;Gammaproteobacteria;34P16	0	0	0	0	0	0	0	0	0	0	0	0	0	4	0	0	0	0	0	0	0	0	2	2	0	0	0	1	0	0	0	0	0	0	0	0	0	0	1	1	0	0	0	0	0	0	1	0	0
10243_Bacteria;Proteobacteria;Gammaproteobacteria;Cellvibrionales;Porticoccaceae;SAR92 clade	0	0	0	0	0	3	15	62	36	12	14	0	0	0	0	0	0	0	0	0	0	0	0	0	0	0	0	0	0	0	0	0	0	0	0	0	0	1	0	0	0	0	0	0	0	0	0	5	17
8401_Bacteria;Proteobacteria;Gammaproteobacteria;Oceanospirillales;ZD0405	3	7	5	0	0	0	0	0	0	0	0	0	0	0	0	0	0	1	2	11	7	0	2	2	7	7	8	3	4	5	2	1	0	1	2	3	2	1	2	4	3	0	0	1	1	0	0	0	0
7153_Bacteria;Proteobacteria;Epsilonproteobacteria;Campylobacterales;Campylobacteraceae;Arcobacter	0	4	0	0	0	0	0	0	0	0	0	0	0	0	5	3	1	1	3	14	11	6	14	30	15	6	1	1	3	0	0	0	0	0	0	0	0	0	0	0	0	0	0	0	0	0	1	0	0
6893_Bacteria;Proteobacteria;Deltaproteobacteria;Bdellovibrionales;Bacteriovoracaceae;Peredibacter	19	25	4	6	7	15	69	62	438	0	0	0	0	0	0	0	0	0	0	0	0	0	0	0	0	0	0	1	0	0	0	0	0	0	0	0	0	0	0	0	0	0	0	0	0	0	0	0	0
3865_Bacteria;Proteobacteria;Alphaproteobacteria;Rhodobacterales;Rhodobacteraceae;uncultured	0	0	0	0	1	3	3	12	63	50	59	25	7	18	20	16	3	3	2	0	0	0	0	0	0	0	0	0	0	0	0	0	0	0	0	0	0	0	1	0	0	0	0	0	1	0	0	0	7
12003_Bacteria;Proteobacteria;Gammaproteobacteria;Alteromonadales;Alteromonadaceae;Aliiglaciecola	0	1	0	0	3	14	39	40	48	19	6	0	0	0	2	1	3	0	2	4	1	0	5	1	1	8	2	5	1	4	1	1	0	0	0	0	0	0	1	0	0	0	0	0	0	0	0	1	6
11619_Bacteria;Actinobacteria;Acidimicrobiia;Acidimicrobiales;OM1 clade;Candidatus Actinomarina	8	3	7	0	0	0	0	0	0	0	0	0	0	0	0	4	6	8	6	1	2	10	8	12	15	5	10	6	3	2	5	10	6	0	1	3	2	4	8	1	0	2	2	1	1	1	1	1	0
4937_Bacteria;Bacteroidetes;Flavobacteriia;Flavobacteriales;Cryomorphaceae;Fluviicola	1	0	0	0	0	0	0	0	0	0	0	11	4	3	0	2	1	1	10	15	0	3	5	4	5	24	8	6	1	7	2	2	1	0	0	0	0	0	0	1	0	0	0	0	0	0	0	0	0
1792_Bacteria;Proteobacteria;Alphaproteobacteria;Rhodospirillales;Rhodospirillaceae;Thalassobaculum	1	1	0	1	0	0	3	1	2	2	17	97	42	6	13	16	3	0	1	0	2	0	3	1	0	3	0	1	0	0	4	4	2	13	0	3	0	5	1	0	11	17	12	3	11	20	22	13	38
12403_Bacteria;Proteobacteria;Gammaproteobacteria;Oceanospirillales;ZD0405	0	1	1	0	0	0	0	0	0	0	0	0	0	0	8	2	1	0	10	12	3	0	9	6	15	5	7	4	6	7	10	10	11	7	13	27	15	8	19	7	5	8	6	16	3	2	3	9	3
3216_Bacteria;Proteobacteria;Alphaproteobacteria;Rhodospirillales;Rhodospirillaceae;AEGEAN-169 marine group	2	0	0	0	0	0	0	0	0	0	0	0	0	0	0	0	0	0	0	0	0	0	0	1	1	2	6	1	7	5	0	5	0	0	0	0	1	0	1	0	0	0	1	1	0	0	0	0	0
11507_Bacteria;Proteobacteria;Alphaproteobacteria;Rhodobacterales;Rhodobacteraceae;Loktanella	0	0	0	0	0	0	0	0	0	0	0	0	0	4	22	15	11	2	4	1	0	0	0	0	0	0	0	0	0	0	0	0	0	0	0	0	0	0	0	0	0	0	0	0	0	0	0	0	0
11462_Bacteria;Proteobacteria;Epsilonproteobacteria;Campylobacterales;Campylobacteraceae;Arcobacter	0	0	0	6	0	1	1	2	9	2	3	14	0	0	0	0	0	1	0	7	7	1	0	41	5	0	2	0	0	1	1	0	0	2	0	1	0	0	0	0	0	1	1	1	0	12	0	0	0
8586_Bacteria;Proteobacteria;Alphaproteobacteria;Sphingomonadales;Erythrobacteraceae;Altererythrobacter	0	0	0	2	1	0	0	1	7	0	1	3	4	12	3	6	13	2	5	2	3	8	2	4	3	13	0	12	5	5	4	0	0	3	4	0	0	2	6	3	1	1	15	1	0	0	2	10	0
4551_Bacteria;Proteobacteria;Alphaproteobacteria;Rhodobacterales;Rhodobacteraceae;uncultured	4	3	2	9	1	10	5	1	1	2	8	0	0	0	0	2	0	0	1	1	0	1	3	4	5	3	1	1	0	1	7	5	2	9	7	10	10	7	5	2	10	20	9	5	3	20	25	20	7
411_Bacteria;Proteobacteria;Gammaproteobacteria;Oceanospirillales;SAR86 clade	1	1	3	0	0	0	0	0	0	0	0	0	0	0	0	0	0	0	0	0	0	0	0	0	0	0	0	0	1	1	1	3	3	1	2	2	0	0	0	0	0	0	0	1	0	0	0	0	0
7750_Bacteria;Bacteroidetes;Flavobacteriia;Flavobacteriales;Flavobacteriaceae;Wenyingzhuangia	0	1	1	0	0	9	60	50	3	0	1	0	0	4	5	0	0	0	3	6	2	7	1	0	0	1	1	1	0	1	0	1	0	0	0	0	1	0	0	0	0	0	0	2	2	205	105	137	1
9080_Bacteria;Bacteroidetes;Flavobacteriia;Flavobacteriales;NS9 marine group	3	3	0	0	0	0	0	0	0	0	0	1	13	0	1	1	0	4	0	9	10	1	3	17	0	3	1	0	0	1	2	8	0	0	3	1	1	1	0	0	0	0	0	0	0	0	0	1	0
12200_Bacteria;Proteobacteria;Alphaproteobacteria;Rhodobacterales;Rhodobacteraceae;uncultured	3	2	4	0	0	0	0	0	0	0	0	0	0	1	0	1	21	18	9	7	9	12	14	10	6	4	1	1	3	3	0	3	2	0	0	0	2	0	0	0	0	0	0	0	0	0	0	0	0
7891_Bacteria;Actinobacteria;Acidimicrobiia;Acidimicrobiales;OM1 clade;Candidatus Actinomarina	3	3	1	0	0	0	0	0	0	0	0	0	0	0	0	4	2	0	2	4	1	0	2	11	16	27	8	2	3	0	3	6	0	0	1	0	1	0	0	1	1	0	0	0	0	0	0	0	0
5594_Bacteria;Proteobacteria;Gammaproteobacteria;Cellvibrionales;Cellvibrionaceae;Candidatus Endobugula	3	9	0	1	0	1	0	1	0	0	1	0	0	0	2	0	0	0	0	0	0	0	0	0	0	0	3	0	0	1	1	0	0	0	0	0	0	0	1	0	0	0	0	0	0	1	0	0	0
12534_Bacteria;Cyanobacteria;Chloroplast	0	0	0	1	0	2	1	1	1	0	1	0	0	3	1	1	1	0	1	0	0	0	0	0	0	0	0	0	0	0	0	0	0	0	0	0	1	0	0	0	2	0	0	2	3	3	1	8	3
7149_Bacteria;Proteobacteria;Epsilonproteobacteria;Campylobacterales;Campylobacteraceae;Arcobacter	0	0	0	0	0	0	0	0	0	0	0	0	0	0	0	0	0	0	0	0	1	0	0	7	0	0	0	0	0	0	0	0	0	0	0	0	0	0	0	0	0	0	0	0	0	0	0	0	0
6788_Bacteria;Proteobacteria;Gammaproteobacteria;Salinisphaerales;Salinisphaeraceae;Salinisphaera	0	0	0	0	0	0	0	0	0	0	0	0	0	0	1	2	15	0	0	2	3	3	1	0	0	1	0	7	4	3	0	0	1	2	5	0	0	0	2	2	0	0	3	10	0	0	0	48	0
5804_Bacteria;Proteobacteria;Alphaproteobacteria;Rickettsiales;SAR116 clade	8	5	6	0	0	0	0	0	0	0	0	11	6	3	8	4	2	2	4	10	5	2	6	16	3	4	5	0	4	3	3	3	2	1	11	12	11	4	8	6	9	5	2	3	1	3	4	4	1
1877_Bacteria;Proteobacteria;Gammaproteobacteria;Xanthomonadales;Solimonadaceae;Polycyclovorans	3	2	1	7	0	15	4	1	1	1	2	1	0	0	3	1	4	0	0	0	0	0	4	1	0	0	1	5	2	2	1	0	0	0	0	0	0	0	3	2	1	0	2	2	0	0	0	0	0
10742_Bacteria;Proteobacteria;Alphaproteobacteria;Rhodobacterales;Rhodobacteraceae;uncultured	4	0	4	0	0	0	0	0	1	0	4	2	1	2	4	0	0	4	0	1	0	2	1	5	7	4	4	1	3	1	1	1	2	2	2	2	2	0	2	0	3	2	3	0	2	3	2	0	3
8260_Bacteria;Proteobacteria;Betaproteobacteria;Methylophilales;Methylophilaceae;OM43 clade	11	9	21	0	0	0	0	0	0	3	3	1	0	0	1	1	1	2	0	0	3	0	1	0	0	2	1	0	0	2	7	11	16	21	5	3	7	17	13	15	10	12	11	3	2	2	4	2	1
1415_Bacteria;Proteobacteria;Gammaproteobacteria;Oceanospirillales;SAR86 clade	1	0	2	4	1	0	0	2	0	3	4	1	0	0	0	0	0	1	1	3	3	0	6	6	5	6	10	0	5	4	5	3	4	3	5	4	4	4	7	10	3	6	9	5	4	6	7	8	7
10570_Bacteria;Proteobacteria;Gammaproteobacteria;Oceanospirillales;Oleiphilaceae;Oleiphilus	1	0	1	0	2	5	2	9	11	3	3	1	0	26	2	0	0	1	1	0	1	0	0	4	0	0	0	13	9	31	17	0	1	4	31	2	3	3	24	8	3	5	7	2	1	5	3	63	6
4113_Bacteria;Proteobacteria;Gammaproteobacteria;Oceanospirillales;Oceanospirillaceae;Marinobacterium	0	0	0	0	0	0	0	0	0	0	0	0	0	0	0	1	0	0	0	2	3	0	2	15	36	3	1	0	0	0	0	0	0	0	0	0	0	0	0	0	0	0	0	0	0	0	0	0	0
4784_Bacteria;Cyanobacteria;Chloroplast	0	1	0	0	0	0	0	0	0	0	0	0	0	2	1	1	2	10	1	2	1	0	0	3	0	0	0	0	0	0	1	0	1	2	1	2	1	1	4	4	2	3	8	5	2	5	3	5	1
9775_Bacteria;Proteobacteria;Alphaproteobacteria;Rhodobacterales;Rhodobacteraceae;uncultured	0	2	2	13	2	9	5	1	4	3	10	1	0	0	2	2	0	1	0	4	1	1	2	2	7	3	3	0	0	0	6	3	2	10	13	3	5	2	4	3	9	11	7	2	7	16	24	22	7
6896_Bacteria;Verrucomicrobia;Opitutae;MB11C04 marine group	0	0	0	0	0	0	0	0	0	0	0	6	0	2	20	3	3	10	2	6	7	0	2	2	2	2	0	1	0	0	0	0	1	0	0	2	2	1	1	1	0	0	0	0	0	0	2	1	1
4898_Bacteria;Cyanobacteria;Chloroplast	0	0	0	0	1	14	33	32	8	7	28	0	0	0	4	2	0	1	1	2	2	7	61	3	0	0	0	1	0	0	0	0	0	0	0	0	0	0	0	1	0	0	0	0	1	17	38	26	4
1856_NoRelative	0	0	1	0	0	0	0	0	0	0	0	0	0	0	0	0	1	1	1	1	0	0	0	0	1	0	0	0	0	0	0	3	1	0	3	4	3	3	1	4	2	3	2	1	2	2	1	0	0
11292_Bacteria;Cyanobacteria;Chloroplast	0	2	0	0	0	1	0	0	0	0	0	0	0	0	0	0	5	3	0	0	3	0	1	1	1	0	1	0	0	0	0	0	0	0	11	4	11	2	6	7	10	11	8	6	28	65	37	35	4
4365_Bacteria;Bacteroidetes;Cytophagia;Cytophagales;Flammeovirgaceae;Luteivirga	0	0	0	0	0	0	0	0	0	0	0	1	0	7	4	0	2	0	0	0	0	0	0	0	0	0	0	0	0	0	0	1	1	0	0	0	0	0	0	1	1	0	0	0	0	0	0	0	0
11418_Bacteria;Proteobacteria;Alphaproteobacteria;Rhodobacterales;Rhodobacteraceae;Pseudoruegeria	2	3	6	10	0	2	1	1	1	0	1	2	1	14	17	25	8	14	14	6	8	6	10	6	5	5	3	1	1	0	1	3	1	1	0	1	2	3	1	2	1	3	0	0	0	0	0	0	0
9528_Bacteria;Proteobacteria;Gammaproteobacteria;Oceanospirillales;Litoricolaceae;Litoricola	10	12	6	0	0	0	0	0	0	0	3	5	3	4	12	3	1	11	8	12	7	0	2	9	0	5	3	2	0	4	9	3	2	3	9	3	4	1	3	3	3	0	0	3	3	1	1	1	0
4622_Bacteria;Proteobacteria;Alphaproteobacteria;Rhodobacterales;Rhodobacteraceae;Ascidiaceihabitans	1	6	8	0	0	0	0	0	0	0	0	0	0	1	0	0	0	1	0	0	0	0	0	0	0	0	0	0	3	4	1	1	2	1	1	0	0	0	0	0	0	0	0	0	0	0	0	0	0
9939_Bacteria;Proteobacteria;Betaproteobacteria;Burkholderiales;Alcaligenaceae;Achromobacter	0	2	3	2	0	2	6	3	1	4	8	3	1	0	1	2	4	2	0	0	2	2	2	4	8	6	4	1	1	1	2	2	1	0	1	5	0	2	3	2	4	5	1	2	2	0	0	1	12
3672_Bacteria;Proteobacteria;Gammaproteobacteria;Legionellales;Legionellaceae;uncultured	1	0	0	0	0	0	0	0	0	0	0	0	1	0	0	0	2	1	4	0	3	10	3	5	2	1	3	1	0	0	1	2	3	0	0	1	0	0	0	0	0	0	0	0	0	0	0	0	0
6327_NoRelative	13	8	16	0	0	0	0	0	0	0	0	0	0	0	0	0	0	0	0	0	0	0	1	0	0	6	3	7	3	8	4	23	19	13	3	4	0	0	0	1	2	1	0	0	0	0	0	0	0
454_Bacteria;Proteobacteria;Alphaproteobacteria;Rhodospirillales;Rhodospirillaceae;uncultured	0	0	0	0	0	0	0	0	0	0	0	0	0	0	0	0	0	0	0	0	0	0	0	0	0	1	1	0	0	0	0	0	0	0	0	0	0	0	1	0	0	0	0	0	0	0	0	0	0
8976_Bacteria;Proteobacteria;Gammaproteobacteria;Thiotrichales;Thiotrichaceae;Leucothrix	0	1	0	0	0	0	0	2	3	0	0	79	0	0	0	1	0	0	1	0	0	1	0	1	0	0	5	1	10	0	0	1	0	0	0	1	0	0	0	0	0	0	0	0	1	0	0	4	2
7691_Bacteria;Bacteroidetes;Flavobacteriia;Flavobacteriales;Cryomorphaceae;Owenweeksia	5	12	4	2	0	0	1	1	0	1	0	0	0	0	0	1	0	0	4	16	2	1	2	4	6	24	7	33	5	14	2	3	2	0	0	2	2	2	1	0	2	2	4	15	4	2	3	2	4
6558_Bacteria;Bacteroidetes;Flavobacteriia;Flavobacteriales;Flavobacteriaceae;NS5 marine group	1	3	1	0	0	0	0	0	0	0	0	12	5	1	2	10	0	5	1	5	2	0	2	1	0	2	0	0	0	0	1	0	0	5	0	3	4	4	2	14	13	24	33	53	21	11	10	17	9
11647_Bacteria;Proteobacteria;Gammaproteobacteria;Cellvibrionales;Porticoccaceae;SAR92 clade	2	1	2	0	0	0	0	0	0	0	0	0	0	0	0	0	0	0	0	0	0	0	0	0	0	0	1	0	4	8	3	0	0	0	0	0	0	0	0	0	0	0	0	0	0	0	0	0	0
3003_Bacteria;Proteobacteria;Gammaproteobacteria;Alteromonadales;Alteromonadaceae;Alteromonas	0	0	0	0	0	0	0	0	5	0	0	3	0	2	3	20	87	0	1	4	0	2	4	2	0	1	1	5	2	1	0	0	0	1	1	0	0	0	2	0	0	0	0	1	0	0	0	0	0
1914_Bacteria;Proteobacteria;Alphaproteobacteria;Rhodospirillales;Rhodospirillaceae;uncultured	21	26	29	0	0	0	0	0	0	0	0	0	0	0	0	0	0	0	0	0	0	0	0	0	0	1	0	1	7	29	26	31	14	5	7	3	0	0	0	0	0	0	0	0	0	0	0	0	0
4810_Bacteria;Cyanobacteria;Cyanobacteria;SubsectionI;FamilyI;Synechococcus	3	1	1	0	0	0	0	0	0	0	0	105	27	2	9	7	15	3	6	1	0	0	0	1	1	3	1	0	0	0	0	5	0	1	0	2	3	1	0	7	1	1	5	4	3	0	0	1	1
11985_Bacteria;Proteobacteria;Gammaproteobacteria;Cellvibrionales;Halieaceae;OM60(NOR5) clade	7	5	3	6	2	6	5	11	11	7	2	2	3	2	1	1	0	1	2	4	2	3	3	4	5	5	4	4	0	6	6	5	4	5	3	5	2	9	4	2	2	1	2	4	3	6	2	3	1
5189_Bacteria;Bacteroidetes;Cytophagia;Cytophagales;Flammeovirgaceae;Reichenbachiella	9	6	3	0	0	0	0	0	0	0	0	0	0	7	2	1	6	2	0	2	0	0	1	5	6	18	11	11	2	4	1	1	0	0	0	0	0	0	0	0	0	0	0	0	0	0	0	0	0
10430_Bacteria;Proteobacteria;Betaproteobacteria;Methylophilales;Methylophilaceae;OM43 clade	1	1	2	5	1	14	12	5	1	3	7	4	2	0	0	1	1	1	0	0	0	0	0	0	0	0	0	0	0	0	8	5	6	13	26	11	10	17	16	19	13	30	16	4	9	8	14	17	20
7330_Bacteria;Proteobacteria;Alphaproteobacteria;Rhodobacterales;Rhodobacteraceae;uncultured	5	5	3	0	0	0	0	0	0	0	0	0	0	0	0	0	1	0	0	1	0	0	0	0	0	0	0	0	5	4	3	5	6	0	0	0	0	0	0	0	0	0	0	0	0	0	0	0	0
2413_Bacteria;Bacteroidetes;Flavobacteriia;Flavobacteriales;Flavobacteriaceae;Leeuwenhoekiella	1	0	0	2	0	0	0	1	3	3	0	1	0	0	0	0	0	0	5	2	0	0	0	0	0	1	1	45	2	112	11	0	4	3	4	0	0	2	24	4	7	0	0	1	0	0	0	0	0
11380_Bacteria;Proteobacteria;Alphaproteobacteria;Rhodobacterales;Rhodobacteraceae;Sulfitobacter	0	0	0	0	0	0	0	0	0	0	0	0	0	0	0	0	0	0	0	0	0	0	0	0	0	0	0	0	0	0	0	0	0	0	0	0	0	0	0	0	0	0	0	0	0	0	0	0	0
7590_Bacteria;Proteobacteria;Alphaproteobacteria;Rhodobacterales;Rhodobacteraceae;Amylibacter	0	0	0	3	8	7	11	15	33	15	4	5	3	4	2	5	1	1	1	0	0	1	2	2	1	0	0	0	1	1	0	0	0	0	0	0	0	0	0	0	0	0	0	0	0	0	0	1	2
12271_Bacteria;Proteobacteria;Alphaproteobacteria;Rhodobacterales;Rhodobacteraceae;Roseobacter clade NAC11-7 lineage	1	2	1	0	0	0	0	0	0	0	0	0	0	0	0	0	0	0	0	0	0	0	1	0	9	7	6	6	0	0	0	1	2	0	0	2	2	2	2	1	3	2	2	1	2	0	3	0	3
11004_Bacteria;Proteobacteria;Alphaproteobacteria;Rhodospirillales;Rhodospirillaceae;AEGEAN-169 marine group	3	3	1	0	0	0	0	0	0	0	0	0	0	0	0	0	0	1	0	0	1	1	0	1	9	10	11	6	10	5	5	13	3	2	1	2	2	0	3	9	8	10	3	8	0	0	0	0	0
3831_Bacteria;Planctomycetes;Phycisphaerae;Phycisphaerales;Phycisphaeraceae;CL500-3	6	3	7	0	0	0	0	0	0	0	1	5	2	0	0	6	7	4	12	7	7	2	8	6	14	4	14	4	4	10	7	6	7	1	4	1	2	2	1	2	1	1	0	2	0	1	0	0	0
380_Bacteria;Proteobacteria;Gammaproteobacteria;Oceanospirillales;Oceanospirillaceae	2	4	0	4	1	0	0	3	0	2	0	0	0	0	0	0	0	0	3	1	2	0	4	1	3	9	0	22	5	1	0	1	0	1	1	2	2	3	2	1	2	0	0	0	0	1	1	0	0
5019_NoRelative	0	0	0	0	0	0	0	0	0	0	0	0	0	1	0	0	0	0	0	0	0	0	0	0	0	0	0	0	0	0	0	0	0	0	0	0	0	0	1	0	1	0	0	0	0	0	54	0	0
8302_Bacteria;Proteobacteria;Alphaproteobacteria;Sphingomonadales;Erythrobacteraceae;Erythrobacter	0	0	0	10	5	0	0	0	10	0	0	3	0	93	8	24	7	9	7	6	2	14	3	6	0	20	0	2	0	2	0	0	0	0	0	0	0	1	0	2	0	0	2	0	0	0	0	1	0
5499_Bacteria;Bacteroidetes;Cytophagia;Cytophagales;Flammeovirgaceae;Reichenbachiella	6	3	7	42	0	4	15	2	3	1	1	1	0	0	0	1	0	1	2	0	0	1	3	0	15	32	6	10	1	7	7	3	3	2	1	2	4	8	6	6	8	3	6	16	6	8	6	14	1
8441_Bacteria;Proteobacteria;Gammaproteobacteria;Oceanospirillales;Oceanospirillaceae;Pseudospirillum	2	3	7	1	0	0	0	0	0	0	0	6	2	1	9	4	3	8	3	4	2	0	4	3	6	2	7	1	4	2	1	8	6	6	0	0	1	2	2	1	5	1	2	2	1	0	4	0	1
7554_Bacteria;Proteobacteria;Alphaproteobacteria;Rhodobacterales;Rhodobacteraceae;Amylibacter	0	0	0	1	0	0	0	0	0	0	0	2	3	0	0	7	4	6	3	13	7	4	16	16	9	5	2	2	2	0	2	4	0	0	0	3	0	0	1	2	1	1	0	1	0	1	1	0	2
1252_NoRelative	0	1	0	1	10	281	1	0	4	1	20	2	0	0	2	0	0	0	3	0	0	0	0	1	0	1	4	0	0	1	1	0	0	3	0	0	0	0	0	2	0	0	3	6	12	22	2	2	2
1210_NoRelative	0	0	0	0	0	0	0	0	0	0	0	2	0	24	2	9	11	4	0	1	0	0	0	1	0	0	0	0	0	0	0	0	0	0	0	0	0	0	0	0	0	0	0	0	0	0	0	0	0
7719_Bacteria;Bacteroidetes;Flavobacteriia;Flavobacteriales;Cryomorphaceae;Fluviicola	0	1	2	0	0	0	0	0	0	0	0	3	2	1	1	9	6	2	5	3	2	1	2	1	1	1	1	0	0	0	0	0	0	0	1	0	2	1	0	5	4	1	7	8	10	12	30	21	3
9316_Bacteria;Proteobacteria;Gammaproteobacteria;Oceanospirillales;OM182 clade	0	4	4	2	1	2	2	1	0	0	8	0	0	0	1	0	0	1	0	7	4	0	1	4	4	8	4	6	1	4	7	7	7	7	13	14	6	3	3	6	5	9	4	3	5	13	12	8	1
8043_Bacteria;Verrucomicrobia;Opitutae;MB11C04 marine group	1	4	0	0	0	0	0	0	0	0	0	1	1	1	1	4	3	2	4	13	10	2	7	14	9	6	10	5	0	2	4	8	9	6	0	3	2	1	0	0	0	0	0	0	0	0	1	1	1
6250_Bacteria;Proteobacteria;Alphaproteobacteria;Rhodospirillales;Rhodospirillaceae;AEGEAN-169 marine group	3	6	1	0	0	0	0	0	0	0	0	0	0	1	0	0	0	0	0	0	1	0	0	1	2	0	1	1	0	4	5	7	3	1	0	5	3	6	19	21	28	23	31	46	6	4	2	3	1
5780_Bacteria;Proteobacteria;Alphaproteobacteria;Caulobacterales;Hyphomonadaceae;Hellea	1	2	2	1	1	0	1	0	4	2	1	4	4	3	5	6	4	8	4	1	5	2	2	4	10	4	7	0	1	1	0	2	2	0	1	2	0	5	1	1	2	1	1	4	0	0	0	3	6
11964_Bacteria;Proteobacteria;Gammaproteobacteria;Cellvibrionales;Halieaceae;OM60(NOR5) clade	22	26	35	0	0	0	0	0	0	0	0	0	0	0	0	0	0	0	0	0	0	0	1	0	1	0	0	0	0	7	3	15	4	0	0	0	0	7	8	2	2	1	1	0	1	0	0	0	0
11367_Bacteria;Proteobacteria;Gammaproteobacteria;Chromatiales;Ectothiorhodospiraceae	8	2	6	3	1	0	1	3	1	0	0	0	0	0	0	0	1	0	0	1	0	0	0	2	4	6	1	7	2	9	6	10	3	4	0	8	2	5	5	0	2	0	1	3	0	1	1	0	0
3090_Bacteria;Proteobacteria;Alphaproteobacteria;Rickettsiales;SAR116 clade	4	6	6	0	0	0	0	0	0	0	0	2	0	2	6	0	1	1	0	1	0	0	2	3	10	5	4	0	1	3	3	2	4	2	2	4	2	1	10	2	3	6	4	1	4	0	5	3	1
3000_Bacteria;Proteobacteria;Gammaproteobacteria;Alteromonadales;Alteromonadaceae;Glaciecola	0	0	0	0	0	0	0	0	0	0	0	0	0	0	0	0	0	0	0	0	0	0	0	0	0	0	0	0	0	0	0	0	0	0	0	0	0	0	0	1	0	0	0	0	0	0	0	0	0
9139_Bacteria;Actinobacteria;Actinobacteria;Propionibacteriales;Nocardioidaceae;Nocardioides	0	0	0	1	1	0	0	0	1	0	0	0	0	0	0	1	0	0	0	0	0	0	0	0	0	0	12	0	0	0	0	0	0	1	0	0	1	0	0	0	0	3	0	23	2	0	0	0	0
8462_Bacteria;Verrucomicrobia;OPB35 soil group	6	5	8	0	0	0	0	0	0	0	0	0	0	0	0	0	0	0	0	0	0	0	0	2	5	2	8	10	4	50	18	15	5	3	1	1	0	0	0	0	0	0	0	0	0	0	1	0	0
8145_Bacteria;Proteobacteria;Betaproteobacteria;Methylophilales;Methylophilaceae;OM43 clade	4	5	12	1	0	0	0	0	3	1	4	1	0	1	2	0	2	0	1	3	3	3	1	6	10	9	3	3	3	4	11	15	4	5	2	17	4	3	9	6	5	1	4	4	0	3	1	0	1
7503_Bacteria;Proteobacteria;Alphaproteobacteria;OCS116 clade	0	0	0	0	0	0	0	0	0	0	0	0	0	0	0	0	0	21	9	3	0	1	0	0	0	0	0	0	0	0	0	0	0	0	0	0	0	0	0	0	0	0	0	0	0	0	0	0	0
9427_Bacteria;Proteobacteria;Gammaproteobacteria;Salinisphaerales;Salinisphaeraceae;Salinisphaera	0	0	0	4	2	3	1	0	3	1	0	0	0	8	1	9	13	1	2	4	1	3	1	1	0	2	0	8	1	3	3	0	0	4	15	0	0	1	3	6	0	0	3	1	0	0	1	5	0
8960_Bacteria;Proteobacteria;Gammaproteobacteria;BD7-8 marine group	2	2	4	9	1	10	4	9	1	3	4	0	0	0	0	0	0	0	0	1	1	0	0	1	3	2	4	5	1	7	11	7	6	32	0	5	3	18	5	2	2	2	6	5	3	4	3	5	1
8359_Bacteria;Proteobacteria;Gammaproteobacteria;Alteromonadales;Psychromonadaceae;Psychromonas	2	1	0	0	0	0	0	1	22	0	0	0	0	0	0	0	0	0	0	3	1	0	1	0	0	1	1	0	4	1	8	3	1	1	0	0	0	3	0	0	2	0	1	4	1	5	2	3	0
7527_Bacteria;Proteobacteria;Alphaproteobacteria;Rhodobacterales;Rhodobacteraceae;Planktomarina	0	0	0	4	10	4	0	6	1	1	3	1	0	0	0	0	0	1	0	3	0	0	2	2	1	2	0	1	0	0	0	3	0	0	2	1	0	1	2	2	2	1	2	1	0	0	1	0	9
1183_Bacteria;Proteobacteria;Betaproteobacteria;Hydrogenophilales;Hydrogenophilaceae;uncultured	1	4	5	0	0	0	0	0	0	0	0	5	1	0	2	4	0	2	4	2	2	0	3	5	3	3	4	1	2	3	10	14	10	7	7	5	3	3	3	7	6	2	2	1	3	3	1	1	0
12842_Bacteria;Proteobacteria;Gammaproteobacteria;Oceanospirillales;SAR86 clade	0	2	3	0	0	0	0	0	0	0	4	0	0	0	0	0	0	4	2	8	2	0	14	11	7	11	7	3	3	1	0	0	0	1	1	4	0	2	7	9	4	8	6	3	2	3	3	4	3
7935_Bacteria;Proteobacteria;Alphaproteobacteria;SAR11 clade Surface 1	2	4	5	4	0	7	4	9	3	6	16	12	1	1	0	2	0	3	1	1	5	0	0	3	3	2	2	1	3	5	11	5	7	18	20	12	10	11	23	20	22	21	41	33	19	20	11	8	4
8548_Bacteria;Proteobacteria;Alphaproteobacteria;Rhodospirillales;Rhodospirillaceae;Defluviicoccus	29	42	81	0	0	0	0	0	0	0	0	0	0	0	0	0	0	0	0	0	0	0	0	0	0	0	0	0	0	0	4	3	4	3	0	1	6	9	7	4	1	1	1	0	0	0	0	0	0
5501_Bacteria;Lentisphaerae;Oligosphaeria	17	13	10	0	0	0	0	0	0	0	0	0	0	0	0	0	0	0	0	0	0	0	0	3	6	5	78	54	64	24	8	12	4	2	3	2	0	0	0	0	0	0	1	0	0	0	0	0	0
3150_Bacteria;Bacteroidetes;Cytophagia;Order III;Unknown Family;Balneola	1	0	0	0	0	0	0	0	2	0	0	10	0	31	16	7	2	1	1	0	1	0	7	10	3	5	5	11	1	3	10	0	0	9	14	0	0	1	12	10	19	3	9	18	1	4	6	25	40
11998_Bacteria;Proteobacteria;Gammaproteobacteria;Alteromonadales;Alteromonadaceae;Paraglaciecola	4	5	0	1	0	4	5	4	5	8	4	0	0	2	2	1	0	1	1	4	3	0	3	3	1	4	3	1	6	1	2	19	2	4	3	6	1	2	4	3	11	6	4	12	0	0	3	8	2
11238_Bacteria;Cyanobacteria;Chloroplast	0	0	0	0	1	0	0	0	0	0	0	0	0	0	0	0	0	0	0	0	0	0	0	0	0	0	0	0	0	0	0	0	0	0	0	0	0	0	0	0	0	0	0	0	0	0	0	0	4
7629_Bacteria;Cyanobacteria;Chloroplast	3	5	6	0	0	0	0	0	0	0	0	0	0	0	0	0	0	0	0	0	0	0	1	4	7	6	15	5	4	5	9	5	1	1	2	0	0	0	0	0	1	0	0	0	0	0	0	0	0
11817_Bacteria;Proteobacteria;Gammaproteobacteria;Cellvibrionales;Porticoccaceae;C1-B045	2	0	0	0	0	0	0	0	0	0	0	0	0	0	0	0	0	0	2	0	0	0	0	0	0	0	0	0	0	0	0	0	0	0	0	1	0	0	1	2	0	1	0	2	0	0	0	0	0
10423_Bacteria;Proteobacteria;Betaproteobacteria;Methylophilales;Methylophilaceae;OM43 clade	1	5	2	2	1	5	1	1	3	0	2	0	0	0	0	0	0	0	0	0	0	0	0	0	0	0	0	0	0	0	6	8	19	56	20	10	15	26	16	13	20	24	16	5	7	13	6	3	4
9387_Bacteria;Bacteroidetes;Flavobacteriia;Flavobacteriales;Flavobacteriaceae;NS5 marine group	0	3	0	0	0	0	0	0	0	0	0	0	0	0	16	7	7	6	13	8	1	5	1	3	4	3	1	1	0	1	1	0	2	0	4	10	1	3	4	9	9	7	5	19	3	0	4	3	0
9284_Bacteria;Bacteroidetes;Flavobacteriia;Flavobacteriales;NS9 marine group	4	4	2	0	0	0	0	0	0	0	3	0	0	0	3	1	0	1	0	5	1	1	0	7	4	1	1	1	2	0	3	1	1	0	18	10	5	4	3	1	1	3	2	9	7	10	39	24	6
6453_Bacteria;Bacteroidetes;Flavobacteriia;Flavobacteriales;Flavobacteriaceae;NS5 marine group	0	0	0	0	0	0	0	0	0	0	0	0	0	0	0	0	1	4	6	2	0	0	0	0	4	2	0	0	5	3	2	1	0	0	0	0	0	0	0	0	0	0	0	0	0	0	0	0	0
12360_Bacteria;Proteobacteria;Betaproteobacteria;Methylophilales;Methylophilaceae;OM43 clade	4	3	2	0	0	0	0	0	0	4	11	1	0	0	0	1	1	0	1	2	0	0	2	0	2	2	2	2	1	5	3	3	4	3	0	2	0	1	6	4	3	0	4	2	0	0	0	0	0
10732_Bacteria;Proteobacteria;Alphaproteobacteria;Rhodobacterales;Rhodobacteraceae;uncultured	7	3	7	0	0	0	0	0	0	0	0	1	0	3	10	1	3	5	3	7	0	1	2	7	4	4	4	2	2	2	1	6	1	3	3	0	0	1	1	1	2	4	3	2	1	0	6	2	1
8994_Bacteria;Bacteroidetes;Flavobacteriia;Flavobacteriales;Flavobacteriaceae;Ulvibacter	0	0	0	21	18	30	25	26	11	9	6	0	3	3	11	16	2	2	1	2	0	0	0	0	0	1	0	0	0	0	0	0	0	0	0	0	0	0	0	0	0	0	0	1	0	3	8	35	16
5122_Bacteria;Proteobacteria;Gammaproteobacteria;KI89A clade	0	1	0	0	0	0	0	0	0	0	0	0	0	1	8	4	4	6	11	26	1	0	1	4	25	16	15	26	21	6	1	1	1	1	0	0	0	0	0	0	0	0	0	0	0	0	0	0	0
4600_Bacteria;Proteobacteria;Gammaproteobacteria;Legionellales;Coxiellaceae;Coxiella	13	3	5	0	0	0	0	0	0	0	0	0	0	0	0	0	0	0	0	0	0	0	0	0	0	0	0	0	0	1	2	0	0	0	0	0	0	0	0	0	0	0	0	0	0	0	0	0	0
2553_Bacteria;Proteobacteria;Gammaproteobacteria;KI89A clade	0	0	0	0	0	0	0	2	1	0	0	3	0	1	3	1	1	2	4	2	0	0	1	3	2	2	2	1	2	3	0	3	1	0	0	5	1	1	1	1	0	0	0	0	0	0	2	7	4
5952_Bacteria;Proteobacteria;Deltaproteobacteria;Desulfobacterales;Desulfobulbaceae;Desulfotalea	0	3	1	1	1	1	5	7	3	4	0	8	0	1	2	0	0	1	1	1	2	3	5	4	8	4	5	1	12	1	1	11	3	2	0	14	1	5	4	1	5	1	1	3	3	3	3	6	1
1678_Bacteria;Proteobacteria;Gammaproteobacteria;Pseudomonadales;Moraxellaceae;Perlucidibaca	0	0	0	0	1	1	0	0	0	0	20	0	0	0	0	0	0	0	0	0	0	0	3	1	0	0	0	63	1	0	0	0	1	0	1	0	0	0	6	1	0	0	13	0	0	0	0	0	0
7051_Bacteria;Proteobacteria;Alphaproteobacteria;Rhodospirillales;Rhodospirillaceae;Magnetospira	0	1	3	0	0	0	1	1	0	2	4	46	3	0	1	1	0	2	0	0	0	0	0	5	0	2	10	7	1	7	29	14	24	35	5	1	2	24	8	2	16	30	12	3	8	16	17	5	4
6817_Bacteria;Proteobacteria;Gammaproteobacteria;Pseudomonadales;Moraxellaceae;Perlucidibaca	0	0	0	0	0	0	0	0	0	0	1	0	0	0	0	0	0	0	0	0	0	0	0	0	0	0	0	0	0	0	0	0	0	0	0	0	0	0	0	0	0	0	0	0	0	0	0	0	0
6723_Bacteria;Bacteroidetes;Flavobacteriia;Flavobacteriales;Flavobacteriaceae;NS5 marine group	1	0	0	0	0	0	0	0	0	0	0	0	0	1	14	19	18	11	4	6	1	1	1	3	1	1	0	3	0	0	1	0	1	2	3	4	1	2	4	2	4	0	2	2	0	3	1	10	1
9650_Bacteria;Cyanobacteria;Chloroplast	3	1	2	0	1	0	0	0	0	0	0	0	0	0	0	0	0	1	0	0	1	0	0	1	1	1	0	0	2	1	0	4	2	2	7	4	1	2	6	7	8	14	17	13	22	7	14	12	7
11584_Bacteria;Cyanobacteria;Chloroplast	1	2	0	0	0	1	0	1	1	0	0	0	0	0	0	0	0	0	0	0	0	0	1	0	17	3	2	41	21	20	32	3	0	5	3	0	0	1	20	7	1	0	12	5	11	8	0	0	25
4364_Bacteria;Proteobacteria;Alphaproteobacteria;Rickettsiales;Mitochondria	14	13	9	0	0	0	0	0	0	0	0	0	0	2	0	0	0	0	0	0	0	0	0	0	0	1	0	0	0	0	0	2	9	10	12	10	1	1	1	0	0	0	0	0	0	0	0	0	0
10463_Bacteria;Proteobacteria;Gammaproteobacteria;Oceanospirillales;Oceanospirillaceae;Pseudospirillum	0	0	0	1	5	6	7	10	10	13	11	3	0	0	1	0	0	2	0	2	1	0	0	0	0	0	0	0	1	0	1	1	1	3	3	0	0	1	2	2	1	2	0	4	0	1	2	1	10
9428_Bacteria;Proteobacteria;Gammaproteobacteria;Salinisphaerales;Salinisphaeraceae;Salinisphaera	0	0	1	1	1	1	0	0	0	0	0	1	0	4	1	8	5	0	0	1	0	2	2	0	0	2	0	3	4	8	7	0	1	5	12	0	0	2	6	12	6	0	13	3	0	0	0	1	0
9200_Bacteria;Bacteroidetes;Flavobacteriia;Flavobacteriales;Flavobacteriaceae;Polaribacter	0	0	0	1	1	1	6	9	25	29	26	2	0	2	3	2	0	0	0	0	1	0	0	0	0	0	0	0	0	0	0	0	0	0	0	0	0	0	0	0	0	0	0	0	0	0	0	0	5
3923_Bacteria;Bacteroidetes;Sphingobacteriia;Sphingobacteriales;Saprospiraceae;uncultured	0	1	1	0	0	0	0	0	0	0	0	8	0	14	175	93	34	7	4	1	0	0	0	0	1	0	0	0	0	0	0	1	0	0	0	0	0	0	0	0	0	1	0	0	0	0	0	0	0
3033_NoRelative	4	4	0	1	0	0	1	0	2	0	0	1	0	0	0	0	0	0	0	0	2	1	1	4	1	3	1	0	10	0	1	10	0	2	0	3	0	0	4	0	6	1	0	0	0	3	0	0	0
3876_Bacteria;Proteobacteria;Alphaproteobacteria;Rhodobacterales;Rhodobacteraceae;uncultured	0	2	3	152	13	22	12	1	7	2	0	0	0	0	0	0	0	0	0	0	0	0	0	0	0	0	0	0	0	0	0	1	39	43	4	1	7	71	12	16	46	86	14	6	4	0	0	0	1
8087_Bacteria;Proteobacteria;Epsilonproteobacteria;Campylobacterales;Campylobacteraceae;Arcobacter	0	0	0	0	0	0	0	0	0	0	0	4	0	0	0	0	0	0	0	0	1	0	0	0	0	0	0	0	0	0	0	0	0	0	0	0	0	0	0	0	0	0	0	0	0	0	1	1	0
5787_Bacteria;Bacteroidetes;Flavobacteriia;Flavobacteriales;Flavobacteriaceae;uncultured	4	7	5	1	0	0	0	1	0	1	1	16	14	10	1	24	3	3	4	6	5	1	2	2	0	1	1	1	2	2	2	6	1	2	3	3	3	0	3	0	1	1	3	2	0	4	7	9	6
10971_Bacteria;Bacteroidetes;Flavobacteriia;Flavobacteriales;Flavobacteriaceae;Polaribacter	6	3	2	2	2	0	1	2	2	1	2	4	0	2	0	2	0	1	8	5	6	6	0	0	0	6	3	4	11	3	0	8	1	1	0	1	2	1	1	3	2	3	2	2	0	1	2	1	0
9605_Bacteria;Firmicutes;Erysipelotrichia;Erysipelotrichales;Erysipelotrichaceae;[Anaerorhabdus] furcosa group	0	0	0	0	0	0	0	1	1	0	0	73	0	0	0	0	0	0	0	0	1	1	2	0	3	0	1	0	0	0	0	0	0	0	0	0	0	0	0	2	0	1	0	0	0	0	0	0	0
6042_Bacteria;Bacteroidetes;Flavobacteriia;Flavobacteriales;Flavobacteriaceae;Algibacter	5	1	0	3	0	0	1	1	9	0	2	45	1	0	0	0	0	0	1	1	1	2	0	1	0	0	1	0	5	2	1	6	0	3	0	2	0	2	6	0	3	0	2	6	0	8	5	7	0
5843_Bacteria;Bacteroidetes;Flavobacteriia;Flavobacteriales;Flavobacteriaceae;Marixanthomonas	0	0	0	0	0	0	0	0	0	0	0	0	0	2	1	1	5	0	0	2	0	1	1	1	0	1	1	5	1	0	1	0	1	1	6	0	0	1	0	0	1	0	4	2	1	0	0	0	0
10233_Bacteria;Proteobacteria;Gammaproteobacteria;Cellvibrionales;Porticoccaceae;SAR92 clade	6	10	16	5	1	2	0	2	3	0	4	0	0	0	0	0	0	0	0	0	0	0	0	0	0	1	4	1	1	3	8	16	8	10	10	11	8	5	4	11	6	8	5	6	1	2	8	17	21
6147_Bacteria;Proteobacteria;Alphaproteobacteria;Rickettsiales;SAR116 clade	5	12	9	0	0	1	0	1	0	1	5	2	0	0	1	2	0	1	1	3	2	0	1	0	5	6	2	4	3	3	6	11	6	9	8	4	1	7	10	8	6	14	4	2	10	6	5	5	2
3424_Bacteria;Bacteroidetes;Flavobacteriia;Flavobacteriales;Cryomorphaceae;Owenweeksia	0	0	0	0	0	0	0	0	0	0	1	0	0	1	0	1	0	0	1	0	0	1	4	39	4	5	2	0	1	0	0	1	1	0	0	0	0	1	0	0	0	0	1	0	0	0	1	4	0
8727_Bacteria;Proteobacteria;Alphaproteobacteria;Rhodobacterales;Rhodobacteraceae;Jannaschia	0	0	0	0	0	1	0	0	9	0	0	23	0	3	6	30	30	1	8	1	2	2	6	6	0	23	0	2	8	11	5	0	0	0	1	0	1	0	1	1	0	0	0	1	0	0	0	0	0
7216_Bacteria;Cyanobacteria;Chloroplast	0	1	2	1	0	0	0	0	0	0	0	2	0	0	0	1	2	2	1	1	2	0	1	1	0	2	1	0	0	0	0	1	3	2	14	5	3	2	8	10	3	5	4	3	9	32	34	29	12
7182_Bacteria;Cyanobacteria;Chloroplast	1	2	4	0	0	0	0	0	0	0	0	2	0	0	0	1	2	3	2	4	6	0	6	14	0	1	1	1	0	0	3	4	6	3	4	4	4	0	12	5	10	8	8	6	8	0	0	1	0
5922_Bacteria;Proteobacteria;Gammaproteobacteria;Cellvibrionales;Halieaceae;OM60(NOR5) clade	10	16	12	1	0	0	0	0	0	0	0	0	0	0	0	0	0	0	0	0	0	0	0	0	0	0	0	0	1	6	5	9	3	5	0	3	0	0	1	0	0	0	0	0	0	0	0	0	0
3753_Bacteria;Bacteroidetes;Sphingobacteriia;Sphingobacteriales;NS11-12 marine group	2	0	2	0	0	0	0	0	0	0	0	61	59	79	55	25	5	0	0	0	1	0	0	3	0	0	2	6	2	1	0	0	1	0	0	0	0	0	0	0	0	0	0	0	0	0	0	0	0
588_NoRelative	8	5	8	24	2	9	14	13	2	0	0	0	0	0	0	0	0	0	0	0	2	0	0	3	1	2	8	6	0	14	37	10	13	11	22	11	16	14	11	4	7	8	0	0	10	2	5	2	2
11791_Bacteria;Proteobacteria;Gammaproteobacteria;Alteromonadales;Psychromonadaceae;Psychromonas	1	4	2	0	0	0	0	1	3	1	2	10	0	0	1	2	0	0	0	5	0	1	2	6	1	0	3	2	6	0	0	9	0	2	0	5	0	1	3	1	0	0	0	1	0	6	3	7	0
5257_Bacteria;Proteobacteria;Betaproteobacteria;Methylophilales;Methylophilaceae;OM43 clade	1	7	6	0	0	1	0	1	0	1	2	3	1	1	5	1	5	3	2	3	1	1	4	1	6	3	6	3	2	2	7	9	9	6	3	8	7	6	12	9	6	7	5	5	2	1	0	1	2
632_Bacteria;Actinobacteria;Acidimicrobiia;Acidimicrobiales;Sva0996 marine group	3	7	4	1	0	1	2	0	0	0	1	14	6	2	3	8	5	8	1	3	0	1	2	0	2	3	1	5	3	5	11	20	14	10	7	14	10	14	12	15	13	22	17	10	7	3	4	2	6
91_Bacteria;Bacteroidetes;Flavobacteriia;Flavobacteriales;Cryomorphaceae;Owenweeksia	1	0	0	2	0	4	1	1	3	18	85	14	14	30	38	14	2	9	4	2	0	3	2	3	3	0	0	2	1	2	0	0	0	0	3	2	0	0	0	0	0	1	0	1	1	0	1	4	15
4376_Bacteria;Cyanobacteria;Chloroplast	2	2	0	1	3	1	0	0	0	0	0	0	0	0	0	0	0	1	0	0	0	0	0	0	2	0	0	0	1	0	2	4	4	1	0	1	0	1	3	1	3	4	2	1	1	2	4	9	1
7908_Bacteria;Actinobacteria;Acidimicrobiia;Acidimicrobiales;OM1 clade;Candidatus Actinomarina	4	4	2	0	0	0	0	0	0	0	0	0	4	0	0	8	11	16	19	11	8	9	14	13	5	3	3	4	3	4	2	5	2	2	2	1	5	3	5	3	3	2	2	2	4	0	0	0	2
9848_Bacteria;Proteobacteria;Alphaproteobacteria;Rhodobacterales;Rhodobacteraceae;uncultured	1	0	0	3	0	0	0	0	11	0	0	0	0	10	2	8	5	3	0	0	0	4	3	34	2	8	15	13	4	9	4	2	5	1	0	0	0	0	0	0	1	0	0	0	0	0	1	2	1
8104_Bacteria;Proteobacteria;Gammaproteobacteria;Pseudomonadales;Moraxellaceae;Psychrobacter	0	0	0	0	1	0	0	0	1	0	2	4	0	0	0	5	13	0	9	0	0	0	1	0	0	0	2	3	1	2	2	0	1	2	0	1	0	0	2	0	0	0	1	4	0	0	1	0	0
4844_Bacteria;Bacteroidetes;Flavobacteriia;Flavobacteriales;Flavobacteriaceae;Dokdonia	0	0	0	4	6	0	0	1	134	0	0	3	0	0	2	3	1	0	1	0	0	1	0	0	0	0	0	2	0	2	0	0	1	0	1	2	0	0	3	3	7	3	2	2	1	0	2	0	11
12824_Bacteria;Proteobacteria;Gammaproteobacteria;Oceanospirillales;SAR86 clade	2	2	12	0	0	0	0	0	0	0	1	0	0	0	0	0	0	4	3	5	4	1	4	10	7	13	6	1	4	1	2	3	2	0	2	4	4	1	7	12	2	3	3	3	2	2	4	1	0
4948_Bacteria;Proteobacteria;Alphaproteobacteria;SAR11 clade Surface 2	4	8	7	0	0	0	1	0	0	0	0	0	0	1	0	2	0	2	1	0	2	0	2	0	5	3	4	2	3	2	6	5	2	7	2	3	2	5	8	8	4	6	4	3	2	1	1	1	0
2678_Bacteria;Bacteroidetes;Sphingobacteriia;Sphingobacteriales;Saprospiraceae;Lewinella	1	0	2	2	0	2	10	4	31	6	3	1	0	7	2	11	13	8	13	31	6	4	12	3	10	7	0	0	3	0	1	0	0	0	0	1	0	0	0	3	3	2	0	3	0	1	1	2	8
11471_Bacteria;Proteobacteria;Alphaproteobacteria;Rhodobacterales;Rhodobacteraceae;Amylibacter	0	0	1	4	2	4	4	11	6	7	8	5	0	1	3	4	4	2	5	2	2	1	2	7	2	1	0	0	0	1	0	0	0	1	1	1	2	0	1	3	1	2	1	1	2	1	1	2	5
1779_Bacteria;Cyanobacteria;Chloroplast	0	1	0	0	0	0	0	0	0	0	0	4	5	4	1	7	6	16	8	13	9	0	0	2	1	1	0	0	0	0	0	0	0	0	0	0	0	1	0	0	0	0	0	1	0	4	3	2	0
1377_Bacteria;Proteobacteria;Gammaproteobacteria;Vibrionales;Vibrionaceae;Vibrio	1	1	1	0	0	0	0	0	0	0	0	7	0	0	0	0	0	0	1	1	1	0	3	3	0	3	8	1	1	1	0	3	0	0	0	2	0	0	0	0	0	0	0	1	0	0	0	0	1
5606_Bacteria;Proteobacteria;Gammaproteobacteria;Alteromonadales;Psychromonadaceae;Psychromonas	0	0	0	0	0	0	0	0	0	0	0	0	0	0	0	0	0	4	0	0	0	0	0	0	1	1	3	3	5	3	0	0	0	0	0	0	0	0	0	0	0	0	0	0	0	0	0	0	0
9408_Bacteria;Proteobacteria;Gammaproteobacteria;Oceanospirillales;Oceanospirillaceae;Pseudospirillum	4	6	10	0	0	1	0	0	0	0	0	0	0	0	0	0	0	1	1	3	2	0	0	3	3	2	5	1	3	4	7	13	15	25	11	5	6	8	6	5	3	8	9	1	5	3	1	1	0
7997_Bacteria;Proteobacteria;Gammaproteobacteria;Alteromonadales;Alteromonadaceae;Marinobacter	0	0	0	0	0	0	0	0	0	0	0	2	0	0	1	1	1	0	0	0	0	0	1	0	3	2	2	0	0	0	0	1	0	0	0	0	0	0	3	0	1	0	0	0	1	2	0	31	4
5018_NoRelative	0	0	0	0	0	0	0	0	0	0	0	0	0	0	0	0	0	0	0	0	0	0	0	0	0	0	0	0	0	0	0	0	0	0	0	0	0	0	0	0	0	0	0	0	0	0	8	0	0
2055_Bacteria;Proteobacteria;Alphaproteobacteria;Rickettsiales;Rickettsiaceae;uncultured	0	0	0	62	24	22	9	12	4	4	2	1	0	3	1	1	9	2	0	0	0	2	1	0	2	2	0	0	4	5	2	0	2	14	7	6	4	2	10	11	7	6	6	8	7	9	26	14	16
3514_Bacteria;Proteobacteria;Gammaproteobacteria;Oceanospirillales;OM182 clade	6	7	7	0	0	0	0	0	0	0	0	0	0	0	0	0	2	0	3	8	1	0	5	9	6	9	0	1	3	5	3	4	2	2	6	5	1	3	4	1	1	2	2	3	1	1	3	0	0
2660_Bacteria;Bacteroidetes;Sphingobacteriia;Sphingobacteriales;NS11-12 marine group	0	0	1	8	1	25	70	30	72	35	46	53	23	11	0	1	1	0	0	0	0	0	0	0	0	0	0	1	0	0	0	1	0	0	0	0	0	0	0	0	0	0	0	2	1	4	5	0	0
1355_Bacteria;Bacteroidetes;Flavobacteriia;Flavobacteriales;NS9 marine group	27	47	10	7	3	0	0	0	0	0	0	0	0	0	1	1	0	1	0	0	0	0	0	0	0	0	0	0	0	0	1	2	1	0	29	38	24	9	6	9	4	11	8	13	2	2	4	4	0
11228_Bacteria;Proteobacteria;Gammaproteobacteria;Xanthomonadales;JTB255 marine benthic group	1	3	5	5	1	5	4	5	2	1	1	1	0	0	0	0	0	3	1	0	0	0	3	1	5	2	5	4	0	8	5	16	5	2	3	3	2	3	6	2	4	0	3	4	1	3	3	2	2
9863_Bacteria;Proteobacteria;Alphaproteobacteria;Rhodobacterales;Rhodobacteraceae;uncultured	3	1	1	4	1	0	1	2	1	0	1	11	4	6	5	10	8	10	8	2	1	6	6	10	3	1	0	1	0	2	1	0	1	7	3	2	2	0	2	2	3	4	5	3	3	0	2	6	2
5298_Bacteria;Proteobacteria;Alphaproteobacteria;Rickettsiales;SHWN-night2	1	3	1	0	0	0	0	1	0	0	0	15	13	1	2	17	28	11	13	2	5	0	2	1	3	1	1	1	2	5	0	3	2	0	1	2	1	1	2	0	0	1	3	0	0	1	0	0	0
12098_Bacteria;Proteobacteria;Gammaproteobacteria;Oceanospirillales;Oceanospirillaceae;Marinobacterium	1	2	0	3	3	2	1	3	3	0	9	0	1	0	1	0	1	1	0	1	1	0	2	0	4	5	6	2	3	0	3	4	6	3	9	8	2	1	3	7	4	5	3	3	5	12	10	11	4
7821_Bacteria;Bacteroidetes;Flavobacteriia;Flavobacteriales;Cryomorphaceae;Fluviicola	0	0	0	0	0	0	0	0	0	0	0	1	0	0	0	1	1	0	0	0	0	0	0	0	0	0	0	0	0	0	3	8	2	3	0	1	1	1	1	10	10	32	57	93	133	52	18	9	1
6261_Bacteria;Gemmatimonadetes;Gemmatimonadetes;BD2-11 terrestrial group	6	8	9	0	0	0	0	0	0	0	0	1	0	0	0	0	0	0	0	1	4	0	0	7	5	8	12	5	4	5	3	16	3	1	0	0	0	0	0	1	1	0	0	0	0	0	0	0	0
5648_Bacteria;Proteobacteria;Gammaproteobacteria;Legionellales;Coxiellaceae;Coxiella	0	0	0	0	0	0	0	0	0	0	0	1	2	0	0	17	30	2	2	0	0	0	0	1	0	1	0	0	0	0	0	0	0	0	0	0	0	0	0	0	0	0	0	0	0	0	0	0	0
5197_Bacteria;Planctomycetes;Planctomycetacia;Planctomycetales;Planctomycetaceae;Rubripirellula	0	0	0	0	0	0	0	0	0	0	0	3	11	2	0	35	62	7	28	77	7	0	0	11	3	0	0	0	0	0	0	0	0	0	0	0	0	0	0	0	0	0	0	0	0	0	0	0	0
4363_Bacteria;Cyanobacteria;Chloroplast	7	7	5	1	0	1	1	0	1	2	0	2	0	0	0	0	4	3	0	0	0	0	0	4	4	7	5	3	5	2	3	4	3	3	1	1	0	2	0	1	1	2	0	0	0	0	1	2	0
11658_Bacteria;Proteobacteria;Gammaproteobacteria;Cellvibrionales;Porticoccaceae;SAR92 clade	3	5	5	1	1	0	0	0	1	0	1	0	0	0	0	0	0	2	0	0	0	0	0	2	4	4	6	1	2	5	7	15	5	0	9	11	4	2	5	5	7	20	9	6	8	9	25	18	23
1730_Bacteria;Fusobacteria;Fusobacteriia;Fusobacteriales;boneC3G7	2	0	0	0	0	0	0	0	3	2	0	8	0	0	0	0	0	0	1	0	1	0	1	0	0	0	3	0	0	0	3	2	7	17	0	4	5	8	4	1	3	0	4	1	0	15	4	10	2
6581_Bacteria;Proteobacteria;Gammaproteobacteria;Oceanospirillales;OM182 clade	0	1	3	8	0	4	2	1	1	1	6	1	0	0	1	0	1	0	1	3	1	1	0	5	3	0	1	0	1	0	6	1	2	4	10	9	6	2	1	6	4	6	9	3	10	10	15	21	10
11840_Bacteria;Proteobacteria;Gammaproteobacteria;Oceanospirillales;ZD0405	0	0	0	0	0	0	0	0	0	0	0	0	0	0	0	0	2	3	8	3	3	0	7	6	4	7	2	1	2	2	3	6	5	3	12	13	6	7	10	7	6	7	6	6	6	0	4	2	5
11640_Bacteria;Proteobacteria;Gammaproteobacteria;Cellvibrionales;Porticoccaceae;SAR92 clade	0	0	1	1	0	0	1	0	1	2	30	2	0	1	3	0	0	10	3	1	0	0	0	1	0	1	2	0	0	0	1	1	1	0	2	2	1	0	1	1	1	1	0	0	0	0	5	16	27
5214_Bacteria;Proteobacteria;Gammaproteobacteria;Alteromonadales;Alteromonadaceae	0	0	2	0	0	0	1	1	0	0	0	3	1	11	10	27	0	1	0	2	2	0	1	1	1	9	5	5	7	7	0	2	1	6	10	5	4	2	1	1	0	1	1	0	0	0	0	0	0
8201_Bacteria;Proteobacteria;Betaproteobacteria;Methylophilales;Methylophilaceae;OM43 clade	6	8	13	0	0	0	1	0	2	0	0	1	0	0	1	0	4	1	1	0	1	0	1	2	4	4	5	1	0	1	7	12	6	3	4	1	4	3	6	5	0	2	3	5	2	0	0	0	0
4740_Bacteria;Cyanobacteria;Chloroplast	0	0	0	0	0	0	0	0	0	0	0	16	1	0	0	0	2	8	0	2	0	0	1	0	0	0	0	0	0	0	0	0	0	0	0	0	4	4	17	26	23	34	24	20	10	12	1	5	3
12375_Bacteria;Proteobacteria;Gammaproteobacteria;Alteromonadales;Psychromonadaceae;Psychromonas	0	2	0	0	0	1	0	1	4	2	0	5	0	0	0	0	0	1	0	1	0	0	1	2	1	1	1	0	9	2	3	11	0	6	0	3	0	0	3	0	3	0	0	1	0	5	1	18	2
3280_Bacteria;Proteobacteria;Gammaproteobacteria;Oceanospirillales;Oceanospirillaceae;Reinekea	4	2	1	0	0	0	0	2	0	1	0	12	0	1	0	0	0	1	7	6	12	2	1	4	3	24	5	3	4	0	2	9	0	0	0	3	0	1	0	0	1	0	0	4	0	1	0	1	0
1578_Bacteria;Bacteroidetes;Flavobacteriia;Flavobacteriales;Flavobacteriaceae;Nonlabens	0	0	0	0	0	0	0	0	1	0	0	2	0	0	0	1	2	0	0	0	0	0	0	0	0	0	0	0	0	0	0	0	0	0	0	0	0	0	0	1	0	0	1	1	0	0	1	0	0
12103_Bacteria;Proteobacteria;Gammaproteobacteria;Oceanospirillales;SAR86 clade	5	5	4	3	0	0	0	0	0	0	1	4	0	1	0	3	1	2	2	7	6	1	9	11	8	2	8	9	1	7	3	5	4	5	5	3	3	8	6	5	4	14	12	3	7	7	3	3	3
11756_Bacteria;Proteobacteria;Gammaproteobacteria;Oceanospirillales;Oceanospirillaceae;Marinomonas	0	0	0	0	0	0	0	0	0	0	0	0	0	0	0	0	0	0	1	1	2	0	1	1	0	0	0	0	0	0	0	0	0	0	0	0	0	0	0	0	0	0	0	0	0	0	0	0	0
10252_Bacteria;Proteobacteria;Gammaproteobacteria;Pseudomonadales;Moraxellaceae;Psychrobacter	0	0	0	0	0	0	0	0	2	0	0	1	0	0	2	38	141	0	0	0	0	0	0	0	0	0	0	0	3	2	0	0	0	2	1	0	0	1	12	9	1	2	24	1	0	1	2	1	0
8938_Bacteria;Proteobacteria;Alphaproteobacteria;Rickettsiales;SAR116 clade	0	0	1	0	0	0	0	0	0	0	0	0	0	0	0	0	0	0	0	0	0	0	1	0	5	2	1	0	3	1	0	1	0	0	0	0	0	0	0	0	0	0	0	0	0	0	0	1	0
5779_Bacteria;Proteobacteria;Alphaproteobacteria;Rhodobacterales;Rhodobacteraceae;Octadecabacter	0	0	0	0	0	0	0	0	0	0	0	3	0	0	0	0	1	0	2	1	0	2	0	0	0	0	0	0	2	1	1	1	0	0	3	0	3	0	6	5	20	11	358	51	0	0	28	0	0
4780_Bacteria;Cyanobacteria;Chloroplast	0	0	0	0	1	0	0	0	0	0	0	1	0	1	0	0	0	1	1	3	0	0	0	0	1	0	2	0	0	0	1	4	5	0	5	4	2	0	4	5	8	7	7	3	4	1	8	7	1
6909_Bacteria;Cyanobacteria;Chloroplast	16	16	21	0	0	0	0	0	0	0	0	0	0	1	0	0	1	3	3	6	9	0	5	13	1	9	6	2	0	0	0	0	0	0	0	0	0	0	0	0	0	0	0	0	0	0	0	0	0
9066_Bacteria;Planctomycetes;Planctomycetacia;Planctomycetales;Planctomycetaceae;Planctomyces	3	3	2	0	0	0	0	0	0	0	0	10	4	0	0	4	4	39	14	43	8	3	12	77	7	5	6	3	0	7	3	6	1	1	3	0	1	0	2	2	1	4	0	0	0	0	0	0	0
4051_Bacteria;Verrucomicrobia;Verrucomicrobiae;Verrucomicrobiales;DEV007	1	2	0	0	0	1	1	2	4	2	2	0	1	0	0	0	0	0	0	4	0	0	0	1	0	0	2	4	0	2	1	4	1	6	2	0	2	1	3	1	1	2	1	0	0	10	11	6	3
8246_Bacteria;Bacteroidetes;Flavobacteriia;Flavobacteriales;Cryomorphaceae;Owenweeksia	4	3	2	1	0	1	1	1	0	0	2	5	1	0	0	2	0	3	0	1	0	0	0	3	0	2	0	1	0	3	16	9	9	23	2	2	2	4	4	1	6	7	3	4	5	3	4	3	1
4506_Bacteria;Proteobacteria;Gammaproteobacteria;Chromatiales;Ectothiorhodospiraceae	5	7	3	2	1	1	4	1	0	1	0	5	1	0	2	1	1	0	3	2	0	0	2	0	2	4	4	7	3	4	8	3	3	7	2	6	1	3	6	5	4	0	1	2	4	4	3	7	3
7349_Bacteria;Proteobacteria;Alphaproteobacteria;Rhodobacterales;Rhodobacteraceae;uncultured	4	2	11	4	1	3	2	3	0	2	7	7	2	0	1	4	1	3	2	2	4	0	2	3	2	2	0	0	0	1	1	3	2	5	12	3	6	6	10	9	7	18	20	17	9	13	16	13	8
4412_Bacteria;Proteobacteria;Alphaproteobacteria;OCS116 clade	11	11	19	0	0	0	0	1	0	0	0	0	0	0	0	0	0	0	0	0	0	0	0	0	0	0	0	0	0	1	8	15	7	7	5	16	15	15	16	13	8	18	7	9	2	2	0	0	1
11609_Bacteria;Actinobacteria;Acidimicrobiia;Acidimicrobiales;OM1 clade;Candidatus Actinomarina	5	4	5	0	0	0	0	0	0	0	0	0	0	0	0	11	9	12	10	3	7	10	9	8	9	8	2	1	2	4	2	7	1	1	3	5	4	3	4	4	2	7	3	1	1	2	0	0	2
10400_Bacteria;Bacteroidetes;Flavobacteriia;Flavobacteriales;Cryomorphaceae;Owenweeksia	0	0	0	1	0	0	0	1	1	2	0	1	0	0	1	0	0	0	0	0	0	0	0	0	0	0	0	0	0	0	1	0	1	2	18	19	19	9	22	21	17	29	26	19	24	10	28	27	4
8666_Bacteria;Proteobacteria;Alphaproteobacteria;Rickettsiales;SAR116 clade	7	6	5	0	0	0	0	0	0	0	0	3	4	2	1	2	0	6	2	13	5	0	5	6	9	5	3	0	6	1	7	6	0	0	4	6	7	3	8	4	4	3	2	4	0	0	1	0	1
7591_Bacteria;Proteobacteria;Alphaproteobacteria;Rhodobacterales;Rhodobacteraceae;Nereida	1	0	0	0	0	0	1	1	2	0	0	1	1	1	1	0	0	0	1	0	6	4	0	0	0	0	0	0	0	0	0	0	0	0	0	1	0	1	0	0	1	0	0	0	0	1	0	1	1
12152_Archaea;Euryarchaeota;Thermoplasmata;Thermoplasmatales;Marine Group II	0	0	3	0	0	0	0	0	0	0	0	0	0	0	0	0	0	0	0	0	0	0	0	3	0	7	30	22	7	9	6	5	0	2	0	0	0	0	0	0	0	1	0	0	0	0	0	0	0
9708_Bacteria;Cyanobacteria;Chloroplast	0	0	0	0	0	0	0	0	0	0	0	0	0	0	0	0	0	0	0	0	0	0	0	0	0	0	4	5	0	0	0	0	0	0	0	0	0	0	0	0	0	0	0	0	0	0	0	0	0
6886_Bacteria;Proteobacteria;Betaproteobacteria;Methylophilales;Methylophilaceae;OM43 clade	20	15	18	0	0	0	0	0	0	0	0	0	0	0	0	1	1	3	0	4	4	0	3	8	2	3	2	1	0	4	11	21	11	20	11	1	4	1	4	1	1	1	0	0	0	2	0	0	0
4321_Bacteria;Cyanobacteria;Chloroplast	2	3	1	14	6	17	33	30	14	3	7	0	0	0	0	0	0	0	0	0	0	0	0	0	0	0	1	0	0	0	2	2	0	2	0	2	0	2	1	7	7	2	8	10	49	137	89	57	21
1482_Bacteria;Proteobacteria;Gammaproteobacteria;Oceanospirillales;OM182 clade	0	0	1	0	0	0	0	0	0	0	0	0	0	1	1	0	1	2	3	6	4	1	1	2	10	4	2	8	9	17	6	5	7	0	0	0	0	0	0	0	0	0	0	0	0	0	1	0	0
11729_Bacteria;Proteobacteria;Betaproteobacteria;Methylophilales;Methylophilaceae;OM43 clade	2	9	8	0	1	0	0	1	4	3	27	1	1	1	1	1	0	1	3	2	1	0	3	2	3	5	3	4	2	1	9	6	2	2	6	3	1	3	10	21	2	0	5	3	1	0	0	1	1
11345_Bacteria;Proteobacteria;Alphaproteobacteria;Rhodobacterales;Rhodobacteraceae;uncultured	4	1	6	0	0	0	0	0	0	0	0	0	1	1	0	14	7	17	9	16	9	11	15	16	3	4	2	1	0	0	2	4	5	7	2	1	1	1	7	2	2	2	4	1	2	5	2	1	1
11577_Bacteria;Cyanobacteria;Chloroplast	0	0	0	13	6	11	2	3	2	1	0	2	0	0	0	0	1	6	4	2	3	0	0	6	2	0	2	0	0	0	0	0	0	0	0	0	0	0	0	0	0	0	0	0	0	0	0	0	3
3850_Bacteria;Proteobacteria;Gammaproteobacteria;Pseudomonadales;Moraxellaceae;Perlucidibaca	0	0	0	0	1	0	0	0	0	0	17	0	0	0	0	0	0	0	0	0	0	0	0	1	0	0	0	16	0	0	1	0	0	0	0	0	0	1	1	2	1	0	6	1	0	1	0	0	0
11889_Bacteria;Bacteroidetes;Flavobacteriia;Flavobacteriales;Flavobacteriaceae;Tenacibaculum	1	2	0	13	4	5	4	5	2	0	2	0	0	1	6	9	3	9	1	0	0	2	2	0	3	0	1	0	0	0	0	1	0	0	3	2	0	0	1	3	2	0	6	2	4	2	8	8	6
11349_Bacteria;Proteobacteria;Alphaproteobacteria;Rhodobacterales;Rhodobacteraceae;uncultured	0	0	2	5	3	0	0	0	2	0	0	1	0	18	1	6	7	3	3	4	0	5	2	4	0	3	0	3	1	0	0	0	0	1	0	0	0	1	0	0	4	0	2	2	0	0	0	3	0
7069_Bacteria;Proteobacteria;Alphaproteobacteria;Rhodospirillales;Rhodospirillaceae;AEGEAN-169 marine group	2	2	6	0	0	0	0	0	0	0	0	0	0	0	0	0	0	0	0	1	0	0	8	5	8	8	9	5	7	8	1	3	2	0	0	3	0	2	2	2	2	3	0	1	0	0	0	0	0
3329_Bacteria;Proteobacteria;Gammaproteobacteria;Oceanospirillales;Oceanospirillaceae;Reinekea	0	0	1	75	19	99	157	118	27	11	5	0	0	0	0	0	0	0	0	0	0	0	0	0	0	0	0	0	0	0	0	0	0	0	0	0	0	0	0	0	0	0	0	0	0	0	0	0	0
1902_Bacteria;Verrucomicrobia;Verrucomicrobiae;Verrucomicrobiales;Verrucomicrobiaceae;Roseibacillus	0	0	0	2	0	2	4	2	3	19	158	0	0	1	1	0	0	0	1	0	0	0	0	0	0	0	0	0	0	0	0	0	0	0	0	0	0	1	1	0	2	1	2	2	0	3	2	2	0
1321_Bacteria;Proteobacteria;Gammaproteobacteria;34P16	19	19	7	6	13	68	75	59	269	1	0	0	0	0	0	0	0	0	0	0	0	0	0	0	0	0	0	0	0	0	0	0	0	0	0	0	0	0	0	0	0	0	1	0	0	0	0	4	0
792_Bacteria;Proteobacteria;Gammaproteobacteria;Alteromonadales;Alteromonadaceae;Agarivorans	5	6	1	0	0	1	0	0	1	0	0	0	0	0	2	1	1	2	0	3	0	0	2	2	4	6	8	3	3	3	1	1	0	0	0	0	0	0	0	1	0	1	1	3	1	0	2	1	3
11354_Bacteria;Proteobacteria;Alphaproteobacteria;Rhodobacterales;Rhodobacteraceae;Planktomarina	1	2	3	55	3	15	10	9	7	6	6	1	0	3	6	5	1	1	4	3	2	2	4	2	1	1	0	0	0	0	3	3	2	14	2	1	1	3	3	2	8	17	6	0	6	1	1	4	6
7936_Bacteria;Proteobacteria;Alphaproteobacteria;SAR11 clade	5	2	4	0	0	6	6	3	0	4	16	9	0	0	0	0	0	1	0	6	1	0	0	1	0	1	3	1	2	0	5	6	5	10	9	10	11	12	19	11	9	11	12	9	7	16	12	4	6
6542_Bacteria;Bacteroidetes;Flavobacteriia;Flavobacteriales;NS9 marine group	2	2	0	0	0	0	0	0	0	0	0	8	11	1	0	5	6	16	16	17	17	1	4	32	1	10	6	4	0	1	1	1	0	0	1	0	0	0	0	0	0	0	0	0	0	1	0	0	0
5987_Bacteria;Bacteroidetes;Flavobacteriia;Flavobacteriales;Flavobacteriaceae;NS4 marine group	1	3	1	0	0	0	0	0	0	0	0	0	0	0	0	13	5	11	4	5	1	5	11	19	2	7	6	1	0	1	0	1	1	1	0	1	2	2	2	6	1	6	1	1	1	1	3	1	0
4451_Bacteria;Proteobacteria;Alphaproteobacteria;Sphingomonadales;Erythrobacteraceae;Erythrobacter	0	0	0	0	0	0	0	0	0	0	0	0	0	3	0	0	2	1	0	0	0	4	1	0	0	1	0	1	1	0	1	0	0	0	2	0	0	0	2	2	1	0	0	0	0	0	0	4	0
4063_NoRelative	0	0	0	0	0	0	0	0	0	0	0	1	0	0	0	0	0	0	0	0	0	0	0	0	0	0	0	0	0	0	0	0	0	0	0	0	0	0	0	1	0	0	0	0	0	0	0	0	0
615_Bacteria;Proteobacteria;Gammaproteobacteria;Xanthomonadales;JTB255 marine benthic group	5	1	6	4	1	2	1	0	1	0	0	1	1	0	0	1	0	0	2	0	1	0	6	0	7	10	3	3	0	4	4	7	3	2	0	7	3	2	3	0	0	0	1	0	1	1	3	0	1
8692_Bacteria;Proteobacteria;Alphaproteobacteria;Rhodospirillales;Rhodospirillaceae;uncultured	0	0	0	0	0	0	0	0	0	0	0	0	0	10	3	0	20	6	0	0	1	1	0	0	0	0	0	0	0	0	0	0	0	0	0	0	0	0	0	0	0	0	0	0	0	0	0	0	0
5170_NoRelative	0	0	0	0	0	0	0	0	0	0	0	1	0	0	0	0	0	0	0	0	0	0	0	0	0	0	0	0	0	0	0	0	0	0	0	0	0	0	0	0	0	0	0	0	0	0	0	0	0
4502_Bacteria;Proteobacteria;Gammaproteobacteria;Thiotrichales;Thiotrichaceae;Thiothrix	7	8	9	0	0	0	0	0	0	0	0	0	0	0	0	0	0	0	0	0	0	0	1	0	1	0	0	1	10	15	6	5	5	3	0	4	0	0	0	0	0	0	0	0	0	0	0	0	0
4149_Bacteria;Proteobacteria;Gammaproteobacteria;Legionellales;Legionellaceae;uncultured	0	0	0	0	0	0	0	2	1	5	41	21	16	39	1	0	2	0	0	0	0	0	0	0	0	0	0	0	0	0	1	0	0	1	1	1	0	0	0	0	1	1	0	0	3	46	28	14	132
5507_Bacteria;Proteobacteria;Gammaproteobacteria;Oceanospirillales;Alcanivoracaceae;Kangiella	0	0	0	0	0	0	0	0	2	0	0	12	0	2	4	3	3	0	0	1	0	1	1	1	0	0	0	2	0	0	0	0	0	1	1	0	0	1	28	12	11	0	48	6	0	0	0	0	0
2994_Bacteria;Proteobacteria;Deltaproteobacteria;Desulfobacterales;Desulfobulbaceae;Desulforhopalus	0	3	1	0	0	0	0	1	0	1	0	5	1	1	6	0	0	0	1	2	1	8	2	0	7	3	2	0	6	0	0	5	0	1	0	3	0	2	3	0	7	1	0	1	0	0	1	1	1
12650_Bacteria;Bacteroidetes;Flavobacteriia;Flavobacteriales;Cryomorphaceae;Owenweeksia	2	1	2	2	1	0	0	0	0	0	0	0	0	1	3	1	0	0	0	1	0	1	0	1	4	5	1	1	0	1	3	1	1	2	1	3	0	1	1	4	3	1	0	2	0	0	1	1	0
2149_Bacteria;Proteobacteria;Alphaproteobacteria;Rhodobacterales;Rhodobacteraceae;Planktotalea	0	0	0	0	0	0	0	0	0	0	1	0	20	47	9	15	7	5	7	3	0	1	0	0	0	0	0	0	0	0	0	0	0	0	0	0	0	0	0	0	0	0	0	0	1	1	3	1	28
12482_Bacteria;Bacteroidetes;Flavobacteriia;Flavobacteriales;Flavobacteriaceae;NS5 marine group	0	0	1	1	0	1	0	0	0	0	0	2	1	0	0	3	0	3	3	0	2	0	1	3	0	0	0	0	0	1	0	0	0	2	4	1	4	1	5	5	10	12	33	39	17	12	8	13	5
12443_Bacteria;Proteobacteria;Gammaproteobacteria;Cellvibrionales;Halieaceae;Haliea	0	1	4	11	1	22	18	31	28	15	9	7	5	2	1	3	1	2	4	3	0	0	6	3	10	15	3	12	2	6	12	14	13	17	5	5	5	8	3	9	4	8	4	3	0	2	3	4	1
10548_Bacteria;Proteobacteria;Gammaproteobacteria;Oceanospirillales;ZD0405	10	6	2	0	0	0	0	0	0	0	0	0	0	0	0	0	0	0	0	2	0	0	0	1	0	1	0	0	5	6	1	4	1	2	0	2	0	0	0	0	0	0	0	0	0	0	0	0	0
9318_Bacteria;Proteobacteria;Gammaproteobacteria;Oceanospirillales;OM182 clade	3	2	9	1	0	0	0	0	0	0	3	0	0	0	0	0	0	1	1	5	0	0	2	9	9	10	4	0	4	1	3	4	0	1	5	9	5	3	3	5	3	5	3	2	1	4	6	5	5
9148_Bacteria;Actinobacteria;Actinobacteria;Micrococcales;Intrasporangiaceae;Ornithinimicrobium	0	1	0	1	1	0	0	0	2	0	0	1	0	2	1	3	0	0	0	0	1	1	1	0	0	2	0	0	0	0	0	0	0	1	1	1	0	2	0	3	0	0	1	6	0	0	1	0	0
7459_Bacteria;Marinimicrobia (SAR406 clade)	0	1	1	0	0	0	0	0	0	0	0	0	0	0	0	0	0	0	0	0	1	1	6	8	13	28	4	2	1	3	2	7	0	1	1	0	0	1	0	0	0	0	0	0	0	0	0	0	0
7454_Bacteria;Marinimicrobia (SAR406 clade)	3	2	7	0	0	0	0	0	0	0	0	0	0	0	0	0	0	0	0	2	3	0	0	9	19	8	9	0	3	3	0	5	3	0	0	1	0	0	1	1	0	0	0	0	0	0	0	0	0
3717_Bacteria;Bacteroidetes;Flavobacteriia;Flavobacteriales;Flavobacteriaceae;NS5 marine group	0	0	1	0	0	0	0	0	0	0	0	0	0	0	16	6	4	6	1	4	0	2	1	1	0	1	0	0	0	1	0	3	2	0	0	4	1	1	3	3	2	3	4	4	1	0	1	1	1
12792_Bacteria;Bacteroidetes;Flavobacteriia;Flavobacteriales;Flavobacteriaceae;uncultured	4	0	3	23	4	27	55	51	36	13	6	2	2	1	1	2	1	1	2	0	0	1	1	2	2	4	0	4	2	0	3	2	0	4	3	0	3	6	2	7	3	4	2	3	4	5	1	6	7
6689_Bacteria;Proteobacteria;Alphaproteobacteria;Rickettsiales;SAR116 clade	2	0	4	0	0	0	0	0	0	0	0	2	2	0	2	3	3	13	8	3	1	1	5	3	0	3	2	0	0	1	0	0	0	0	0	1	0	0	0	0	0	1	0	0	1	0	0	0	0
5551_Bacteria;Proteobacteria;Gammaproteobacteria;Vibrionales;Vibrionaceae;Catenococcus	0	0	0	0	0	0	0	0	0	0	0	10	0	0	0	0	3	2	0	0	0	0	0	0	0	0	0	1	0	0	0	0	0	0	0	0	0	0	0	0	0	0	1	0	0	0	0	0	0
3371_Bacteria;Cyanobacteria;Chloroplast	1	2	2	0	0	1	0	0	0	0	0	1	0	0	0	0	3	3	0	1	0	0	0	0	2	0	1	2	4	2	1	2	3	0	2	1	0	0	0	0	0	0	0	0	0	0	0	2	1
9090_Bacteria;Gemmatimonadetes;Gemmatimonadetes;BD2-11 terrestrial group	0	0	1	0	0	0	0	0	0	0	0	0	0	0	0	1	0	0	1	1	1	0	1	4	61	50	41	20	31	17	21	35	32	14	2	0	0	2	0	2	1	0	0	1	0	2	0	0	0
1815_Bacteria;Cyanobacteria;Chloroplast	0	0	0	1	1	3	1	1	0	0	1	0	0	0	0	0	0	0	0	0	0	0	0	1	0	0	0	0	0	0	0	1	1	0	0	1	0	2	1	3	2	3	4	3	2	1	4	6	23
793_Bacteria;Proteobacteria;Alphaproteobacteria;Rhodobacterales;Rhodobacteraceae;Planktomarina	1	0	1	10	5	5	2	0	4	4	11	4	5	5	2	9	6	5	3	5	1	4	1	3	2	4	0	1	0	5	4	4	7	2	5	8	3	4	4	4	13	7	4	3	6	10	6	5	11
11232_Bacteria;Proteobacteria;Gammaproteobacteria;Xanthomonadales;JTB255 marine benthic group	3	5	4	1	2	5	2	5	5	2	4	1	0	0	0	0	0	0	1	2	1	1	1	1	1	3	4	9	2	4	4	4	2	5	0	4	3	1	1	1	6	2	2	1	3	2	2	3	2
11003_Bacteria;Proteobacteria;Alphaproteobacteria;Rhodospirillales;Rhodospirillaceae;AEGEAN-169 marine group	1	2	4	0	0	0	0	0	0	0	0	0	0	0	0	0	0	0	0	0	0	0	5	2	10	6	11	4	5	3	3	7	4	4	3	3	2	3	7	1	4	3	3	5	0	0	1	1	0
7844_Bacteria;Proteobacteria;Alphaproteobacteria;SAR11 clade Surface 1	2	10	8	0	0	0	0	0	0	0	0	0	0	0	0	0	0	0	0	0	0	0	0	0	0	0	0	0	0	1	0	2	1	2	6	8	6	13	23	34	34	25	43	48	9	7	11	6	5
5736_Bacteria;Gracilibacteria	0	0	0	0	0	0	1	0	0	0	0	199	0	3	2	10	91	9	127	0	1	0	0	0	0	1	0	0	0	1	0	0	0	0	0	0	0	0	0	0	0	0	0	0	0	0	0	0	0
3378_Bacteria;Proteobacteria;Alphaproteobacteria;Sphingomonadales;Sphingomonadaceae;Novosphingobium	0	0	0	4	5	0	0	0	5	0	0	1	0	28	6	24	29	5	2	3	2	8	2	3	0	2	0	5	5	0	2	0	0	2	1	0	0	1	3	7	0	0	7	2	0	0	0	0	0
10618_Bacteria;Proteobacteria;Gammaproteobacteria;Vibrionales;Vibrionaceae;Vibrio	2	0	0	0	0	0	0	1	0	0	0	33	0	1	1	0	5	0	6	22	4	3	9	4	8	2	1	2	5	0	0	0	0	0	0	0	0	0	0	0	0	0	1	0	0	0	0	0	0
9654_Bacteria;Cyanobacteria;Chloroplast	2	1	2	4	3	11	2	2	1	0	0	0	0	0	1	0	1	0	0	0	0	0	0	0	1	0	1	0	1	0	0	2	1	0	3	2	0	0	3	1	1	1	1	1	0	1	1	3	1
9344_Bacteria;Proteobacteria;Gammaproteobacteria;Pseudomonadales;Pseudomonadaceae;Pseudomonas	0	0	0	0	0	1	0	0	0	0	0	1	0	1	1	0	0	1	0	0	0	1	0	0	0	0	0	3	0	0	0	0	2	0	0	0	2	2	0	0	0	1	0	0	0	0	0	0	0
9554_Bacteria;Actinobacteria;Acidimicrobiia;Acidimicrobiales;Sva0996 marine group	5	5	5	5	0	1	1	3	2	1	0	1	2	0	2	1	5	0	2	0	1	1	4	1	2	1	1	1	0	5	3	13	4	1	4	7	2	8	12	3	6	14	5	2	1	2	5	1	3
8660_Bacteria;Proteobacteria;Gammaproteobacteria;Chromatiales;Chromatiaceae;Rheinheimera	0	0	0	0	0	1	1	0	1	37	60	3	0	0	1	0	1	0	0	0	4	0	2	1	1	0	0	5	1	12	0	0	1	0	1	0	0	2	6	5	4	0	1	2	0	0	0	0	0
9033_Bacteria;Bacteroidetes;Flavobacteriia;Flavobacteriales;Flavobacteriaceae;Formosa	0	0	0	0	0	0	4	3	8	6	20	0	0	2	4	1	0	2	8	2	9	11	11	1	0	0	0	0	0	0	0	0	0	0	0	0	0	0	0	0	0	0	0	0	0	0	0	0	10
5536_Bacteria;Nitrospirae;Nitrospira;Nitrospirales;Nitrospiraceae;Leptospirillum	5	6	8	0	0	0	0	0	0	0	0	0	0	0	0	0	0	0	1	9	5	0	3	6	8	7	3	3	0	7	0	2	0	0	0	3	2	0	0	1	0	1	0	0	0	0	0	1	0
3182_Bacteria;Bacteroidetes;Flavobacteriia;Flavobacteriales;Flavobacteriaceae;Polaribacter	0	0	1	0	0	1	1	9	8	12	1	0	0	0	1	0	5	36	5	1	0	4	0	0	0	0	0	1	0	0	0	0	0	0	0	0	0	0	0	0	0	0	0	0	0	0	0	0	2
11211_Bacteria;Proteobacteria;Alphaproteobacteria;Rhodobacterales;Rhodobacteraceae;uncultured	5	1	4	12	3	2	3	0	1	1	2	7	5	6	2	1	1	2	0	2	0	0	1	0	2	1	1	0	0	1	5	10	9	8	12	9	11	6	17	14	11	17	10	18	6	6	4	5	3
9270_Bacteria;Bacteroidetes;Flavobacteriia;Flavobacteriales;NS9 marine group	1	0	5	4	0	0	0	0	0	0	0	1	1	0	1	1	1	1	1	10	5	0	0	1	2	1	1	2	0	0	1	6	1	2	13	4	0	4	3	5	6	3	12	12	13	9	27	19	3
7937_Bacteria;Proteobacteria;Alphaproteobacteria;SAR11 clade Surface 1	5	4	5	0	0	2	0	0	0	0	0	2	1	0	0	2	0	1	4	6	4	0	2	2	3	1	2	1	1	1	3	4	3	7	8	9	2	6	7	9	14	10	24	28	7	3	2	6	3
6389_Bacteria;Bacteroidetes;Flavobacteriia;Flavobacteriales;NS9 marine group	0	1	0	0	0	0	0	0	0	0	0	0	0	0	0	0	8	9	10	59	26	4	16	19	2	2	0	0	0	0	0	1	0	0	0	0	0	0	0	0	0	0	0	0	0	0	0	0	0
4669_Bacteria;Proteobacteria;Epsilonproteobacteria;Campylobacterales;Helicobacteraceae;Sulfurovum	1	8	0	0	0	0	0	0	0	0	0	5	0	0	1	0	0	0	1	0	6	0	4	3	22	1	7	0	34	0	0	1	1	0	0	1	0	0	0	0	0	0	0	0	0	0	2	0	0
2626_Bacteria;Proteobacteria;Alphaproteobacteria;Rhodobacterales;Rhodobacteraceae;Amylibacter	0	0	0	2	1	0	1	0	0	0	3	6	3	2	5	4	0	5	3	2	2	2	4	5	1	3	3	0	0	0	0	0	0	0	2	0	0	0	0	2	0	0	1	0	0	0	0	0	4
12409_Bacteria;Bacteroidetes;Flavobacteriia;Flavobacteriales;Flavobacteriaceae;NS5 marine group	4	4	6	0	0	0	0	0	0	0	0	1	0	0	0	3	3	2	1	4	1	0	4	11	14	8	2	0	4	3	2	3	0	3	2	1	2	2	5	3	2	7	4	4	0	0	1	0	0
6881_Bacteria;Proteobacteria;Betaproteobacteria;Methylophilales;Methylophilaceae;Methylotenera	6	1	6	0	0	17	4	3	3	0	0	0	0	0	0	0	0	0	0	0	2	0	0	0	0	0	0	6	0	12	18	5	53	187	0	0	5	32	1	3	7	6	4	1	1	4	8	0	1
12411_Bacteria;Bacteroidetes;Flavobacteriia;Flavobacteriales;Flavobacteriaceae;NS5 marine group	8	8	7	0	0	0	0	0	0	0	0	4	1	0	0	6	3	5	1	4	4	5	9	10	4	2	1	0	1	0	5	2	6	6	6	9	9	8	9	4	4	5	2	6	2	1	2	1	0
11819_Bacteria;Proteobacteria;Gammaproteobacteria;Alteromonadales;Colwelliaceae;Colwellia	3	9	1	1	0	0	1	0	0	0	0	0	0	2	4	9	0	0	0	0	0	0	0	0	0	2	4	5	1	7	24	62	36	46	21	20	1	4	6	5	3	1	4	2	0	0	1	5	0
10621_Bacteria;Proteobacteria;Alphaproteobacteria;Caulobacterales;Hyphomonadaceae;Hellea	0	1	0	0	0	0	0	0	0	0	3	9	3	0	1	4	0	5	1	7	4	3	6	3	5	13	4	2	3	1	2	3	6	0	1	6	6	3	7	4	3	5	3	3	2	3	4	4	2
5597_Bacteria;Proteobacteria;Gammaproteobacteria;Legionellales;Coxiellaceae;Coxiella	0	4	0	0	0	0	0	0	0	0	0	0	0	0	0	0	0	0	0	0	0	0	0	0	0	0	0	0	0	0	0	0	0	0	0	0	0	0	0	0	0	0	0	0	0	0	0	0	0
2482_NoRelative	0	0	1	0	0	0	0	0	0	0	0	0	0	0	0	0	0	0	0	0	0	0	0	0	2	1	13	24	8	33	11	25	13	8	2	2	0	2	1	1	1	0	0	0	0	0	0	0	0
12207_Bacteria;Proteobacteria;Alphaproteobacteria;Rhodobacterales;Rhodobacteraceae;uncultured	2	0	6	0	0	0	1	0	0	0	12	3	0	3	6	8	5	6	2	2	5	0	4	5	0	1	0	0	0	2	0	1	0	1	4	7	6	4	4	12	6	9	5	4	6	5	10	9	4
7701_Bacteria;Cyanobacteria;Chloroplast	0	0	0	0	0	0	0	0	0	0	0	0	0	4	27	5	3	8	0	3	0	0	0	0	0	0	0	0	0	0	0	1	0	0	0	0	0	0	0	0	0	0	0	0	0	0	0	0	0
7634_Archaea;Euryarchaeota;Thermoplasmata;Thermoplasmatales;Marine Group II	4	0	5	0	0	0	0	0	0	0	0	0	0	0	0	0	0	0	0	0	0	0	0	0	0	0	2	12	32	17	9	14	1	0	0	0	0	1	4	7	0	0	3	1	2	0	0	0	0
6051_Bacteria;Proteobacteria;Alphaproteobacteria;Rickettsiales;SAR116 clade	25	24	27	0	0	0	0	0	0	0	0	0	0	0	0	0	0	0	0	0	0	0	0	0	0	1	1	0	1	1	2	0	0	0	0	1	0	1	0	0	0	0	0	0	0	0	0	0	0
1257_NoRelative	0	0	0	12	0	3	9	7	2	3	2	0	0	0	0	0	0	0	0	0	0	0	0	0	0	0	1	0	0	0	0	0	0	0	0	0	0	0	4	54	87	147	95	43	0	0	0	2	0
5598_Bacteria;Proteobacteria;Gammaproteobacteria;Legionellales;Coxiellaceae;Coxiella	0	0	0	0	0	0	0	0	0	0	0	0	0	0	0	0	0	0	0	0	0	0	0	0	0	0	0	0	0	0	0	0	0	0	0	0	0	0	0	0	0	0	0	0	0	0	0	0	0
9617_Bacteria;Proteobacteria;Gammaproteobacteria;Oceanospirillales;SAR86 clade	17	18	12	0	0	0	0	0	0	0	0	0	0	0	0	0	0	0	0	0	0	0	0	0	0	1	0	0	15	17	5	8	0	0	0	0	0	0	0	0	0	0	0	0	0	0	0	0	0
8126_Bacteria;Proteobacteria;Alphaproteobacteria;Caulobacterales;Hyphomonadaceae;uncultured	3	0	0	6	4	1	2	7	71	0	2	8	0	22	8	6	3	2	6	0	1	2	0	0	0	0	2	0	0	0	0	0	0	0	1	0	0	0	1	7	4	2	1	4	0	0	2	1	2
2090_Bacteria;Bacteroidetes;Sphingobacteriia;Sphingobacteriales;Saprospiraceae;Lewinella	0	0	0	0	1	3	10	11	27	7	2	1	0	0	0	0	1	2	0	0	0	1	0	4	0	3	0	5	0	0	0	0	0	0	0	0	0	0	0	0	0	0	0	0	0	0	0	0	1
11622_Bacteria;Actinobacteria;Acidimicrobiia;Acidimicrobiales;OM1 clade;Candidatus Actinomarina	3	3	4	0	0	0	0	1	0	0	0	4	1	2	0	19	8	11	7	6	11	11	16	18	1	2	4	3	1	2	4	2	3	4	1	2	5	1	2	2	3	2	2	1	3	0	2	1	0
10673_Bacteria;Proteobacteria;Alphaproteobacteria;Caulobacterales;Hyphomonadaceae;Hellea	1	1	0	3	1	0	0	1	0	0	4	22	10	4	2	15	5	7	3	3	0	0	5	3	1	3	1	0	0	0	2	5	1	5	2	1	2	3	3	3	3	5	8	5	2	5	11	7	3
10420_Bacteria;Proteobacteria;Betaproteobacteria;Methylophilales;Methylophilaceae;OM43 clade	6	5	14	0	0	2	0	3	3	0	6	0	1	0	0	0	0	1	0	0	0	0	0	0	0	1	0	0	0	0	2	9	6	22	10	10	13	14	14	9	12	20	12	2	7	3	1	3	3
7575_Bacteria;Proteobacteria;Alphaproteobacteria;Rhodobacterales;Rhodobacteraceae;Planktomarina	1	0	0	0	1	1	0	1	3	0	0	0	2	1	2	3	3	0	1	1	1	5	3	0	2	3	0	0	0	0	1	0	0	0	0	1	1	0	1	0	0	0	1	0	0	0	0	3	8
8946_Bacteria;Proteobacteria;Gammaproteobacteria;Alteromonadales;Alteromonadaceae;Glaciecola	0	0	0	4	5	2	1	0	0	0	0	0	0	0	0	0	0	0	0	0	0	0	0	0	0	0	0	4	2	1	0	0	2	12	3	0	2	2	48	123	31	16	20	5	0	0	1	0	0
2821_Bacteria;Proteobacteria;Gammaproteobacteria;Alteromonadales;Shewanellaceae;Shewanella	0	1	0	5	1	1	1	9	0	1	1	1	0	0	2	2	1	1	1	3	2	6	7	10	3	1	0	2	0	2	0	10	3	2	0	0	0	2	4	2	15	3	4	7	2	3	4	10	1
2539_Bacteria;Proteobacteria;Gammaproteobacteria;Cellvibrionales;Porticoccaceae;Porticoccus	4	4	5	0	0	0	0	0	0	0	0	2	0	0	0	1	0	0	1	1	0	0	0	0	0	0	1	1	2	6	12	20	9	14	4	15	13	13	13	8	3	10	5	2	6	2	1	3	0
10610_Bacteria;Proteobacteria;Alphaproteobacteria;Rhodospirillales;Rhodospirillaceae;uncultured	1	1	3	0	0	0	0	1	0	0	1	4	0	0	0	2	1	5	3	3	1	0	2	3	1	2	2	3	1	2	9	10	5	4	3	3	4	5	3	6	0	3	2	5	4	5	1	0	3
7863_Bacteria;Actinobacteria;Acidimicrobiia;Acidimicrobiales;OM1 clade;Candidatus Actinomarina	1	1	2	0	0	0	0	0	0	0	0	0	0	0	0	2	6	8	8	4	4	5	3	1	1	1	0	0	0	4	4	2	4	4	3	8	4	4	11	5	6	2	7	10	3	3	2	2	0
5349_Bacteria;Proteobacteria;Deltaproteobacteria;Bdellovibrionales;Bacteriovoracaceae;uncultured	0	0	0	1	0	1	0	0	0	0	0	0	0	0	0	0	0	0	0	0	0	0	0	1	0	0	0	0	0	0	0	0	1	2	3	0	3	2	26	10	0	0	2	3	0	0	0	0	0
10438_Bacteria;Proteobacteria;Elev-16S-509	0	0	0	0	1	0	0	0	0	0	0	0	0	0	0	1	0	0	0	0	0	1	0	0	0	0	0	0	0	0	2	0	0	0	13	0	2	0	13	7	2	3	1	1	0	0	1	1	0
7926_Bacteria;Proteobacteria;Alphaproteobacteria;SAR11 clade Surface 1	1	4	3	2	2	1	6	1	0	0	10	2	0	0	0	2	1	0	0	2	1	0	1	1	0	1	2	1	1	1	5	6	2	13	7	7	7	3	16	10	9	15	18	13	6	12	6	8	3
7839_Bacteria;Bacteroidetes;Flavobacteriia;Flavobacteriales;Cryomorphaceae;Fluviicola	4	2	0	0	0	0	0	0	0	0	0	4	3	6	0	20	9	8	9	0	1	0	7	1	2	0	1	0	1	0	0	0	1	0	0	0	0	0	3	2	2	2	1	2	1	12	14	40	9
3331_Bacteria;Proteobacteria;Gammaproteobacteria;Oceanospirillales;Oceanospirillaceae;Reinekea	0	0	0	202	23	75	51	66	26	15	11	0	0	0	0	0	0	0	0	0	0	0	0	0	0	0	0	0	0	0	0	0	0	0	0	0	0	0	0	0	0	0	0	0	0	0	0	0	1
11848_Bacteria;Proteobacteria;Gammaproteobacteria;Legionellales;Coxiellaceae;Coxiella	7	11	29	0	0	1	0	0	0	0	0	0	0	0	0	0	0	0	0	0	0	0	0	0	0	5	4	9	2	11	5	8	9	4	1	1	0	1	0	0	0	0	1	0	0	0	0	0	0
10923_Bacteria;Proteobacteria;Alphaproteobacteria;Rickettsiales;SAR116 clade	7	8	12	0	0	0	0	0	0	0	0	1	1	0	1	0	0	2	3	4	1	0	0	7	2	3	4	7	4	3	2	6	1	0	1	4	2	3	2	2	2	5	4	3	0	2	3	3	1
9213_Bacteria;Bacteroidetes;Flavobacteriia;Flavobacteriales;NS9 marine group	0	0	0	0	0	0	0	0	0	0	0	2	1	6	9	142	50	55	2	1	0	0	0	0	6	6	2	3	2	0	0	0	0	0	0	0	0	0	0	0	0	0	0	0	0	0	0	0	0
7799_Bacteria;Bacteroidetes;Flavobacteriia;Flavobacteriales;NS9 marine group	0	0	0	0	0	0	0	0	0	0	0	0	0	0	0	0	0	3	0	0	0	0	0	0	0	0	0	0	0	0	0	0	0	0	0	0	0	0	0	0	0	0	0	0	0	0	0	0	0
2244_NoRelative	0	0	0	1	0	2	0	1	0	0	0	8	1	2	0	0	0	0	0	0	0	0	0	0	0	0	0	0	0	0	1	0	4	1	28	12	1	6	8	2	9	17	37	30	3	0	1	6	1
11052_Bacteria;Bacteroidetes;Flavobacteriia;Flavobacteriales;Flavobacteriaceae;NS3a marine group	0	0	0	7	1	6	3	2	1	3	4	7	2	2	5	2	0	2	1	0	0	0	0	0	0	0	0	0	0	1	0	0	4	6	5	1	2	3	6	5	12	20	18	16	30	25	22	9	1
10938_Bacteria;Bacteroidetes;Flavobacteriia;Flavobacteriales;Flavobacteriaceae;Polaribacter	0	0	0	8	4	45	97	144	25	6	3	3	0	0	0	0	0	1	0	1	0	0	0	1	1	1	0	0	0	0	0	2	0	0	0	0	0	0	1	0	0	1	0	3	0	2	0	1	0
10818_Bacteria;Proteobacteria;Gammaproteobacteria;Cellvibrionales;Halieaceae;OM60(NOR5) clade	0	0	0	0	0	0	0	0	0	0	0	1	1	4	4	2	0	1	5	5	0	0	0	1	0	1	0	1	1	0	0	0	0	0	0	0	0	0	0	0	0	0	1	0	0	0	0	0	0
9389_Bacteria;Bacteroidetes;Flavobacteriia;Flavobacteriales;Flavobacteriaceae;NS5 marine group	4	1	0	0	0	0	0	0	0	0	0	0	0	0	7	6	8	8	3	3	0	2	2	3	1	3	1	0	1	0	2	0	0	1	2	7	5	3	5	3	1	2	3	3	1	1	3	1	0
7735_Bacteria;Bacteroidetes;Flavobacteriia;Flavobacteriales;Flavobacteriaceae;Maribacter	0	1	1	1	0	0	0	1	14	1	0	5	0	9	0	1	7	0	2	0	0	0	1	1	0	1	0	3	4	8	5	0	1	8	11	0	3	2	40	9	4	4	7	4	0	0	1	2	0
10009_Bacteria;Cyanobacteria;Chloroplast	0	0	0	0	0	2	0	1	0	0	0	0	0	0	0	1	0	0	0	0	0	0	0	0	0	0	0	0	0	0	0	0	0	0	0	0	0	0	0	0	0	1	1	2	0	3	3	1	33
11392_Bacteria;Proteobacteria;Alphaproteobacteria;Sphingomonadales;Sphingomonadaceae;Sphingomonas	23	34	21	68	30	86	82	52	61	10	9	0	0	0	0	0	0	0	0	0	0	0	0	0	0	23	0	0	0	0	0	0	0	0	0	0	0	0	0	0	0	0	0	0	0	0	0	0	0
11033_Bacteria;Actinobacteria;Actinobacteria;Frankiales;Sporichthyaceae;hgcI clade	8	0	5	0	0	1	0	0	0	1	1	0	0	0	0	0	0	0	1	0	0	0	0	0	0	0	0	1	0	39	22	6	91	245	0	0	4	20	1	1	0	1	1	0	0	1	0	0	0
12312_Bacteria;Cyanobacteria;Chloroplast	0	1	1	0	0	0	0	0	0	0	0	0	0	3	9	4	3	5	5	8	6	1	11	2	7	9	3	7	4	2	0	0	0	0	0	0	2	0	0	0	0	0	0	1	3	1	0	0	0
11955_Bacteria;Bacteroidetes;Flavobacteriia;Flavobacteriales;Cryomorphaceae;Owenweeksia	0	1	1	13	15	19	6	29	18	16	6	2	1	5	1	1	0	3	7	0	2	1	1	1	2	0	0	1	0	1	1	1	1	1	0	1	0	0	3	0	0	2	2	1	0	2	3	1	3
10678_Bacteria;Proteobacteria;Alphaproteobacteria;Rickettsiales;SAR116 clade	0	0	2	3	0	0	0	0	0	0	0	0	0	0	5	1	0	2	0	2	0	0	0	0	0	1	1	0	2	2	0	1	0	0	0	1	1	0	3	2	0	0	0	0	0	0	0	1	2
9299_Bacteria;Bacteroidetes;Flavobacteriia;Flavobacteriales;Flavobacteriaceae;NS5 marine group	1	2	0	1	0	0	0	0	0	0	0	7	4	1	1	4	1	3	4	6	0	2	0	1	0	1	0	0	0	0	0	0	0	1	1	2	3	5	5	13	16	18	23	43	31	12	12	13	8
8979_Bacteria;Proteobacteria;Alphaproteobacteria;Rickettsiales;SAR116 clade	3	4	2	0	0	0	0	0	1	2	3	2	1	0	0	0	1	1	0	1	2	0	1	6	2	4	4	3	0	5	10	6	3	10	3	4	3	3	4	5	6	9	6	1	6	4	11	5	5
2674_Bacteria;Proteobacteria;Deltaproteobacteria;Bdellovibrionales;Bacteriovoracaceae;Peredibacter	0	0	0	0	1	0	0	0	0	0	0	0	0	6	3	0	0	0	1	0	1	0	0	2	0	0	0	1	1	1	0	0	3	0	3	0	1	2	14	18	3	8	4	36	0	0	0	0	0
11203_Bacteria;Proteobacteria;Alphaproteobacteria;Rhodobacterales;Rhodobacteraceae;Roseobacter	3	4	2	4	1	2	0	3	6	1	2	21	1	4	7	32	6	2	0	0	1	2	2	3	0	5	0	3	2	7	5	0	2	0	3	1	0	2	8	3	1	0	3	3	1	1	0	2	2
11289_Bacteria;Cyanobacteria;Chloroplast	2	0	0	0	0	0	0	0	0	0	0	0	0	0	0	0	0	3	0	0	2	0	0	2	0	0	0	0	0	0	0	0	1	0	8	1	1	2	6	6	6	8	8	3	13	27	28	28	1
9969_Bacteria;Proteobacteria;Alphaproteobacteria;Rhodobacterales;Rhodobacteraceae;Amylibacter	0	1	0	0	0	0	0	0	0	0	0	0	1	0	1	9	11	4	7	9	4	1	13	8	4	5	6	1	0	2	1	4	0	0	0	3	1	1	0	3	1	0	0	2	0	0	0	1	2
4990_Bacteria;Actinobacteria;Acidimicrobiia;Acidimicrobiales;OM1 clade;Candidatus Actinomarina	3	0	4	0	0	0	0	0	0	0	0	0	0	0	0	0	3	1	4	17	11	1	6	12	9	5	1	4	0	4	1	5	3	0	2	3	3	0	5	2	1	0	2	3	0	0	1	0	0
10999_Bacteria;Gemmatimonadetes;Gemmatimonadetes;BD2-11 terrestrial group	1	0	0	0	0	0	0	0	0	0	0	0	0	0	0	0	0	0	0	0	0	0	0	0	0	0	0	0	0	3	13	36	12	6	1	3	8	14	16	5	8	7	5	4	0	0	0	0	0
7699_Bacteria;Cyanobacteria;Chloroplast	3	0	3	0	0	0	0	0	0	1	0	0	0	5	5	1	2	1	0	1	0	0	0	0	6	1	3	4	5	0	0	1	1	0	0	0	0	0	1	0	0	0	0	0	0	0	0	0	0
3283_Bacteria;Proteobacteria;Gammaproteobacteria;Alteromonadales;Pseudoalteromonadaceae;Pseudoalteromonas	0	0	0	1	4	0	0	0	2	3	1	1	0	0	0	0	0	0	0	0	1	0	0	0	1	0	1	1	0	0	5	0	0	0	1	0	0	1	1	2	1	0	3	3	0	0	0	0	1
6892_Bacteria;Verrucomicrobia;Opitutae;MB11C04 marine group	2	3	1	0	0	0	0	0	0	0	0	0	0	0	0	0	0	0	1	10	13	1	5	6	14	8	2	4	2	0	0	1	0	0	0	0	0	0	0	0	0	0	0	0	0	0	0	0	0
6775_Bacteria;Proteobacteria;Gammaproteobacteria;Oceanospirillales;Oceanospirillaceae;Pseudospirillum	5	1	4	0	0	1	2	1	1	1	2	0	1	0	0	0	0	0	1	0	0	1	3	3	2	7	2	8	1	4	5	9	3	5	0	0	0	3	2	1	0	2	1	0	1	1	3	1	0
3759_Bacteria;Bacteroidetes;Flavobacteriia;Flavobacteriales;Cryomorphaceae;Crocinitomix	1	2	0	0	0	0	0	0	0	0	0	0	0	4	1	1	3	1	0	2	0	0	0	2	2	5	0	1	0	1	1	1	1	0	0	0	0	0	0	0	0	0	0	0	0	0	0	0	0
10356_Bacteria;Proteobacteria;Betaproteobacteria;Methylophilales;Methylophilaceae;OM43 clade	3	4	6	1	0	1	1	2	0	4	1	0	0	0	0	0	0	0	0	0	0	0	0	0	0	0	0	0	0	1	7	7	6	25	21	9	10	14	19	18	9	10	12	8	12	7	3	3	10
5869_Bacteria;Proteobacteria;Gammaproteobacteria;Cellvibrionales;Halieaceae;Halioglobus	4	3	3	6	0	13	9	11	19	8	7	3	0	2	1	1	0	0	4	1	0	3	3	2	1	9	3	4	0	5	4	7	2	5	5	2	1	6	6	2	4	2	4	1	3	6	2	4	3
5525_Bacteria;Proteobacteria;Gammaproteobacteria;Oceanospirillales;ZD0405	14	7	12	0	0	0	0	0	0	0	0	0	0	0	0	0	0	1	4	7	3	0	3	6	2	6	6	3	1	4	4	1	3	0	1	1	1	4	4	4	1	3	1	0	0	0	0	0	0
11763_Bacteria;Bacteroidetes;Cytophagia;Cytophagales;Flammeovirgaceae;Reichenbachiella	0	0	0	1	3	1	2	0	0	0	0	2	0	0	1	0	0	0	29	1	8	1	11	25	0	0	0	89	20	9	4	0	1	2	1	1	0	0	0	0	1	0	0	4	0	0	0	0	0
11346_Bacteria;Proteobacteria;Alphaproteobacteria;Rhodobacterales;Rhodobacteraceae;uncultured	6	3	1	0	0	0	0	0	0	0	0	1	4	1	0	8	6	9	12	5	6	10	7	16	3	4	6	0	0	0	0	5	4	3	2	6	2	4	3	1	5	9	4	3	1	6	2	2	0
8923_Bacteria;Proteobacteria;Gammaproteobacteria;Oceanospirillales;Oceanospirillaceae;Oceanospirillum	0	0	0	0	0	0	0	0	0	0	0	1	0	12	1	0	0	0	1	2	3	0	3	3	2	3	1	5	0	1	0	0	0	0	0	0	0	0	0	0	0	0	0	0	0	0	0	0	0
1849_Bacteria;Actinobacteria;Acidimicrobiia;Acidimicrobiales;Acidimicrobiaceae;Illumatobacter	1	0	1	0	1	1	0	0	0	0	0	0	0	1	1	5	11	5	3	2	1	1	3	2	4	3	7	5	1	5	3	9	3	5	1	4	5	0	4	3	0	3	0	2	2	1	1	1	0
11764_Bacteria;Bacteroidetes;Cytophagia;Cytophagales;Flammeovirgaceae;Reichenbachiella	1	1	1	0	0	0	2	3	3	1	0	9	0	0	1	1	1	0	4	5	2	1	2	1	2	5	6	94	5	0	1	5	0	0	0	1	0	1	2	0	6	0	1	3	1	4	0	0	1
10385_Bacteria;Proteobacteria;Betaproteobacteria;Burkholderiales;Comamonadaceae;Limnohabitans	3	1	2	0	0	11	0	0	0	0	0	0	0	0	0	0	0	0	0	0	0	0	0	0	0	0	0	1	0	16	6	4	58	285	0	0	5	18	0	2	3	0	1	1	0	2	2	0	0
5555_Bacteria;Proteobacteria;Gammaproteobacteria;Vibrionales;Vibrionaceae;Enterovibrio	0	0	0	0	0	0	0	0	0	0	0	0	0	1	1	0	0	1	0	0	0	0	0	0	0	0	0	0	1	0	0	0	0	0	0	0	0	0	0	0	0	0	0	0	0	0	0	0	0
5166_Bacteria;Proteobacteria;Deltaproteobacteria;SAR324 clade(Marine group B)	2	3	2	0	0	0	0	0	0	0	0	0	0	0	0	0	1	4	3	14	7	1	12	6	0	0	3	3	2	2	2	9	1	3	5	6	6	4	1	3	0	1	2	1	1	0	0	0	0
2944_Bacteria;Bacteroidetes;Flavobacteriia;Flavobacteriales;Cryomorphaceae;Owenweeksia	0	0	1	1	1	0	0	0	0	0	1	0	0	0	10	2	3	1	5	5	0	0	0	0	0	0	0	0	1	0	1	0	1	0	0	1	0	0	0	2	0	3	0	6	2	0	0	0	0
2790_Bacteria;Proteobacteria;Gammaproteobacteria;Legionellales;Legionellaceae;uncultured	0	0	0	0	0	0	0	0	0	0	0	0	0	0	0	0	0	0	0	0	0	0	0	0	0	0	0	0	0	0	0	0	0	0	0	0	0	0	0	0	0	0	0	0	0	0	0	1	0
10477_Bacteria;Proteobacteria;Gammaproteobacteria;Oceanospirillales;Oceanospirillaceae;Marinomonas	8	3	2	0	0	0	0	2	1	0	0	1	0	2	5	1	2	2	2	2	2	1	1	5	2	4	3	1	1	1	0	3	0	0	0	0	0	0	0	0	2	3	0	0	1	0	0	1	0
7614_Bacteria;Proteobacteria;Alphaproteobacteria;Rhodobacterales;Rhodobacteraceae;Amylibacter	0	0	0	0	0	2	0	0	0	0	1	0	6	8	15	16	3	6	4	3	0	0	0	0	0	0	0	0	0	0	0	0	0	0	0	0	0	0	0	0	0	1	0	0	2	1	2	6	29
6297_Bacteria;Proteobacteria;Gammaproteobacteria;Salinisphaerales;Salinisphaeraceae;Oceanococcus	0	0	0	0	0	0	0	0	0	0	0	0	0	0	0	1	0	0	0	0	0	0	0	0	0	0	0	2	0	0	0	0	0	0	0	0	0	0	0	0	0	0	0	0	0	0	0	0	0
8842_Bacteria;Marinimicrobia (SAR406 clade)	1	12	31	0	0	0	0	0	0	0	0	0	0	0	0	0	0	0	0	0	0	0	0	0	0	0	0	0	0	0	0	0	0	0	0	0	0	0	4	9	4	4	6	9	3	0	0	0	0
8655_Bacteria;Proteobacteria;Gammaproteobacteria;Cellvibrionales;Spongiibacteraceae;Dasania	0	0	0	0	0	1	4	9	14	25	23	0	0	0	0	0	0	0	0	0	0	0	0	0	0	0	0	2	2	16	18	0	1	0	0	0	0	0	0	2	0	0	0	2	1	1	0	18	45
6326_NoRelative	1	2	0	0	0	0	0	0	0	0	0	0	0	0	0	0	0	0	0	0	0	0	2	3	6	4	4	2	0	0	0	2	3	1	0	1	0	0	0	0	0	0	0	0	0	0	0	0	0
6284_Bacteria;Planctomycetes;Planctomycetacia;Planctomycetales;Planctomycetaceae;Planctomyces	3	3	3	0	0	0	0	0	0	0	0	0	0	0	0	0	0	0	0	0	0	0	0	3	21	15	27	21	14	1	3	6	0	2	0	0	0	0	0	1	1	0	0	0	0	0	0	1	0
1640_NoRelative	0	0	0	10	29	101	116	118	70	12	5	0	0	1	0	0	0	0	0	0	0	0	0	0	0	0	0	1	2	0	1	0	0	0	0	0	0	0	0	0	0	0	0	0	0	9	3	3	8
579_Archaea;Euryarchaeota;Thermoplasmata;Thermoplasmatales;Marine Group II	0	0	0	0	0	0	0	0	0	0	0	0	0	0	0	0	0	0	0	0	0	0	0	0	0	0	0	0	0	0	0	0	0	0	0	0	1	12	25	46	13	16	18	17	5	0	2	0	0
1891_Bacteria;Cyanobacteria;Chloroplast	0	0	0	0	0	0	0	0	0	0	0	0	0	0	1	0	0	1	0	0	0	0	0	1	0	5	0	1	1	1	5	0	0	0	0	0	0	0	1	0	1	0	0	1	0	1	0	0	1
794_Bacteria;Proteobacteria;Alphaproteobacteria;Rhodobacterales;Rhodobacteraceae;Amylibacter	0	0	0	5	2	2	6	6	10	10	6	2	0	3	4	3	1	4	4	3	0	3	2	2	0	3	2	2	1	3	0	1	1	0	0	2	2	0	1	0	2	1	1	0	0	1	0	1	10
11001_Bacteria;Proteobacteria;Alphaproteobacteria;Rhodospirillales;Rhodospirillaceae;AEGEAN-169 marine group	2	3	2	0	0	0	0	0	0	0	0	0	0	0	0	0	0	0	0	0	0	0	1	2	7	2	9	8	9	7	5	12	4	3	0	2	0	1	4	1	0	2	0	0	0	0	0	0	0
9676_Bacteria;Cyanobacteria;Chloroplast	0	0	0	16	53	188	57	14	0	0	0	0	0	4	0	1	0	2	1	0	0	0	2	0	0	0	0	0	0	0	0	0	0	0	0	0	0	0	0	0	0	0	0	0	0	0	1	0	1
7664_Bacteria;Bacteroidetes;Flavobacteriia;Flavobacteriales;Cryomorphaceae;Crocinitomix	19	6	5	0	0	0	0	0	0	0	0	0	0	0	0	0	0	0	1	1	0	0	0	1	0	1	9	24	16	8	6	6	1	1	0	0	0	0	0	0	0	0	0	0	0	0	0	0	0
3119_Bacteria;Bacteroidetes;Flavobacteriia;Flavobacteriales;Flavobacteriaceae;NS5 marine group	3	2	2	0	0	0	0	0	0	0	0	0	0	0	0	4	0	2	1	2	0	2	3	8	4	11	7	0	2	2	4	3	2	0	1	6	6	2	2	9	5	6	3	3	2	0	1	1	0
1349_Bacteria;Bacteroidetes;Flavobacteriia;Flavobacteriales;Flavobacteriaceae;NS5 marine group	0	0	0	13	8	12	26	30	8	5	11	2	0	0	1	3	0	0	1	0	0	0	3	1	0	0	0	0	0	0	2	0	0	0	1	0	0	0	0	1	2	1	1	2	0	2	2	2	3
4671_Bacteria;Proteobacteria;Epsilonproteobacteria;Campylobacterales;Helicobacteraceae;Sulfurovum	0	15	0	0	1	0	2	1	2	0	0	6	1	1	0	0	0	0	1	0	7	0	1	0	4	0	0	0	22	1	0	10	1	6	1	28	0	1	1	1	18	1	0	2	0	0	10	0	0
3044_Bacteria;Proteobacteria;Deltaproteobacteria;Bdellovibrionales;Bdellovibrionaceae;OM27 clade	4	1	0	0	0	0	0	0	0	0	0	0	0	1	0	1	4	7	33	5	0	0	3	10	4	10	1	11	10	1	1	0	0	0	0	0	0	0	0	0	0	0	0	0	0	0	0	0	0
11612_Bacteria;Actinobacteria;Acidimicrobiia;Acidimicrobiales;OM1 clade;Candidatus Actinomarina	5	7	14	0	0	0	0	0	0	0	0	0	0	0	0	0	1	2	0	3	4	0	7	7	3	7	4	3	1	3	5	7	4	3	4	4	4	3	6	4	0	3	3	2	3	1	1	1	0
10658_Bacteria;Bacteroidetes;Flavobacteriia;Flavobacteriales;Flavobacteriaceae;NS2b marine group	2	0	0	2	3	0	0	1	0	0	0	4	2	0	4	6	5	7	4	0	0	1	1	4	0	0	5	0	1	0	2	3	0	1	4	4	4	1	7	5	10	10	17	29	23	3	8	7	4
2960_Bacteria;Proteobacteria;Gammaproteobacteria;Cellvibrionales;Halieaceae;OM60(NOR5) clade	1	1	2	0	0	0	0	0	0	0	0	0	0	1	0	0	0	2	1	1	0	1	0	3	8	0	2	4	1	2	3	3	1	1	0	0	0	0	0	0	0	0	0	0	0	0	0	0	0
8230_Bacteria;Bacteroidetes;Sphingobacteriia;Sphingobacteriales;Chitinophagaceae;Sediminibacterium	4	0	0	0	0	11	0	0	0	1	1	0	0	0	0	0	0	0	0	0	0	0	0	0	0	0	1	1	0	10	11	3	66	205	0	0	5	36	8	1	4	4	2	0	0	2	1	0	0
6835_Bacteria;Proteobacteria;Alphaproteobacteria;Rhodobacterales;Rhodobacteraceae;Sulfitobacter	0	0	0	14	32	85	56	48	144	40	15	0	0	0	1	2	0	0	0	0	0	0	0	0	0	0	0	0	0	1	0	0	0	0	0	0	0	0	0	0	1	0	0	0	0	0	0	0	8
3071_Bacteria;Proteobacteria;Gammaproteobacteria;Alteromonadales;Idiomarinaceae;Idiomarina	0	0	0	0	0	0	0	0	0	0	0	0	0	0	0	0	0	0	0	0	0	0	0	0	0	0	0	0	0	0	0	0	0	0	0	0	0	0	0	0	0	0	0	0	0	0	0	0	0
11284_Bacteria;Cyanobacteria;Chloroplast	1	0	3	0	0	0	0	0	0	0	1	0	0	0	0	0	2	2	0	2	2	0	1	6	1	1	1	0	0	1	1	2	4	0	13	4	4	1	2	5	4	4	2	3	9	18	15	12	3
9393_Bacteria;Bacteroidetes;Flavobacteriia;Flavobacteriales;Flavobacteriaceae;NS5 marine group	4	4	1	0	0	0	1	0	0	0	0	1	3	0	0	3	1	9	1	6	7	3	5	17	6	8	2	1	3	1	4	2	2	1	5	5	3	1	8	0	1	2	0	1	0	1	0	0	1
8480_Bacteria;Proteobacteria;Gammaproteobacteria;Oceanospirillales;ZD0405	0	0	0	0	0	0	0	0	0	0	0	0	0	0	0	0	0	1	1	6	1	0	3	3	9	1	6	2	1	5	7	10	10	3	27	37	15	13	8	17	8	7	8	6	3	5	10	10	2
1910_Bacteria;Proteobacteria;Gammaproteobacteria;Pseudomonadales;Pseudomonadaceae;Pseudomonas	0	0	0	0	1	0	0	0	17	0	1	0	0	0	0	0	0	0	0	1	0	0	0	0	0	0	0	8	0	4	6	0	1	3	2	0	1	0	13	3	1	1	1	2	0	0	0	0	0
11288_Bacteria;Cyanobacteria;Chloroplast	0	0	0	4	3	7	0	3	0	0	0	0	0	0	0	0	0	0	0	0	0	0	0	0	0	0	0	1	0	0	0	0	1	1	1	0	0	2	5	3	7	4	6	4	16	76	58	39	2
9816_Bacteria;Proteobacteria;Alphaproteobacteria;Rhodobacterales;Rhodobacteraceae;Tateyamaria	0	0	0	2	1	1	0	2	0	1	3	24	15	11	7	5	5	1	2	0	0	1	4	2	2	1	0	0	0	1	1	9	6	5	1	3	2	0	1	1	4	2	1	6	4	0	0	1	0
8297_Bacteria;Proteobacteria;Alphaproteobacteria;Sphingomonadales;Sphingomonadaceae;Sphingopyxis	0	0	0	0	0	0	0	0	0	1	10	0	0	0	0	0	0	0	0	0	0	0	0	0	2	1	1	13	0	0	0	0	0	0	0	0	0	0	0	0	0	0	0	0	0	0	0	20	0
4992_Bacteria;Actinobacteria;Acidimicrobiia;Acidimicrobiales;OM1 clade;Candidatus Actinomarina	3	6	2	0	0	0	0	0	0	0	0	0	1	0	0	5	5	3	3	9	14	11	8	13	9	5	4	2	4	2	5	5	3	2	5	2	1	0	2	1	2	0	1	1	2	3	2	1	0
3814_Bacteria;Proteobacteria;Gammaproteobacteria;Gammaproteobacteria Incertae Sedis;Unknown Family;Thiohalorhabdus	0	0	0	0	1	0	0	0	0	0	0	0	0	0	0	0	0	0	0	0	0	0	0	0	0	0	0	0	0	0	1	0	1	0	1	0	1	3	24	9	38	10	28	10	0	0	0	0	0
6681_Bacteria;Proteobacteria;Alphaproteobacteria;Rhodospirillales;Rhodospirillaceae;Defluviicoccus	4	5	8	0	0	0	0	0	0	0	0	0	0	0	0	0	0	0	0	0	0	0	0	0	0	0	0	0	4	16	15	17	12	16	12	10	0	0	0	1	0	0	0	0	0	0	0	0	0
5672_Bacteria;Proteobacteria;Deltaproteobacteria;Bdellovibrionales;Bacteriovoracaceae;Peredibacter	6	2	1	0	0	0	1	1	0	0	0	0	0	1	0	0	0	1	0	0	0	0	2	12	0	2	0	3	1	0	0	1	0	1	0	1	0	0	0	1	0	0	0	2	0	1	0	0	0
12519_Bacteria;Proteobacteria;Alphaproteobacteria;Rhodobacterales;Rhodobacteraceae;uncultured	2	3	3	0	0	0	0	0	0	0	0	0	0	0	0	0	0	0	0	11	21	23	7	0	2	1	2	2	2	0	1	2	2	0	0	2	1	2	1	0	0	0	0	0	0	0	0	0	0
9829_Bacteria;Proteobacteria;Gammaproteobacteria;Cellvibrionales;Spongiibacteraceae;Dasania	1	1	0	0	0	1	0	1	2	0	6	22	6	2	2	4	1	2	1	1	0	0	2	2	3	1	1	1	4	5	5	18	7	6	1	0	3	2	1	3	3	1	4	0	0	2	2	0	3
7322_Bacteria;Proteobacteria;Alphaproteobacteria;Sphingomonadales;Sphingomonadaceae;Sphingomonas	0	0	0	0	1	2	2	0	5	0	0	0	0	0	0	0	0	0	1	0	0	0	0	0	2	0	0	0	3	0	2	0	0	0	0	2	0	0	0	1	0	0	0	0	0	0	0	0	0
7184_Bacteria;Cyanobacteria;Chloroplast	0	0	0	0	0	0	0	0	0	0	0	0	0	0	0	0	0	0	0	0	10	0	6	23	2	3	9	3	0	0	0	0	0	0	0	0	0	0	0	0	0	0	0	0	0	0	0	0	0
12584_Bacteria;Proteobacteria;Gammaproteobacteria;Oceanospirillales;Oceanospirillaceae;Marinobacterium	1	1	2	3	1	7	4	7	6	7	7	5	0	1	2	0	0	3	1	0	0	0	0	4	1	4	3	1	0	0	2	3	4	1	0	0	1	0	2	1	2	1	1	0	4	1	3	0	7
11991_Bacteria;Proteobacteria;Gammaproteobacteria;Cellvibrionales;Halieaceae;OM60(NOR5) clade	2	0	1	0	0	0	0	0	0	0	0	5	10	4	26	20	15	9	10	0	1	3	2	1	2	2	0	1	1	1	1	0	0	1	0	1	1	0	2	1	0	1	0	3	1	0	1	1	2
10184_Bacteria;Actinobacteria;Acidimicrobiia;Acidimicrobiales;OM1 clade;Candidatus Actinomarina	8	11	20	0	0	0	0	0	0	0	0	0	0	0	0	0	0	0	0	1	1	0	1	2	0	1	2	1	0	2	7	11	8	6	3	2	1	3	2	0	0	1	1	0	0	0	0	0	0
7438_Bacteria;Proteobacteria;Alphaproteobacteria;Rhodobacterales;Rhodobacteraceae;Planktomarina	0	1	0	2	0	1	0	0	0	0	0	11	12	5	1	12	3	0	2	1	2	6	2	0	3	5	0	1	0	0	1	0	4	4	2	3	3	1	2	2	3	5	6	5	2	4	11	8	3
11786_Bacteria;Proteobacteria;Gammaproteobacteria;Alteromonadales;Psychromonadaceae;Psychromonas	1	1	0	0	0	0	0	0	0	0	0	1	0	0	0	0	0	0	0	0	2	1	1	11	1	1	2	0	0	0	0	0	0	0	0	0	0	0	0	1	0	0	0	0	0	0	0	0	0
5424_Bacteria;Proteobacteria;Gammaproteobacteria;Alteromonadales;Colwelliaceae;Colwellia	2	2	1	0	0	0	0	1	0	0	0	2	0	0	4	5	0	0	3	13	8	2	10	9	10	10	9	13	3	1	2	1	0	1	0	2	0	0	1	0	1	1	0	0	0	2	3	0	1
4546_Bacteria;Proteobacteria;Alphaproteobacteria;Rhodobacterales;Rhodobacteraceae;uncultured	3	6	4	3	1	1	1	2	0	2	8	4	1	0	0	2	0	2	0	0	2	0	2	0	0	2	1	1	1	1	3	4	5	18	15	2	14	8	12	5	10	15	19	11	10	9	10	8	4
2625_Bacteria;Proteobacteria;Alphaproteobacteria;Rhodobacterales;Rhodobacteraceae;Ruegeria	0	0	0	0	0	0	6	9	10	4	1	1	0	51	22	21	7	3	6	0	2	2	0	1	0	0	0	0	0	1	0	0	0	0	0	0	0	0	0	1	0	0	0	0	0	0	0	0	1
10687_Bacteria;Bacteroidetes;Flavobacteriia;Flavobacteriales;Flavobacteriaceae;Tenacibaculum	1	4	6	0	0	0	0	0	0	0	0	0	0	0	1	4	2	3	2	0	1	1	3	3	5	3	5	1	4	4	2	3	0	0	1	0	1	2	0	3	3	5	4	2	0	0	2	1	0
5862_Bacteria;Bacteroidetes;Flavobacteriia;Flavobacteriales;Cryomorphaceae;Owenweeksia	3	4	2	8	2	2	0	0	0	0	2	1	0	0	2	0	1	2	1	1	0	0	0	10	2	3	2	0	0	0	1	4	1	5	12	5	6	3	3	4	7	14	8	5	9	8	14	10	2
10550_Bacteria;Proteobacteria;Gammaproteobacteria;Alteromonadales;Colwelliaceae;uncultured	0	2	0	9	1	1	3	2	0	0	0	8	0	5	0	0	0	0	2	20	3	2	2	3	6	4	1	45	3	4	4	2	1	0	1	1	0	0	3	4	7	3	4	9	1	1	0	1	4
8054_Bacteria;Proteobacteria;Gammaproteobacteria;Oceanospirillales;SUP05 cluster	2	5	0	0	0	0	0	0	0	0	0	0	0	0	0	0	0	0	0	0	0	0	0	1	1	0	3	2	1	3	1	1	0	1	0	0	0	0	0	0	0	0	0	0	0	0	0	0	0
6339_Bacteria;Proteobacteria;Alphaproteobacteria;Rickettsiales;Rickettsiaceae;uncultured	1	1	0	0	0	0	0	0	0	0	0	0	0	0	0	0	0	0	0	0	0	0	0	13	0	5	12	5	10	0	0	0	1	0	0	0	0	0	0	0	0	0	0	0	0	0	0	0	0
6082_Bacteria;Firmicutes;Bacilli;Bacillales;Staphylococcaceae;Staphylococcus	0	0	0	0	0	0	1	0	1	0	0	0	0	0	2	0	0	0	0	0	0	0	1	1	0	0	0	7	2	0	11	0	0	2	8	0	0	0	1	0	3	1	0	1	0	0	0	0	0
5446_Bacteria;Proteobacteria;Gammaproteobacteria;Oceanospirillales;Oceanospirillaceae;Pseudospirillum	0	0	0	0	0	0	0	0	0	0	0	0	0	0	0	0	0	0	0	0	0	0	0	0	0	0	22	13	19	7	19	24	11	9	0	0	0	0	1	0	0	0	0	0	0	0	0	0	0
12404_Bacteria;Bacteroidetes;Flavobacteriia;Flavobacteriales;Flavobacteriaceae;Polaribacter	0	0	0	2	7	4	1	2	1	0	1	1	0	0	2	0	0	7	6	9	8	15	34	3	0	0	0	0	0	1	0	0	0	0	1	0	0	0	1	0	0	1	3	2	0	0	2	9	13
12372_Bacteria;Proteobacteria;Gammaproteobacteria;Alteromonadales;Psychromonadaceae;Psychromonas	0	4	0	0	0	0	0	0	0	1	0	15	1	2	0	0	0	0	1	1	3	3	9	8	10	1	1	0	6	0	0	2	0	0	0	0	0	0	0	0	1	0	0	0	0	1	1	6	0
2494_Bacteria;Proteobacteria;Alphaproteobacteria;Rickettsiales;Mitochondria	0	0	0	0	0	0	0	0	2	12	5	1	0	0	6	4	1	0	0	1	0	1	22	0	0	3	0	0	0	0	0	0	0	0	0	0	0	0	0	0	0	0	0	0	0	0	0	0	101
2026_Bacteria;Bacteroidetes;Flavobacteriia;Flavobacteriales;Cryomorphaceae;Brumimicrobium	0	0	0	0	0	0	0	0	0	0	0	24	0	0	1	0	0	0	0	0	0	0	4	0	0	1	0	20	1	4	40	0	2	0	8	0	0	0	10	0	0	1	2	0	0	1	0	0	0
777_Bacteria;Cyanobacteria;ML635J-21	5	0	0	0	0	0	0	0	0	0	0	1	0	13	8	5	1	0	0	0	0	0	2	1	1	3	1	0	2	2	1	0	2	2	3	0	0	0	1	1	0	0	0	0	0	0	0	0	0
9586_Archaea;Euryarchaeota;Thermoplasmata;Thermoplasmatales;Marine Group II	117	129	192	0	0	0	0	0	0	0	0	0	0	0	0	0	0	0	0	0	0	0	0	0	0	0	0	0	0	0	0	0	0	0	0	0	0	1	1	1	0	0	0	1	0	0	0	0	0
9117_Bacteria;Proteobacteria;Gammaproteobacteria;Alteromonadales;Pseudoalteromonadaceae;Pseudoalteromonas	0	0	1	0	0	0	0	0	0	0	0	1	0	0	0	0	0	0	2	0	3	0	0	4	1	2	0	6	2	1	5	0	1	2	1	0	0	1	1	3	1	0	2	2	0	0	1	0	0
8959_Bacteria;Proteobacteria;Gammaproteobacteria;BD7-8 marine group	8	1	5	13	1	4	5	3	0	2	2	0	1	0	1	0	0	0	1	2	0	1	3	2	4	9	9	5	0	3	12	5	6	18	5	8	8	3	2	2	7	0	3	2	2	4	2	8	2
533_Bacteria;Cyanobacteria;Chloroplast	1	1	4	0	0	0	0	0	0	0	0	7	8	4	0	1	4	2	2	3	10	2	1	20	1	3	3	2	0	3	4	2	5	1	5	8	3	11	5	7	6	7	6	3	1	0	1	0	2
11010_Bacteria;Actinobacteria;Actinobacteria;Micrococcales;Microbacteriaceae;Candidatus Aquiluna	0	0	0	0	0	2	3	4	2	2	27	159	111	19	3	9	1	5	1	0	0	1	0	0	0	0	0	0	0	0	1	0	0	4	0	2	0	2	2	1	5	4	1	0	0	4	2	2	12
9168_Bacteria;Proteobacteria;Gammaproteobacteria;Alteromonadales;Pseudoalteromonadaceae;Pseudoalteromonas	0	1	2	2	2	21	10	0	1	0	8	3	0	0	2	1	1	1	0	1	0	0	0	2	0	0	0	0	0	0	3	2	7	25	8	4	0	4	5	6	4	12	7	3	10	9	6	4	19
6488_Bacteria;Bacteroidetes;Flavobacteriia;Flavobacteriales;Flavobacteriaceae;NS4 marine group	1	1	0	0	0	0	0	0	0	0	0	2	1	0	12	10	3	10	3	4	0	0	0	2	1	1	0	0	0	2	2	0	1	0	0	2	5	1	6	6	0	5	13	16	5	3	7	6	1
1974_Bacteria;Proteobacteria;Gammaproteobacteria;Oceanospirillales;SAR86 clade	7	6	4	0	0	0	0	0	0	0	0	0	0	0	0	0	0	0	0	0	0	0	0	0	2	4	4	2	6	9	5	15	2	3	0	11	11	0	12	9	0	3	1	2	1	0	0	0	0
11222_Archaea;Euryarchaeota;Thermoplasmata;Thermoplasmatales;Marine Group II	0	0	0	0	0	0	0	0	0	0	0	0	0	0	0	0	0	0	0	0	0	0	0	0	0	1	6	6	2	1	0	2	0	0	0	0	0	2	3	0	0	0	0	0	0	0	0	0	0
10270_Bacteria;Proteobacteria;Gammaproteobacteria;Oceanospirillales;Halomonadaceae;Halomonas	0	0	0	0	0	0	0	0	0	0	0	0	0	0	0	0	0	0	0	0	0	0	0	0	0	0	0	0	0	0	0	0	0	0	0	0	0	0	0	0	1	0	0	0	0	0	0	0	0
8255_Bacteria;Bacteroidetes;Sphingobacteriia;Sphingobacteriales;NS11-12 marine group	17	8	11	0	0	1	0	0	0	2	1	24	9	4	0	1	0	0	0	1	2	0	1	1	0	0	1	3	0	13	20	20	17	21	6	0	4	3	2	2	0	2	2	2	0	1	0	0	0
4749_Bacteria;Proteobacteria;Alphaproteobacteria;Rhodobacterales;Rhodobacteraceae;Planktomarina	1	0	2	5	2	8	5	3	1	2	8	5	6	4	5	6	8	4	1	3	1	2	3	4	0	3	0	1	0	2	0	1	0	4	3	4	5	4	1	5	6	8	7	7	3	8	5	4	7
10265_Bacteria;Proteobacteria;Gammaproteobacteria;Oceanospirillales;Halomonadaceae;Halomonas	1	0	0	0	0	0	0	0	1	0	0	12	1	1	3	7	16	0	7	2	0	0	3	0	0	1	0	6	0	0	2	0	0	0	0	0	0	5	15	8	15	0	9	0	0	0	1	0	0
3686_Bacteria;Proteobacteria;Gammaproteobacteria;Oceanospirillales;SAR86 clade	2	1	4	2	0	0	0	0	0	0	0	1	0	0	0	0	0	0	0	0	0	0	0	0	0	0	0	0	2	8	10	12	4	9	10	18	0	0	0	1	1	0	0	0	0	0	1	1	0
532_Bacteria;Spirochaetae;Spirochaetes;Spirochaetales;Spirochaetaceae;Spirochaeta 2	2	3	0	1	0	1	2	4	1	8	1	0	0	1	2	1	1	1	0	3	2	1	2	7	6	7	2	2	3	2	0	4	1	1	1	3	1	0	3	0	5	1	2	1	1	2	2	2	0
10130_Bacteria;Bacteroidetes;Flavobacteriia;Flavobacteriales;Cryomorphaceae;Fluviicola	0	1	0	0	0	0	0	0	0	0	0	2	0	1	2	6	1	3	6	3	1	0	1	1	3	5	1	0	1	0	0	0	0	0	0	1	0	0	1	1	6	5	11	4	7	7	27	22	2
8504_Bacteria;Proteobacteria;Deltaproteobacteria;Desulfuromonadales;GR-WP33-58	1	0	0	0	0	0	0	0	0	0	0	1	4	1	1	12	2	0	0	0	6	24	0	0	4	1	5	1	0	1	0	0	0	0	0	0	0	0	0	0	0	0	0	0	0	0	0	0	0
2283_Bacteria;Cyanobacteria;Chloroplast	0	0	0	0	0	0	0	0	0	0	0	9	0	0	0	0	2	4	0	1	0	1	0	0	0	0	0	0	0	0	0	0	0	0	0	0	1	4	15	35	38	43	29	21	22	8	0	7	5
191_Bacteria;Proteobacteria;Alphaproteobacteria;Rickettsiales;Mitochondria	0	1	1	0	0	0	0	0	0	0	0	0	0	0	0	0	0	0	0	0	0	0	0	0	0	0	0	0	2	0	0	0	0	0	0	0	0	0	0	0	0	0	0	0	0	0	0	0	0
9725_Bacteria;Proteobacteria;Betaproteobacteria;Nitrosomonadales;Nitrosomonadaceae;Nitrosomonas	3	0	3	0	0	0	0	0	0	0	0	0	0	0	0	0	0	0	0	0	0	0	0	0	0	0	0	0	0	0	2	65	11	5	2	5	6	1	2	1	2	1	1	2	0	0	0	0	0
6902_Bacteria;Proteobacteria;Gammaproteobacteria;Xanthomonadales;JTB255 marine benthic group	3	3	0	3	3	5	1	3	4	1	3	1	0	0	1	0	0	1	0	0	1	2	3	4	3	10	2	5	0	7	3	7	2	4	3	7	2	2	3	0	7	4	0	0	2	3	2	4	1
4715_Bacteria;PAUC34f	1	2	0	0	0	0	0	0	0	0	0	0	0	0	0	0	0	4	2	28	3	0	0	8	1	3	8	9	0	2	0	0	0	0	0	0	0	0	0	0	0	0	0	0	0	0	0	0	0
4069_Bacteria;Verrucomicrobia;Verrucomicrobiae;Verrucomicrobiales;Rubritaleaceae;Rubritalea	0	1	0	59	13	28	32	38	21	10	3	2	1	1	2	0	0	0	1	1	0	0	1	0	0	0	0	0	0	0	1	2	0	0	0	0	2	1	2	0	36	2	0	2	4	2	2	3	5
1766_Bacteria;Verrucomicrobia;Opitutae;MB11C04 marine group	0	0	1	0	0	0	0	0	0	0	0	0	0	0	0	0	1	21	2	31	29	2	7	27	24	27	21	15	4	1	1	0	0	0	0	0	0	0	0	0	0	0	0	0	0	0	0	0	0
12557_Bacteria;Proteobacteria;Alphaproteobacteria;Rhodobacterales;Rhodobacteraceae;Planktomarina	1	1	6	5	0	2	3	4	2	1	6	12	7	13	4	4	4	1	1	0	1	3	1	3	2	0	0	0	0	1	1	3	1	1	0	1	2	1	1	0	1	1	0	0	1	1	3	2	4
11538_Bacteria;Bacteroidetes;Flavobacteriia;Flavobacteriales;Flavobacteriaceae;NS5 marine group	0	2	0	0	0	0	0	0	0	0	0	0	0	0	0	1	5	9	8	3	3	2	4	4	2	5	2	3	2	2	0	1	1	2	0	2	3	0	3	0	0	0	0	1	0	0	0	0	0
10744_Bacteria;Proteobacteria;Alphaproteobacteria;Rhodobacterales;Rhodobacteraceae;uncultured	0	3	1	0	0	2	1	0	0	0	4	7	1	1	4	2	1	6	2	1	1	0	2	4	3	2	0	1	0	2	1	2	3	3	2	7	1	4	1	0	3	11	4	11	11	4	14	12	3
9269_Bacteria;Bacteroidetes;Flavobacteriia;Flavobacteriales;NS9 marine group	4	4	3	3	0	0	0	0	0	0	0	0	0	0	0	1	0	1	1	5	2	0	0	8	2	3	7	1	0	2	2	8	7	5	17	11	3	4	1	5	1	8	4	9	6	4	9	9	1
7457_Bacteria;Marinimicrobia (SAR406 clade)	2	5	7	0	0	0	0	0	0	0	0	0	0	0	0	0	0	0	0	0	1	0	2	5	14	18	11	14	1	10	3	6	4	4	1	2	2	0	0	1	0	1	0	0	0	0	0	0	0
9348_Bacteria;Proteobacteria;Alphaproteobacteria;Rickettsiales;SAR116 clade	0	0	1	0	0	0	0	0	0	0	2	1	0	0	3	0	0	1	0	3	0	1	0	0	2	0	0	0	0	0	0	0	0	0	0	0	0	0	0	1	0	1	1	0	0	0	1	0	1
9015_Bacteria;Bacteroidetes;Flavobacteriia;Flavobacteriales;Flavobacteriaceae;Polaribacter	2	0	0	0	0	0	2	3	0	15	2	0	0	1	0	0	0	1	2	4	11	10	1	7	1	8	3	3	5	2	1	4	0	0	0	1	1	0	0	1	0	0	0	0	0	0	0	1	0
4750_Bacteria;Proteobacteria;Alphaproteobacteria;Rhodobacterales;Rhodobacteraceae;Amylibacter	0	0	0	4	1	3	6	5	5	7	6	3	1	2	6	5	1	1	4	3	3	2	3	2	1	1	3	0	0	1	2	1	0	0	0	1	0	1	0	1	0	1	1	0	0	0	0	3	13
7795_Bacteria;Bacteroidetes;Flavobacteriia;Flavobacteriales;Cryomorphaceae;Fluviicola	0	0	0	0	0	0	0	0	0	0	0	1	0	0	0	3	1	1	2	2	0	3	5	0	0	0	0	0	0	0	0	0	0	0	0	0	0	0	0	2	1	0	1	2	0	3	2	6	4
6163_Bacteria;Bacteroidetes;Cytophagia;Order III;Unknown Family;Balneola	1	2	2	0	0	0	0	0	0	0	1	10	3	3	36	12	5	8	5	14	3	0	2	5	4	12	3	0	3	4	2	1	1	2	0	0	0	0	0	1	0	0	1	0	0	0	1	0	0
6099_Bacteria;Firmicutes;Bacilli;Bacillales;Planococcaceae;Planococcus	0	0	0	1	0	0	0	0	1	1	0	2	1	0	1	3	1	0	1	1	0	2	0	0	0	1	0	2	0	2	0	0	0	0	0	0	0	0	2	0	0	0	0	0	0	0	0	1	0
10623_Bacteria;Bacteroidetes;Bacteroidia;Bacteroidales;Rikenellaceae;Rikenellaceae RC9 gut group	2	0	0	0	0	0	0	0	1	0	0	108	0	0	0	0	0	0	0	0	0	2	17	1	3	8	0	0	0	0	0	0	0	0	0	0	0	0	0	0	0	12	0	0	0	0	0	0	0
3998_Bacteria;Proteobacteria;Gammaproteobacteria;Legionellales;Legionellaceae;uncultured	15	6	3	0	0	0	1	0	1	0	0	0	0	0	0	1	0	0	1	0	0	0	0	7	1	2	3	14	4	6	4	2	2	1	0	1	0	1	1	0	2	1	1	2	0	1	0	1	5
9372_Bacteria;Proteobacteria;Gammaproteobacteria;Oceanospirillales;Oceanospirillaceae;Marinobacterium	2	2	3	2	0	1	0	0	1	0	6	0	0	0	0	0	0	2	0	7	0	0	0	3	2	10	2	0	0	3	1	1	0	2	4	6	5	4	5	3	2	2	2	0	1	4	8	6	4
6101_Bacteria;Firmicutes;Bacilli;Bacillales;Bacillaceae;Bacillus	1	1	0	0	0	0	0	1	0	330	0	1	0	1	0	0	0	0	2	0	0	0	0	0	0	1	2	1	0	0	0	9	0	0	0	2	34	1	1	1	0	7	0	6	1	2	0	1	3
3807_NoRelative	0	0	0	8	15	70	124	167	45	11	1	0	0	0	0	0	0	0	0	0	2	0	0	0	0	0	1	0	0	0	0	0	0	0	0	0	0	0	0	0	0	0	0	0	0	1	0	0	2
9977_Bacteria;Proteobacteria;Alphaproteobacteria;Rhodobacterales;Rhodobacteraceae;Planktomarina	0	1	0	1	0	0	0	0	0	1	5	2	1	1	4	1	1	2	0	0	1	0	3	0	2	4	2	0	0	1	2	2	0	0	0	0	0	0	0	1	0	1	1	3	0	0	0	0	3
7171_Bacteria;Cyanobacteria;Chloroplast	5	5	3	0	1	0	0	1	0	0	0	0	0	0	0	0	0	0	1	0	0	0	0	1	2	3	1	0	0	2	3	5	7	4	4	2	3	1	5	11	7	3	9	5	6	9	10	4	5
6056_Bacteria;Planctomycetes;OM190	0	0	0	0	0	0	0	0	0	0	0	0	0	0	0	0	0	0	0	0	3	4	6	13	30	15	17	15	0	0	0	0	0	0	0	0	0	0	0	0	0	0	0	0	0	0	0	0	0
2599_Bacteria;Proteobacteria;Deltaproteobacteria;Desulfuromonadales;GR-WP33-58	4	3	4	0	0	0	0	0	0	0	0	0	0	0	0	0	0	0	0	0	0	0	0	0	16	6	7	40	15	23	1	5	0	0	0	0	0	0	0	0	0	0	0	0	0	0	0	0	0
2037_Bacteria;Bacteroidetes;Flavobacteriia;Flavobacteriales;Flavobacteriaceae;Nonlabens	0	0	0	3	5	0	0	0	5	0	0	1	0	2	1	0	0	0	0	0	0	2	1	0	0	1	0	0	0	0	1	0	1	1	1	0	0	2	3	5	2	0	1	0	0	0	4	0	0
11085_Bacteria;Bacteroidetes;Flavobacteriia;Flavobacteriales;Flavobacteriaceae;NS5 marine group	0	0	0	1	6	7	18	42	18	23	8	0	0	0	0	0	0	0	0	0	0	0	0	0	0	0	0	0	0	0	0	0	0	0	0	0	0	0	0	0	0	0	0	1	0	0	3	4	4
10615_Bacteria;Proteobacteria;Gammaproteobacteria;Vibrionales;Vibrionaceae;Vibrio	0	1	0	0	0	0	0	0	2	0	0	3	0	0	0	0	60	0	0	0	1	0	0	0	0	1	2	4	0	0	0	0	1	0	0	0	0	0	0	0	0	0	0	1	0	0	0	0	1
8782_Bacteria;Proteobacteria;Gammaproteobacteria;Cellvibrionales;Halieaceae;OM60(NOR5) clade	7	5	5	0	0	0	0	0	0	0	0	0	0	1	1	24	12	7	8	4	1	3	0	6	3	1	0	4	2	4	1	1	0	0	1	1	1	0	0	2	0	1	0	0	0	0	0	1	0
4469_Bacteria;Proteobacteria;Alphaproteobacteria;Rhodobacterales;Rhodobacteraceae;uncultured	19	16	27	0	0	0	0	0	0	0	0	0	0	0	0	0	0	0	0	0	0	0	0	0	1	2	5	6	6	8	2	4	2	1	1	1	0	0	0	0	0	0	0	0	0	0	0	0	0
9740_Bacteria;Proteobacteria;Gammaproteobacteria;Xanthomonadales;JTB255 marine benthic group	6	0	4	5	0	4	4	1	0	1	1	1	0	0	0	0	0	0	1	1	0	0	2	2	5	10	1	7	0	4	8	2	1	5	0	1	0	3	2	1	3	2	2	0	0	1	2	2	1
7681_Bacteria;Marinimicrobia (SAR406 clade)	0	5	6	0	0	0	0	0	0	0	0	0	0	0	0	1	0	3	3	11	2	0	5	6	17	5	4	7	2	4	1	3	2	1	0	2	1	0	3	2	1	1	1	2	1	1	0	1	1
369_Bacteria;Proteobacteria;Alphaproteobacteria;Rhizobiales;Rhodobiaceae;Rhodobium	0	0	1	0	0	0	0	0	0	0	0	2	2	4	9	20	6	2	7	3	1	0	1	0	2	1	0	0	1	2	1	2	0	0	1	0	0	0	0	0	0	0	0	0	0	0	0	1	1
9288_Bacteria;Proteobacteria;Gammaproteobacteria;Oceanospirillales;Oceanospirillaceae;Oleispira	0	0	0	6	5	0	0	0	0	0	0	0	0	0	0	0	0	0	0	0	0	0	0	0	0	0	0	0	0	0	1	0	0	0	1	0	0	1	0	4	2	0	3	2	0	0	0	0	0
8849_Bacteria;Lentisphaerae;Lentisphaeria;Lentisphaerales;Lentisphaeraceae;Lentisphaera	0	0	0	4	1	2	7	12	2	3	0	1	0	0	0	0	2	0	0	0	0	0	0	0	2	2	0	1	0	0	0	1	6	2	1	3	2	3	1	0	0	0	0	1	2	4	40	106	72
3240_Bacteria;Bacteroidetes;Flavobacteriia;Flavobacteriales;Cryomorphaceae;Owenweeksia	8	1	3	0	0	0	0	0	0	1	4	6	0	0	0	0	0	3	1	7	6	0	4	18	2	7	15	6	1	3	6	11	5	13	0	5	4	2	0	2	3	11	2	1	4	8	12	10	1
2118_Bacteria;Proteobacteria;Gammaproteobacteria;Arenicellales;Arenicellaceae	2	4	1	0	0	0	2	1	3	0	1	1	0	0	0	0	0	0	0	0	0	0	1	1	1	1	3	13	1	6	1	4	3	8	2	0	0	4	3	2	3	2	2	3	1	2	1	2	1
8580_Bacteria;Proteobacteria;Alphaproteobacteria;Rhizobiales;Methylobacteriaceae;Methylobacterium	0	0	0	0	0	0	0	0	0	0	0	0	0	0	0	0	0	0	0	0	0	0	0	0	0	1	0	0	0	0	0	0	0	0	0	0	0	0	0	0	1	0	0	0	0	0	0	0	0
4255_Bacteria;Planctomycetes;Planctomycetacia;Planctomycetales;Planctomycetaceae;Blastopirellula	0	0	0	0	0	0	0	0	0	0	0	0	0	0	1	0	0	0	1	0	12	1	7	20	3	1	4	10	0	0	0	0	0	0	0	0	0	0	0	2	0	0	0	0	0	0	1	0	0
4169_Bacteria;Proteobacteria;Alphaproteobacteria;Rhodospirillales;Rhodospirillaceae;uncultured	0	2	0	0	0	0	0	0	0	0	0	0	0	0	0	0	0	0	0	1	0	0	1	4	0	1	4	5	1	5	9	3	5	2	10	4	4	3	1	0	1	0	0	1	0	0	0	0	0
8622_Bacteria;Bacteroidetes;Flavobacteriia;Flavobacteriales;Flavobacteriaceae;NS2b marine group	2	5	3	0	0	0	0	0	0	0	0	1	0	0	0	1	0	5	0	0	0	0	3	3	3	5	7	4	2	3	2	3	3	0	1	4	1	4	8	6	1	7	8	6	1	1	2	0	1
6124_Bacteria;Bacteroidetes;Flavobacteriia;Flavobacteriales;Flavobacteriaceae;Polaribacter	0	0	0	0	0	0	1	1	5	6	6	1	0	0	2	0	0	0	0	0	0	0	0	0	0	0	0	0	0	0	0	0	0	0	0	0	0	0	0	0	0	0	0	0	0	0	0	0	3
2419_Bacteria;Cyanobacteria;Chloroplast	0	0	0	0	0	0	0	0	0	0	0	0	0	0	0	1	1	0	3	1	0	0	1	5	0	2	0	0	0	0	1	0	0	0	0	0	0	0	0	0	0	0	0	0	0	0	0	0	0
9210_Bacteria;Bacteroidetes;Flavobacteriia;Flavobacteriales;NS9 marine group	1	0	1	0	0	0	0	0	0	0	0	0	0	0	0	0	0	0	0	0	0	0	3	0	0	0	0	0	0	1	0	0	0	0	0	0	0	0	0	0	0	0	0	0	0	0	1	0	1
9174_Bacteria;Proteobacteria;Gammaproteobacteria;Alteromonadales;Pseudoalteromonadaceae;Pseudoalteromonas	0	0	0	1	1	0	0	0	0	1	1	6	0	0	0	0	1	0	4	0	0	0	0	1	0	1	3	13	2	0	2	1	0	1	0	0	0	1	0	0	0	0	0	2	0	0	1	0	0
8494_Bacteria;Proteobacteria;Gammaproteobacteria;Order Incertae Sedis;Family Incertae Sedis;Marinicella	5	2	5	2	1	2	0	3	2	4	0	0	0	0	1	0	0	0	4	0	0	0	5	4	5	6	0	8	1	5	6	6	6	2	0	8	5	6	4	1	3	1	1	2	0	0	0	0	0
1577_Bacteria;Bacteroidetes;Flavobacteriia;Flavobacteriales;Flavobacteriaceae;Kordia	0	0	0	0	0	0	0	0	0	0	0	2	0	0	0	0	0	0	0	1	0	0	0	0	0	0	0	0	0	0	0	0	0	0	0	0	0	0	0	0	0	0	0	0	0	0	0	0	0
1460_Bacteria;Proteobacteria;Alphaproteobacteria;Rhodospirillales;Rhodospirillaceae;uncultured	1	6	10	0	0	0	0	0	0	0	0	0	0	0	0	0	0	0	0	0	0	0	0	0	0	1	0	2	0	7	19	55	14	13	2	13	7	14	6	4	2	2	5	2	0	0	0	0	0
12469_Bacteria;Proteobacteria;Gammaproteobacteria;Alteromonadales;Pseudoalteromonadaceae;Pseudoalteromonas	1	0	0	0	0	0	0	0	0	0	0	6	0	0	0	1	0	0	0	0	0	0	1	0	0	1	1	2	2	1	3	0	0	0	0	0	0	0	2	1	1	1	0	1	0	0	1	0	1
[truncated: 2,273 more rows]
[truncated: 93 more columns]
