# Supplementary material for: Recurrent patterns of microdiversity in a temperate coastal marine environment
Source: ISME J. 2017 Oct 24;12(1):237–52. doi: 10.1038/ismej.2017.165 (PMC5739018; doi:10.1038/ismej.2017.165)
Supplement: Supplementary Table S5 [file ismej2017165x5.xlsx]

## Sheet: TableS5
Table S5. Asymptotic diversity estimates and related statsitcs. Diversity estimates include observed diversity and asymptotic estimates, and statistics include estimated bootstrap s.e. and 95% confidence intervals for each Hill number calculated using R package iNEXT (Chao et al., 2014; Hsieh et al., 2016).
sample_yymmdd	estimate	measure	frequency
FL_100330	Species richness	Observed	1370
FL_100420	Species richness	Observed	1249
FL_100423	Species richness	Observed	1321
FL_100504	Species richness	Observed	1256
FL_100511	Species richness	Observed	1316
FL_100701	Species richness	Observed	1962
FL_100726	Species richness	Observed	1880
FL_100809	Species richness	Observed	1931
FL_100819	Species richness	Observed	2114
FL_100826	Species richness	Observed	2210
FL_100923	Species richness	Observed	2405
FL_101014	Species richness	Observed	2183
FL_101021	Species richness	Observed	2517
FL_101108	Species richness	Observed	2251
FL_101115	Species richness	Observed	2379
FL_110113	Species richness	Observed	2409
FL_110217	Species richness	Observed	2093
FL_110224	Species richness	Observed	2114
FL_110314	Species richness	Observed	2443
FL_110321	Species richness	Observed	2283
FL_110328	Species richness	Observed	2297
FL_110331	Species richness	Observed	2168
FL_110404	Species richness	Observed	2241
FL_110407	Species richness	Observed	2302
FL_110426	Species richness	Observed	1985
FL_110428	Species richness	Observed	2082
FL_110506	Species richness	Observed	1764
FL_110516	Species richness	Observed	1459
FL_110523	Species richness	Observed	1522
FL_110530	Species richness	Observed	2009
FL_110606	Species richness	Observed	1971
FL_110609	Species richness	Observed	1978
FL_110614	Species richness	Observed	1671
FL_110620	Species richness	Observed	2031
FL_110623	Species richness	Observed	2102
FL_110627	Species richness	Observed	2244
FL_110630	Species richness	Observed	1987
FL_110704	Species richness	Observed	1934
FL_110707	Species richness	Observed	2034
FL_110711	Species richness	Observed	2084
FL_110718	Species richness	Observed	2184
FL_110721	Species richness	Observed	2423
FL_110728	Species richness	Observed	2285
FL_110804	Species richness	Observed	1999
FL_110808	Species richness	Observed	2514
FL_110815	Species richness	Observed	2327
FL_110822	Species richness	Observed	2349
FL_110919	Species richness	Observed	2577
FL_110922	Species richness	Observed	2399
FL_110926	Species richness	Observed	2259
FL_110929	Species richness	Observed	2434
FL_111006	Species richness	Observed	2561
FL_111011	Species richness	Observed	2542
FL_111014	Species richness	Observed	2315
FL_111024	Species richness	Observed	2508
FL_111027	Species richness	Observed	2363
FL_111031	Species richness	Observed	2334
FL_111103	Species richness	Observed	2298
FL_111107	Species richness	Observed	2752
FL_111114	Species richness	Observed	2538
FL_111117	Species richness	Observed	2675
FL_111121	Species richness	Observed	2586
FL_111124	Species richness	Observed	2635
FL_111205	Species richness	Observed	2429
FL_111208	Species richness	Observed	2524
FL_111212	Species richness	Observed	2428
FL_120102	Species richness	Observed	2688
FL_120112	Species richness	Observed	2787
FL_120119	Species richness	Observed	2759
FL_120126	Species richness	Observed	2750
FL_120202	Species richness	Observed	2719
FL_120207	Species richness	Observed	2605
FL_120301	Species richness	Observed	2823
FL_120308	Species richness	Observed	2726
FL_120315	Species richness	Observed	2480
FL_120322	Species richness	Observed	2620
FL_120329	Species richness	Observed	2573
FL_120405	Species richness	Observed	2302
FL_120412	Species richness	Observed	2238
FL_120426	Species richness	Observed	1971
FL_120503	Species richness	Observed	1861
FL_120510	Species richness	Observed	2478
FL_120524	Species richness	Observed	2382
FL_120531	Species richness	Observed	1919
FL_120607	Species richness	Observed	1896
FL_120614	Species richness	Observed	2258
FL_120628	Species richness	Observed	2149
FL_120705	Species richness	Observed	1518
FL_120712	Species richness	Observed	2174
FL_120719	Species richness	Observed	2025
FL_120726	Species richness	Observed	1762
FL_120802	Species richness	Observed	1847
FL_120809	Species richness	Observed	2552
FL_120816	Species richness	Observed	2215
FL_120906	Species richness	Observed	2416
FL_120920	Species richness	Observed	2377
FL_120927	Species richness	Observed	2428
FL_121004	Species richness	Observed	2269
FL_121011	Species richness	Observed	2681
FL_121018	Species richness	Observed	2232
FL_121101	Species richness	Observed	2413
FL_121122	Species richness	Observed	2653
FL_121129	Species richness	Observed	2798
FL_121206	Species richness	Observed	2557
FL_121213	Species richness	Observed	2794
FL_121220	Species richness	Observed	2879
FL_100330	Shannon diversity	Observed	47.284
FL_100420	Shannon diversity	Observed	55.402
FL_100423	Shannon diversity	Observed	61.626
FL_100504	Shannon diversity	Observed	49.676
FL_100511	Shannon diversity	Observed	84.026
FL_100701	Shannon diversity	Observed	157.047
FL_100726	Shannon diversity	Observed	135.076
FL_100809	Shannon diversity	Observed	151.494
FL_100819	Shannon diversity	Observed	158.263
FL_100826	Shannon diversity	Observed	162.218
FL_100923	Shannon diversity	Observed	182.733
FL_101014	Shannon diversity	Observed	170.81
FL_101021	Shannon diversity	Observed	195.411
FL_101108	Shannon diversity	Observed	193.681
FL_101115	Shannon diversity	Observed	236.727
FL_110113	Shannon diversity	Observed	244.781
FL_110217	Shannon diversity	Observed	164.621
FL_110224	Shannon diversity	Observed	147.885
FL_110314	Shannon diversity	Observed	223.701
FL_110321	Shannon diversity	Observed	203.094
FL_110328	Shannon diversity	Observed	196.083
FL_110331	Shannon diversity	Observed	150.792
FL_110404	Shannon diversity	Observed	176.481
FL_110407	Shannon diversity	Observed	148.704
FL_110426	Shannon diversity	Observed	145.372
FL_110428	Shannon diversity	Observed	150.854
FL_110506	Shannon diversity	Observed	105.827
FL_110516	Shannon diversity	Observed	71.847
FL_110523	Shannon diversity	Observed	69.85
FL_110530	Shannon diversity	Observed	143.86
FL_110606	Shannon diversity	Observed	144.195
FL_110609	Shannon diversity	Observed	131.524
FL_110614	Shannon diversity	Observed	113.969
FL_110620	Shannon diversity	Observed	164.477
FL_110623	Shannon diversity	Observed	159.611
FL_110627	Shannon diversity	Observed	152.707
FL_110630	Shannon diversity	Observed	95.674
FL_110704	Shannon diversity	Observed	89.793
FL_110707	Shannon diversity	Observed	106.559
FL_110711	Shannon diversity	Observed	148.477
FL_110718	Shannon diversity	Observed	174.479
FL_110721	Shannon diversity	Observed	188.501
FL_110728	Shannon diversity	Observed	164.557
FL_110804	Shannon diversity	Observed	134.802
FL_110808	Shannon diversity	Observed	188.996
FL_110815	Shannon diversity	Observed	111.938
FL_110822	Shannon diversity	Observed	142.061
FL_110919	Shannon diversity	Observed	254.789
FL_110922	Shannon diversity	Observed	206.435
FL_110926	Shannon diversity	Observed	191.193
FL_110929	Shannon diversity	Observed	202.184
FL_111006	Shannon diversity	Observed	216.283
FL_111011	Shannon diversity	Observed	216.645
FL_111014	Shannon diversity	Observed	201.778
FL_111024	Shannon diversity	Observed	195.304
FL_111027	Shannon diversity	Observed	161.983
FL_111031	Shannon diversity	Observed	170.388
FL_111103	Shannon diversity	Observed	196.125
FL_111107	Shannon diversity	Observed	307.02
FL_111114	Shannon diversity	Observed	229.571
FL_111117	Shannon diversity	Observed	238.347
FL_111121	Shannon diversity	Observed	262.774
FL_111124	Shannon diversity	Observed	272.98
FL_111205	Shannon diversity	Observed	274.458
FL_111208	Shannon diversity	Observed	278.474
FL_111212	Shannon diversity	Observed	263.693
FL_120102	Shannon diversity	Observed	270.949
FL_120112	Shannon diversity	Observed	269.349
FL_120119	Shannon diversity	Observed	264.506
FL_120126	Shannon diversity	Observed	236.823
FL_120202	Shannon diversity	Observed	295.345
FL_120207	Shannon diversity	Observed	279.741
FL_120301	Shannon diversity	Observed	268.584
FL_120308	Shannon diversity	Observed	233.059
FL_120315	Shannon diversity	Observed	192.593
FL_120322	Shannon diversity	Observed	190.835
FL_120329	Shannon diversity	Observed	198.132
FL_120405	Shannon diversity	Observed	166.756
FL_120412	Shannon diversity	Observed	242.113
FL_120426	Shannon diversity	Observed	50.038
FL_120503	Shannon diversity	Observed	140.533
FL_120510	Shannon diversity	Observed	189.342
FL_120524	Shannon diversity	Observed	112.344
FL_120531	Shannon diversity	Observed	93.062
FL_120607	Shannon diversity	Observed	86.802
FL_120614	Shannon diversity	Observed	159.021
FL_120628	Shannon diversity	Observed	139.166
FL_120705	Shannon diversity	Observed	51.321
FL_120712	Shannon diversity	Observed	123.947
FL_120719	Shannon diversity	Observed	105.047
FL_120726	Shannon diversity	Observed	142.013
FL_120802	Shannon diversity	Observed	139.271
FL_120809	Shannon diversity	Observed	197.771
FL_120816	Shannon diversity	Observed	175.763
FL_120906	Shannon diversity	Observed	168.005
FL_120920	Shannon diversity	Observed	186.482
FL_120927	Shannon diversity	Observed	194.569
FL_121004	Shannon diversity	Observed	164.706
FL_121011	Shannon diversity	Observed	187.561
FL_121018	Shannon diversity	Observed	131.885
FL_121101	Shannon diversity	Observed	174.841
FL_121122	Shannon diversity	Observed	228.872
FL_121129	Shannon diversity	Observed	251.885
FL_121206	Shannon diversity	Observed	260.519
FL_121213	Shannon diversity	Observed	249.361
FL_121220	Shannon diversity	Observed	291.997
FL_100330	Simpson diversity	Observed	13.666
FL_100420	Simpson diversity	Observed	19.029
FL_100423	Simpson diversity	Observed	20.948
FL_100504	Simpson diversity	Observed	13.467
FL_100511	Simpson diversity	Observed	31.938
FL_100701	Simpson diversity	Observed	45.987
FL_100726	Simpson diversity	Observed	39.659
FL_100809	Simpson diversity	Observed	39.625
FL_100819	Simpson diversity	Observed	42.283
FL_100826	Simpson diversity	Observed	43.125
FL_100923	Simpson diversity	Observed	44.671
FL_101014	Simpson diversity	Observed	58.681
FL_101021	Simpson diversity	Observed	61.266
FL_101108	Simpson diversity	Observed	69.107
FL_101115	Simpson diversity	Observed	77.31
FL_110113	Simpson diversity	Observed	73.418
FL_110217	Simpson diversity	Observed	60.408
FL_110224	Simpson diversity	Observed	55.862
FL_110314	Simpson diversity	Observed	75.578
FL_110321	Simpson diversity	Observed	76.672
FL_110328	Simpson diversity	Observed	58.205
FL_110331	Simpson diversity	Observed	44.506
FL_110404	Simpson diversity	Observed	59.058
FL_110407	Simpson diversity	Observed	49.365
FL_110426	Simpson diversity	Observed	46.635
FL_110428	Simpson diversity	Observed	51.341
FL_110506	Simpson diversity	Observed	28.717
FL_110516	Simpson diversity	Observed	18.492
FL_110523	Simpson diversity	Observed	19.262
FL_110530	Simpson diversity	Observed	38.043
FL_110606	Simpson diversity	Observed	36.999
FL_110609	Simpson diversity	Observed	34.962
FL_110614	Simpson diversity	Observed	39.474
FL_110620	Simpson diversity	Observed	47.039
FL_110623	Simpson diversity	Observed	45.973
FL_110627	Simpson diversity	Observed	41.397
FL_110630	Simpson diversity	Observed	18.166
FL_110704	Simpson diversity	Observed	20.929
FL_110707	Simpson diversity	Observed	29.279
FL_110711	Simpson diversity	Observed	43.196
FL_110718	Simpson diversity	Observed	47.157
FL_110721	Simpson diversity	Observed	53.196
FL_110728	Simpson diversity	Observed	55.54
FL_110804	Simpson diversity	Observed	38.856
FL_110808	Simpson diversity	Observed	46.87
FL_110815	Simpson diversity	Observed	16.567
FL_110822	Simpson diversity	Observed	40.524
FL_110919	Simpson diversity	Observed	74.12
FL_110922	Simpson diversity	Observed	63.022
FL_110926	Simpson diversity	Observed	58.234
FL_110929	Simpson diversity	Observed	57.782
FL_111006	Simpson diversity	Observed	53.101
FL_111011	Simpson diversity	Observed	57.539
FL_111014	Simpson diversity	Observed	58.07
FL_111024	Simpson diversity	Observed	51.764
FL_111027	Simpson diversity	Observed	45.696
FL_111031	Simpson diversity	Observed	48.034
FL_111103	Simpson diversity	Observed	59.313
FL_111107	Simpson diversity	Observed	81.508
FL_111114	Simpson diversity	Observed	66.887
FL_111117	Simpson diversity	Observed	68.386
FL_111121	Simpson diversity	Observed	72.525
FL_111124	Simpson diversity	Observed	96.001
FL_111205	Simpson diversity	Observed	71.424
FL_111208	Simpson diversity	Observed	74.381
FL_111212	Simpson diversity	Observed	70.679
FL_120102	Simpson diversity	Observed	62.705
FL_120112	Simpson diversity	Observed	58.089
FL_120119	Simpson diversity	Observed	52.093
FL_120126	Simpson diversity	Observed	49.552
FL_120202	Simpson diversity	Observed	90.256
FL_120207	Simpson diversity	Observed	93.833
FL_120301	Simpson diversity	Observed	68.445
FL_120308	Simpson diversity	Observed	62.699
FL_120315	Simpson diversity	Observed	51.617
FL_120322	Simpson diversity	Observed	51.564
FL_120329	Simpson diversity	Observed	52.194
FL_120405	Simpson diversity	Observed	43.643
FL_120412	Simpson diversity	Observed	85.119
FL_120426	Simpson diversity	Observed	6.044
FL_120503	Simpson diversity	Observed	38.283
FL_120510	Simpson diversity	Observed	51.667
FL_120524	Simpson diversity	Observed	24.157
FL_120531	Simpson diversity	Observed	24.251
FL_120607	Simpson diversity	Observed	20.95
FL_120614	Simpson diversity	Observed	33.799
FL_120628	Simpson diversity	Observed	37.261
FL_120705	Simpson diversity	Observed	14.009
FL_120712	Simpson diversity	Observed	28.825
FL_120719	Simpson diversity	Observed	31.593
FL_120726	Simpson diversity	Observed	49.807
FL_120802	Simpson diversity	Observed	43.2
FL_120809	Simpson diversity	Observed	60.945
FL_120816	Simpson diversity	Observed	53.226
FL_120906	Simpson diversity	Observed	46.86
FL_120920	Simpson diversity	Observed	39.09
FL_120927	Simpson diversity	Observed	45.13
FL_121004	Simpson diversity	Observed	43.742
FL_121011	Simpson diversity	Observed	45.33
FL_121018	Simpson diversity	Observed	37.287
FL_121101	Simpson diversity	Observed	48.422
FL_121122	Simpson diversity	Observed	68.373
FL_121129	Simpson diversity	Observed	79.858
FL_121206	Simpson diversity	Observed	82.354
FL_121213	Simpson diversity	Observed	84.665
FL_121220	Simpson diversity	Observed	82.559
FL_100330	Species richness	Estimator	1800.11
FL_100420	Species richness	Estimator	1660.62
FL_100423	Species richness	Estimator	1788.06
FL_100504	Species richness	Estimator	1650.12
FL_100511	Species richness	Estimator	1702.03
FL_100701	Species richness	Estimator	2514
FL_100726	Species richness	Estimator	2339.06
FL_100809	Species richness	Estimator	2448.97
FL_100819	Species richness	Estimator	2742.1
FL_100826	Species richness	Estimator	2787.5
FL_100923	Species richness	Estimator	2961.29
FL_101014	Species richness	Estimator	2619.08
FL_101021	Species richness	Estimator	3028.28
FL_101108	Species richness	Estimator	2741.57
FL_101115	Species richness	Estimator	2889.85
FL_110113	Species richness	Estimator	2828.14
FL_110217	Species richness	Estimator	2667.08
FL_110224	Species richness	Estimator	2599.12
FL_110314	Species richness	Estimator	2897.72
FL_110321	Species richness	Estimator	2759.19
FL_110328	Species richness	Estimator	2786.75
FL_110331	Species richness	Estimator	2696.7
FL_110404	Species richness	Estimator	2765.04
FL_110407	Species richness	Estimator	2726.34
FL_110426	Species richness	Estimator	2499.71
FL_110428	Species richness	Estimator	2658.01
FL_110506	Species richness	Estimator	2254.36
FL_110516	Species richness	Estimator	1978.77
FL_110523	Species richness	Estimator	2005.32
FL_110530	Species richness	Estimator	2491.22
FL_110606	Species richness	Estimator	2563
FL_110609	Species richness	Estimator	2570.65
FL_110614	Species richness	Estimator	2215.63
FL_110620	Species richness	Estimator	2531.95
FL_110623	Species richness	Estimator	2619.16
FL_110627	Species richness	Estimator	2658.17
FL_110630	Species richness	Estimator	2430.39
FL_110704	Species richness	Estimator	2511.99
FL_110707	Species richness	Estimator	2608.02
FL_110711	Species richness	Estimator	2642.04
FL_110718	Species richness	Estimator	2659.06
FL_110721	Species richness	Estimator	2985.28
FL_110728	Species richness	Estimator	2718.3
FL_110804	Species richness	Estimator	2547.7
FL_110808	Species richness	Estimator	2929.2
FL_110815	Species richness	Estimator	2804.12
FL_110822	Species richness	Estimator	2906.24
FL_110919	Species richness	Estimator	3086.51
FL_110922	Species richness	Estimator	2790.51
FL_110926	Species richness	Estimator	2678.62
FL_110929	Species richness	Estimator	2945.16
FL_111006	Species richness	Estimator	3077.11
FL_111011	Species richness	Estimator	3009.5
FL_111014	Species richness	Estimator	2802.82
FL_111024	Species richness	Estimator	3009.45
FL_111027	Species richness	Estimator	2836.02
FL_111031	Species richness	Estimator	2891.03
FL_111103	Species richness	Estimator	2790.99
FL_111107	Species richness	Estimator	3151.29
FL_111114	Species richness	Estimator	3087.72
FL_111117	Species richness	Estimator	3029.29
FL_111121	Species richness	Estimator	2994.21
FL_111124	Species richness	Estimator	3066.13
FL_111205	Species richness	Estimator	2930.71
FL_111208	Species richness	Estimator	2972.9
FL_111212	Species richness	Estimator	2936.76
FL_120102	Species richness	Estimator	3103.55
FL_120112	Species richness	Estimator	3144.8
FL_120119	Species richness	Estimator	3221.51
FL_120126	Species richness	Estimator	3163.68
FL_120202	Species richness	Estimator	3114.1
FL_120207	Species richness	Estimator	3139.85
FL_120301	Species richness	Estimator	3155
FL_120308	Species richness	Estimator	3095.59
FL_120315	Species richness	Estimator	2923.35
FL_120322	Species richness	Estimator	3033.62
FL_120329	Species richness	Estimator	2988.33
FL_120405	Species richness	Estimator	2658.6
FL_120412	Species richness	Estimator	2743.97
FL_120426	Species richness	Estimator	2498.43
FL_120503	Species richness	Estimator	2289.02
FL_120510	Species richness	Estimator	2958.02
FL_120524	Species richness	Estimator	2885.15
FL_120531	Species richness	Estimator	2402.16
FL_120607	Species richness	Estimator	2420.51
FL_120614	Species richness	Estimator	2739.09
FL_120628	Species richness	Estimator	2738.82
FL_120705	Species richness	Estimator	2130.89
FL_120712	Species richness	Estimator	2588.48
FL_120719	Species richness	Estimator	2487.23
FL_120726	Species richness	Estimator	2394.8
FL_120802	Species richness	Estimator	2435.15
FL_120809	Species richness	Estimator	2944.34
FL_120816	Species richness	Estimator	2687.08
FL_120906	Species richness	Estimator	2879.85
FL_120920	Species richness	Estimator	2728.27
FL_120927	Species richness	Estimator	2878.94
FL_121004	Species richness	Estimator	2683.47
FL_121011	Species richness	Estimator	3066.14
FL_121018	Species richness	Estimator	2628.8
FL_121101	Species richness	Estimator	2969.51
FL_121122	Species richness	Estimator	3160.54
FL_121129	Species richness	Estimator	3210.14
FL_121206	Species richness	Estimator	3029.89
FL_121213	Species richness	Estimator	3215.77
FL_121220	Species richness	Estimator	3263.54
FL_100330	Shannon diversity	Estimator	47.898
FL_100420	Shannon diversity	Estimator	56.045
FL_100423	Shannon diversity	Estimator	62.36
FL_100504	Shannon diversity	Estimator	50.225
FL_100511	Shannon diversity	Estimator	84.805
FL_100701	Shannon diversity	Estimator	159.326
FL_100726	Shannon diversity	Estimator	137.187
FL_100809	Shannon diversity	Estimator	154.165
FL_100819	Shannon diversity	Estimator	161.41
FL_100826	Shannon diversity	Estimator	164.805
FL_100923	Shannon diversity	Estimator	186.271
FL_101014	Shannon diversity	Estimator	173.95
FL_101021	Shannon diversity	Estimator	199.366
FL_101108	Shannon diversity	Estimator	197.362
FL_101115	Shannon diversity	Estimator	241.359
FL_110113	Shannon diversity	Estimator	249.132
FL_110217	Shannon diversity	Estimator	167.604
FL_110224	Shannon diversity	Estimator	150.006
FL_110314	Shannon diversity	Estimator	227.389
FL_110321	Shannon diversity	Estimator	206.532
FL_110328	Shannon diversity	Estimator	199.896
FL_110331	Shannon diversity	Estimator	153.12
FL_110404	Shannon diversity	Estimator	179.54
FL_110407	Shannon diversity	Estimator	151.106
FL_110426	Shannon diversity	Estimator	147.936
FL_110428	Shannon diversity	Estimator	153.418
FL_110506	Shannon diversity	Estimator	107.369
FL_110516	Shannon diversity	Estimator	72.794
FL_110523	Shannon diversity	Estimator	70.735
FL_110530	Shannon diversity	Estimator	146.201
FL_110606	Shannon diversity	Estimator	146.858
FL_110609	Shannon diversity	Estimator	133.557
FL_110614	Shannon diversity	Estimator	115.738
FL_110620	Shannon diversity	Estimator	167.46
FL_110623	Shannon diversity	Estimator	162.517
FL_110627	Shannon diversity	Estimator	154.783
FL_110630	Shannon diversity	Estimator	97.126
FL_110704	Shannon diversity	Estimator	91.174
FL_110707	Shannon diversity	Estimator	107.972
FL_110711	Shannon diversity	Estimator	150.91
FL_110718	Shannon diversity	Estimator	177.283
FL_110721	Shannon diversity	Estimator	191.383
FL_110728	Shannon diversity	Estimator	166.958
FL_110804	Shannon diversity	Estimator	136.505
FL_110808	Shannon diversity	Estimator	191.711
FL_110815	Shannon diversity	Estimator	113.517
FL_110822	Shannon diversity	Estimator	144.29
FL_110919	Shannon diversity	Estimator	259.649
FL_110922	Shannon diversity	Estimator	209.849
FL_110926	Shannon diversity	Estimator	194.458
FL_110929	Shannon diversity	Estimator	205.654
FL_111006	Shannon diversity	Estimator	220.554
FL_111011	Shannon diversity	Estimator	220.244
FL_111014	Shannon diversity	Estimator	205.692
FL_111024	Shannon diversity	Estimator	198.913
FL_111027	Shannon diversity	Estimator	164.651
FL_111031	Shannon diversity	Estimator	173.285
FL_111103	Shannon diversity	Estimator	199.979
FL_111107	Shannon diversity	Estimator	312.14
FL_111114	Shannon diversity	Estimator	233.357
FL_111117	Shannon diversity	Estimator	241.137
FL_111121	Shannon diversity	Estimator	266.671
FL_111124	Shannon diversity	Estimator	276.784
FL_111205	Shannon diversity	Estimator	280.032
FL_111208	Shannon diversity	Estimator	282.844
FL_111212	Shannon diversity	Estimator	268.804
FL_120102	Shannon diversity	Estimator	276.342
FL_120112	Shannon diversity	Estimator	273.2
FL_120119	Shannon diversity	Estimator	269.459
FL_120126	Shannon diversity	Estimator	241.014
FL_120202	Shannon diversity	Estimator	300.874
FL_120207	Shannon diversity	Estimator	285.24
FL_120301	Shannon diversity	Estimator	272.623
FL_120308	Shannon diversity	Estimator	236.932
FL_120315	Shannon diversity	Estimator	196.442
FL_120322	Shannon diversity	Estimator	193.12
FL_120329	Shannon diversity	Estimator	201.324
FL_120405	Shannon diversity	Estimator	168.931
FL_120412	Shannon diversity	Estimator	246.444
FL_120426	Shannon diversity	Estimator	50.867
FL_120503	Shannon diversity	Estimator	142.071
FL_120510	Shannon diversity	Estimator	191.96
FL_120524	Shannon diversity	Estimator	113.693
FL_120531	Shannon diversity	Estimator	94.548
FL_120607	Shannon diversity	Estimator	87.91
FL_120614	Shannon diversity	Estimator	160.795
FL_120628	Shannon diversity	Estimator	140.877
FL_120705	Shannon diversity	Estimator	52.056
FL_120712	Shannon diversity	Estimator	125.642
FL_120719	Shannon diversity	Estimator	106.261
FL_120726	Shannon diversity	Estimator	144.415
FL_120802	Shannon diversity	Estimator	141.201
FL_120809	Shannon diversity	Estimator	199.82
FL_120816	Shannon diversity	Estimator	178.046
FL_120906	Shannon diversity	Estimator	170.229
FL_120920	Shannon diversity	Estimator	189.593
FL_120927	Shannon diversity	Estimator	197.732
FL_121004	Shannon diversity	Estimator	167.314
FL_121011	Shannon diversity	Estimator	190.077
FL_121018	Shannon diversity	Estimator	133.366
FL_121101	Shannon diversity	Estimator	178.242
FL_121122	Shannon diversity	Estimator	232.443
FL_121129	Shannon diversity	Estimator	255.807
FL_121206	Shannon diversity	Estimator	265.563
FL_121213	Shannon diversity	Estimator	252.74
FL_121220	Shannon diversity	Estimator	296.507
FL_100330	Simpson diversity	Estimator	13.668
FL_100420	Simpson diversity	Estimator	19.034
FL_100423	Simpson diversity	Estimator	20.954
FL_100504	Simpson diversity	Estimator	13.469
FL_100511	Simpson diversity	Estimator	31.948
FL_100701	Simpson diversity	Estimator	46.008
FL_100726	Simpson diversity	Estimator	39.677
FL_100809	Simpson diversity	Estimator	39.645
FL_100819	Simpson diversity	Estimator	42.306
FL_100826	Simpson diversity	Estimator	43.144
FL_100923	Simpson diversity	Estimator	44.694
FL_101014	Simpson diversity	Estimator	58.724
FL_101021	Simpson diversity	Estimator	61.311
FL_101108	Simpson diversity	Estimator	69.165
FL_101115	Simpson diversity	Estimator	77.382
FL_110113	Simpson diversity	Estimator	73.479
FL_110217	Simpson diversity	Estimator	60.453
FL_110224	Simpson diversity	Estimator	55.893
FL_110314	Simpson diversity	Estimator	75.636
FL_110321	Simpson diversity	Estimator	76.736
FL_110328	Simpson diversity	Estimator	58.247
FL_110331	Simpson diversity	Estimator	44.526
FL_110404	Simpson diversity	Estimator	59.096
FL_110407	Simpson diversity	Estimator	49.391
FL_110426	Simpson diversity	Estimator	46.662
FL_110428	Simpson diversity	Estimator	51.371
FL_110506	Simpson diversity	Estimator	28.727
FL_110516	Simpson diversity	Estimator	18.496
FL_110523	Simpson diversity	Estimator	19.266
FL_110530	Simpson diversity	Estimator	38.06
FL_110606	Simpson diversity	Estimator	37.016
FL_110609	Simpson diversity	Estimator	34.975
FL_110614	Simpson diversity	Estimator	39.493
FL_110620	Simpson diversity	Estimator	47.067
FL_110623	Simpson diversity	Estimator	45.999
FL_110627	Simpson diversity	Estimator	41.413
FL_110630	Simpson diversity	Estimator	18.17
FL_110704	Simpson diversity	Estimator	20.934
FL_110707	Simpson diversity	Estimator	29.286
FL_110711	Simpson diversity	Estimator	43.216
FL_110718	Simpson diversity	Estimator	47.181
FL_110721	Simpson diversity	Estimator	53.222
FL_110728	Simpson diversity	Estimator	55.569
FL_110804	Simpson diversity	Estimator	38.869
FL_110808	Simpson diversity	Estimator	46.89
FL_110815	Simpson diversity	Estimator	16.569
FL_110822	Simpson diversity	Estimator	40.539
FL_110919	Simpson diversity	Estimator	74.18
FL_110922	Simpson diversity	Estimator	63.064
FL_110926	Simpson diversity	Estimator	58.272
FL_110929	Simpson diversity	Estimator	57.816
FL_111006	Simpson diversity	Estimator	53.133
FL_111011	Simpson diversity	Estimator	57.572
FL_111014	Simpson diversity	Estimator	58.112
FL_111024	Simpson diversity	Estimator	51.793
FL_111027	Simpson diversity	Estimator	45.718
FL_111031	Simpson diversity	Estimator	48.058
FL_111103	Simpson diversity	Estimator	59.357
FL_111107	Simpson diversity	Estimator	81.572
FL_111114	Simpson diversity	Estimator	66.929
FL_111117	Simpson diversity	Estimator	68.419
FL_111121	Simpson diversity	Estimator	72.572
FL_111124	Simpson diversity	Estimator	96.076
FL_111205	Simpson diversity	Estimator	71.487
FL_111208	Simpson diversity	Estimator	74.433
FL_111212	Simpson diversity	Estimator	70.738
FL_120102	Simpson diversity	Estimator	62.75
FL_120112	Simpson diversity	Estimator	58.117
FL_120119	Simpson diversity	Estimator	52.121
FL_120126	Simpson diversity	Estimator	49.577
FL_120202	Simpson diversity	Estimator	90.344
FL_120207	Simpson diversity	Estimator	93.932
FL_120301	Simpson diversity	Estimator	68.486
FL_120308	Simpson diversity	Estimator	62.737
FL_120315	Simpson diversity	Estimator	51.649
FL_120322	Simpson diversity	Estimator	51.583
FL_120329	Simpson diversity	Estimator	52.221
FL_120405	Simpson diversity	Estimator	43.659
FL_120412	Simpson diversity	Estimator	85.203
FL_120426	Simpson diversity	Estimator	6.044
FL_120503	Simpson diversity	Estimator	38.295
FL_120510	Simpson diversity	Estimator	51.689
FL_120524	Simpson diversity	Estimator	24.161
FL_120531	Simpson diversity	Estimator	24.258
FL_120607	Simpson diversity	Estimator	20.954
FL_120614	Simpson diversity	Estimator	33.807
FL_120628	Simpson diversity	Estimator	37.272
FL_120705	Simpson diversity	Estimator	14.012
FL_120712	Simpson diversity	Estimator	28.833
FL_120719	Simpson diversity	Estimator	31.601
FL_120726	Simpson diversity	Estimator	49.838
FL_120802	Simpson diversity	Estimator	43.219
FL_120809	Simpson diversity	Estimator	60.969
FL_120816	Simpson diversity	Estimator	53.25
FL_120906	Simpson diversity	Estimator	46.878
FL_120920	Simpson diversity	Estimator	39.106
FL_120927	Simpson diversity	Estimator	45.151
FL_121004	Simpson diversity	Estimator	43.761
FL_121011	Simpson diversity	Estimator	45.346
FL_121018	Simpson diversity	Estimator	37.297
FL_121101	Simpson diversity	Estimator	48.449
FL_121122	Simpson diversity	Estimator	68.414
FL_121129	Simpson diversity	Estimator	79.914
FL_121206	Simpson diversity	Estimator	82.431
FL_121213	Simpson diversity	Estimator	84.72
FL_121220	Simpson diversity	Estimator	82.618
FL_100330	Species richness	Est_s.e.	55.398
FL_100420	Species richness	Est_s.e.	56.843
FL_100423	Species richness	Est_s.e.	62.439
FL_100504	Species richness	Est_s.e.	53.077
FL_100511	Species richness	Est_s.e.	54.303
FL_100701	Species richness	Est_s.e.	62.291
FL_100726	Species richness	Est_s.e.	53.097
FL_100809	Species richness	Est_s.e.	58.207
FL_100819	Species richness	Est_s.e.	66.802
FL_100826	Species richness	Est_s.e.	61.812
FL_100923	Species richness	Est_s.e.	58.111
FL_101014	Species richness	Est_s.e.	48.29
FL_101021	Species richness	Est_s.e.	53.56
FL_101108	Species richness	Est_s.e.	51.682
FL_101115	Species richness	Est_s.e.	53.378
FL_110113	Species richness	Est_s.e.	47.312
FL_110217	Species richness	Est_s.e.	63.844
FL_110224	Species richness	Est_s.e.	55.159
FL_110314	Species richness	Est_s.e.	49.891
FL_110321	Species richness	Est_s.e.	51.836
FL_110328	Species richness	Est_s.e.	53.166
FL_110331	Species richness	Est_s.e.	59.609
FL_110404	Species richness	Est_s.e.	56.734
FL_110407	Species richness	Est_s.e.	45.77
FL_110426	Species richness	Est_s.e.	57.018
FL_110428	Species richness	Est_s.e.	63.311
FL_110506	Species richness	Est_s.e.	59.524
FL_110516	Species richness	Est_s.e.	64.362
FL_110523	Species richness	Est_s.e.	60
FL_110530	Species richness	Est_s.e.	54.699
FL_110606	Species richness	Est_s.e.	64.25
FL_110609	Species richness	Est_s.e.	67.041
FL_110614	Species richness	Est_s.e.	62.993
FL_110620	Species richness	Est_s.e.	55.635
FL_110623	Species richness	Est_s.e.	56.11
FL_110627	Species richness	Est_s.e.	48.019
FL_110630	Species richness	Est_s.e.	50.68
FL_110704	Species richness	Est_s.e.	63.608
FL_110707	Species richness	Est_s.e.	63.645
FL_110711	Species richness	Est_s.e.	62.185
FL_110718	Species richness	Est_s.e.	54.07
FL_110721	Species richness	Est_s.e.	61.944
FL_110728	Species richness	Est_s.e.	48.524
FL_110804	Species richness	Est_s.e.	63.293
FL_110808	Species richness	Est_s.e.	46.458
FL_110815	Species richness	Est_s.e.	51.196
FL_110822	Species richness	Est_s.e.	58.366
FL_110919	Species richness	Est_s.e.	54.35
FL_110922	Species richness	Est_s.e.	44.927
FL_110926	Species richness	Est_s.e.	46.438
FL_110929	Species richness	Est_s.e.	53.776
FL_111006	Species richness	Est_s.e.	54.407
FL_111011	Species richness	Est_s.e.	51.624
FL_111014	Species richness	Est_s.e.	52.565
FL_111024	Species richness	Est_s.e.	52.59
FL_111027	Species richness	Est_s.e.	50.612
FL_111031	Species richness	Est_s.e.	59.335
FL_111103	Species richness	Est_s.e.	52.53
FL_111107	Species richness	Est_s.e.	45.879
FL_111114	Species richness	Est_s.e.	57.493
FL_111117	Species richness	Est_s.e.	41.486
FL_111121	Species richness	Est_s.e.	44.879
FL_111124	Species richness	Est_s.e.	48.229
FL_111205	Species richness	Est_s.e.	53.871
FL_111208	Species richness	Est_s.e.	51.386
FL_111212	Species richness	Est_s.e.	56.658
FL_120102	Species richness	Est_s.e.	44.781
FL_120112	Species richness	Est_s.e.	42.553
FL_120119	Species richness	Est_s.e.	50.769
FL_120126	Species richness	Est_s.e.	46.329
FL_120202	Species richness	Est_s.e.	43.904
FL_120207	Species richness	Est_s.e.	56.165
FL_120301	Species richness	Est_s.e.	38.928
FL_120308	Species richness	Est_s.e.	42.434
FL_120315	Species richness	Est_s.e.	48.05
FL_120322	Species richness	Est_s.e.	48.773
FL_120329	Species richness	Est_s.e.	47.056
FL_120405	Species richness	Est_s.e.	43.783
FL_120412	Species richness	Est_s.e.	55.306
FL_120426	Species richness	Est_s.e.	57.55
FL_120503	Species richness	Est_s.e.	54.52
FL_120510	Species richness	Est_s.e.	53.416
FL_120524	Species richness	Est_s.e.	55.298
FL_120531	Species richness	Est_s.e.	54.533
FL_120607	Species richness	Est_s.e.	59.537
FL_120614	Species richness	Est_s.e.	56.521
FL_120628	Species richness	Est_s.e.	66.415
FL_120705	Species richness	Est_s.e.	71.814
FL_120712	Species richness	Est_s.e.	48.461
FL_120719	Species richness	Est_s.e.	52.651
FL_120726	Species richness	Est_s.e.	73.384
FL_120802	Species richness	Est_s.e.	68.325
FL_120809	Species richness	Est_s.e.	46.192
FL_120816	Species richness	Est_s.e.	54.681
FL_120906	Species richness	Est_s.e.	52.157
FL_120920	Species richness	Est_s.e.	40.848
FL_120927	Species richness	Est_s.e.	50.024
FL_121004	Species richness	Est_s.e.	46.91
FL_121011	Species richness	Est_s.e.	44.275
FL_121018	Species richness	Est_s.e.	46.631
FL_121101	Species richness	Est_s.e.	57.739
FL_121122	Species richness	Est_s.e.	52.933
FL_121129	Species richness	Est_s.e.	45.81
FL_121206	Species richness	Est_s.e.	50.292
FL_121213	Species richness	Est_s.e.	47.116
FL_121220	Species richness	Est_s.e.	43.568
FL_100330	Shannon diversity	Est_s.e.	0.412
FL_100420	Shannon diversity	Est_s.e.	0.404
FL_100423	Shannon diversity	Est_s.e.	0.456
FL_100504	Shannon diversity	Est_s.e.	0.381
FL_100511	Shannon diversity	Est_s.e.	0.498
FL_100701	Shannon diversity	Est_s.e.	0.98
FL_100726	Shannon diversity	Est_s.e.	1.074
FL_100809	Shannon diversity	Est_s.e.	1.117
FL_100819	Shannon diversity	Est_s.e.	1.275
FL_100826	Shannon diversity	Est_s.e.	1.118
FL_100923	Shannon diversity	Est_s.e.	1.441
FL_101014	Shannon diversity	Est_s.e.	1.151
FL_101021	Shannon diversity	Est_s.e.	1.474
FL_101108	Shannon diversity	Est_s.e.	1.247
FL_101115	Shannon diversity	Est_s.e.	1.616
FL_110113	Shannon diversity	Est_s.e.	1.74
FL_110217	Shannon diversity	Est_s.e.	1.035
FL_110224	Shannon diversity	Est_s.e.	0.967
FL_110314	Shannon diversity	Est_s.e.	1.343
FL_110321	Shannon diversity	Est_s.e.	1.307
FL_110328	Shannon diversity	Est_s.e.	1.388
FL_110331	Shannon diversity	Est_s.e.	0.933
FL_110404	Shannon diversity	Est_s.e.	1.15
FL_110407	Shannon diversity	Est_s.e.	0.941
FL_110426	Shannon diversity	Est_s.e.	1.107
FL_110428	Shannon diversity	Est_s.e.	1.02
FL_110506	Shannon diversity	Est_s.e.	0.763
FL_110516	Shannon diversity	Est_s.e.	0.579
FL_110523	Shannon diversity	Est_s.e.	0.543
FL_110530	Shannon diversity	Est_s.e.	1.023
FL_110606	Shannon diversity	Est_s.e.	1.187
FL_110609	Shannon diversity	Est_s.e.	0.948
FL_110614	Shannon diversity	Est_s.e.	0.821
FL_110620	Shannon diversity	Est_s.e.	1.164
FL_110623	Shannon diversity	Est_s.e.	1.031
FL_110627	Shannon diversity	Est_s.e.	0.998
FL_110630	Shannon diversity	Est_s.e.	0.777
FL_110704	Shannon diversity	Est_s.e.	0.663
FL_110707	Shannon diversity	Est_s.e.	0.753
FL_110711	Shannon diversity	Est_s.e.	1.009
FL_110718	Shannon diversity	Est_s.e.	1.171
FL_110721	Shannon diversity	Est_s.e.	1.189
FL_110728	Shannon diversity	Est_s.e.	1.041
FL_110804	Shannon diversity	Est_s.e.	0.792
FL_110808	Shannon diversity	Est_s.e.	1.166
FL_110815	Shannon diversity	Est_s.e.	0.823
FL_110822	Shannon diversity	Est_s.e.	0.984
FL_110919	Shannon diversity	Est_s.e.	1.729
FL_110922	Shannon diversity	Est_s.e.	1.317
FL_110926	Shannon diversity	Est_s.e.	1.323
FL_110929	Shannon diversity	Est_s.e.	1.395
FL_111006	Shannon diversity	Est_s.e.	1.687
FL_111011	Shannon diversity	Est_s.e.	1.41
FL_111014	Shannon diversity	Est_s.e.	1.5
FL_111024	Shannon diversity	Est_s.e.	1.375
FL_111027	Shannon diversity	Est_s.e.	1.115
FL_111031	Shannon diversity	Est_s.e.	1.137
FL_111103	Shannon diversity	Est_s.e.	1.472
FL_111107	Shannon diversity	Est_s.e.	2.143
FL_111114	Shannon diversity	Est_s.e.	1.49
FL_111117	Shannon diversity	Est_s.e.	1.2
FL_111121	Shannon diversity	Est_s.e.	1.563
FL_111124	Shannon diversity	Est_s.e.	1.553
FL_111205	Shannon diversity	Est_s.e.	2.169
FL_111208	Shannon diversity	Est_s.e.	1.6
FL_111212	Shannon diversity	Est_s.e.	1.784
FL_120102	Shannon diversity	Est_s.e.	1.792
FL_120112	Shannon diversity	Est_s.e.	1.762
FL_120119	Shannon diversity	Est_s.e.	1.856
FL_120126	Shannon diversity	Est_s.e.	1.781
FL_120202	Shannon diversity	Est_s.e.	2.022
FL_120207	Shannon diversity	Est_s.e.	1.848
FL_120301	Shannon diversity	Est_s.e.	1.566
FL_120308	Shannon diversity	Est_s.e.	1.547
FL_120315	Shannon diversity	Est_s.e.	1.407
FL_120322	Shannon diversity	Est_s.e.	1.049
FL_120329	Shannon diversity	Est_s.e.	1.422
FL_120405	Shannon diversity	Est_s.e.	1.099
FL_120412	Shannon diversity	Est_s.e.	1.681
FL_120426	Shannon diversity	Est_s.e.	0.519
FL_120503	Shannon diversity	Est_s.e.	0.779
FL_120510	Shannon diversity	Est_s.e.	1.229
FL_120524	Shannon diversity	Est_s.e.	0.715
FL_120531	Shannon diversity	Est_s.e.	0.691
FL_120607	Shannon diversity	Est_s.e.	0.61
FL_120614	Shannon diversity	Est_s.e.	0.884
FL_120628	Shannon diversity	Est_s.e.	0.838
FL_120705	Shannon diversity	Est_s.e.	0.419
FL_120712	Shannon diversity	Est_s.e.	0.894
FL_120719	Shannon diversity	Est_s.e.	0.639
FL_120726	Shannon diversity	Est_s.e.	1.035
FL_120802	Shannon diversity	Est_s.e.	0.872
FL_120809	Shannon diversity	Est_s.e.	1.02
FL_120816	Shannon diversity	Est_s.e.	1.044
FL_120906	Shannon diversity	Est_s.e.	1.059
FL_120920	Shannon diversity	Est_s.e.	1.375
FL_120927	Shannon diversity	Est_s.e.	1.28
FL_121004	Shannon diversity	Est_s.e.	1.191
FL_121011	Shannon diversity	Est_s.e.	1.307
FL_121018	Shannon diversity	Est_s.e.	0.778
FL_121101	Shannon diversity	Est_s.e.	1.356
FL_121122	Shannon diversity	Est_s.e.	1.389
FL_121129	Shannon diversity	Est_s.e.	1.5
FL_121206	Shannon diversity	Est_s.e.	1.577
FL_121213	Shannon diversity	Est_s.e.	1.269
FL_121220	Shannon diversity	Est_s.e.	1.79
FL_100330	Simpson diversity	Est_s.e.	0.101
FL_100420	Simpson diversity	Est_s.e.	0.109
FL_100423	Simpson diversity	Est_s.e.	0.12
FL_100504	Simpson diversity	Est_s.e.	0.099
FL_100511	Simpson diversity	Est_s.e.	0.209
FL_100701	Simpson diversity	Est_s.e.	0.357
FL_100726	Simpson diversity	Est_s.e.	0.34
FL_100809	Simpson diversity	Est_s.e.	0.418
FL_100819	Simpson diversity	Est_s.e.	0.41
FL_100826	Simpson diversity	Est_s.e.	0.458
FL_100923	Simpson diversity	Est_s.e.	0.445
FL_101014	Simpson diversity	Est_s.e.	0.519
FL_101021	Simpson diversity	Est_s.e.	0.479
FL_101108	Simpson diversity	Est_s.e.	0.521
FL_101115	Simpson diversity	Est_s.e.	0.655
FL_110113	Simpson diversity	Est_s.e.	0.638
FL_110217	Simpson diversity	Est_s.e.	0.441
FL_110224	Simpson diversity	Est_s.e.	0.317
FL_110314	Simpson diversity	Est_s.e.	0.479
FL_110321	Simpson diversity	Est_s.e.	0.538
FL_110328	Simpson diversity	Est_s.e.	0.564
FL_110331	Simpson diversity	Est_s.e.	0.384
FL_110404	Simpson diversity	Est_s.e.	0.391
FL_110407	Simpson diversity	Est_s.e.	0.352
FL_110426	Simpson diversity	Est_s.e.	0.441
FL_110428	Simpson diversity	Est_s.e.	0.438
FL_110506	Simpson diversity	Est_s.e.	0.232
FL_110516	Simpson diversity	Est_s.e.	0.142
FL_110523	Simpson diversity	Est_s.e.	0.129
FL_110530	Simpson diversity	Est_s.e.	0.307
FL_110606	Simpson diversity	Est_s.e.	0.341
FL_110609	Simpson diversity	Est_s.e.	0.294
FL_110614	Simpson diversity	Est_s.e.	0.321
FL_110620	Simpson diversity	Est_s.e.	0.506
FL_110623	Simpson diversity	Est_s.e.	0.46
FL_110627	Simpson diversity	Est_s.e.	0.332
FL_110630	Simpson diversity	Est_s.e.	0.186
FL_110704	Simpson diversity	Est_s.e.	0.169
FL_110707	Simpson diversity	Est_s.e.	0.178
FL_110711	Simpson diversity	Est_s.e.	0.337
FL_110718	Simpson diversity	Est_s.e.	0.349
FL_110721	Simpson diversity	Est_s.e.	0.486
FL_110728	Simpson diversity	Est_s.e.	0.371
FL_110804	Simpson diversity	Est_s.e.	0.272
FL_110808	Simpson diversity	Est_s.e.	0.427
FL_110815	Simpson diversity	Est_s.e.	0.14
FL_110822	Simpson diversity	Est_s.e.	0.257
FL_110919	Simpson diversity	Est_s.e.	0.692
FL_110922	Simpson diversity	Est_s.e.	0.538
FL_110926	Simpson diversity	Est_s.e.	0.522
FL_110929	Simpson diversity	Est_s.e.	0.548
FL_111006	Simpson diversity	Est_s.e.	0.552
FL_111011	Simpson diversity	Est_s.e.	0.553
FL_111014	Simpson diversity	Est_s.e.	0.579
FL_111024	Simpson diversity	Est_s.e.	0.453
FL_111027	Simpson diversity	Est_s.e.	0.393
FL_111031	Simpson diversity	Est_s.e.	0.431
FL_111103	Simpson diversity	Est_s.e.	0.553
FL_111107	Simpson diversity	Est_s.e.	0.681
FL_111114	Simpson diversity	Est_s.e.	0.614
FL_111117	Simpson diversity	Est_s.e.	0.542
FL_111121	Simpson diversity	Est_s.e.	0.598
FL_111124	Simpson diversity	Est_s.e.	0.599
FL_111205	Simpson diversity	Est_s.e.	0.757
FL_111208	Simpson diversity	Est_s.e.	0.745
FL_111212	Simpson diversity	Est_s.e.	0.767
FL_120102	Simpson diversity	Est_s.e.	0.687
FL_120112	Simpson diversity	Est_s.e.	0.547
FL_120119	Simpson diversity	Est_s.e.	0.586
FL_120126	Simpson diversity	Est_s.e.	0.51
FL_120202	Simpson diversity	Est_s.e.	0.713
FL_120207	Simpson diversity	Est_s.e.	0.696
FL_120301	Simpson diversity	Est_s.e.	0.633
FL_120308	Simpson diversity	Est_s.e.	0.515
FL_120315	Simpson diversity	Est_s.e.	0.51
FL_120322	Simpson diversity	Est_s.e.	0.389
FL_120329	Simpson diversity	Est_s.e.	0.436
FL_120405	Simpson diversity	Est_s.e.	0.37
FL_120412	Simpson diversity	Est_s.e.	0.616
FL_120426	Simpson diversity	Est_s.e.	0.049
FL_120503	Simpson diversity	Est_s.e.	0.304
FL_120510	Simpson diversity	Est_s.e.	0.445
FL_120524	Simpson diversity	Est_s.e.	0.166
FL_120531	Simpson diversity	Est_s.e.	0.199
FL_120607	Simpson diversity	Est_s.e.	0.177
FL_120614	Simpson diversity	Est_s.e.	0.302
FL_120628	Simpson diversity	Est_s.e.	0.329
FL_120705	Simpson diversity	Est_s.e.	0.097
FL_120712	Simpson diversity	Est_s.e.	0.239
FL_120719	Simpson diversity	Est_s.e.	0.199
FL_120726	Simpson diversity	Est_s.e.	0.409
FL_120802	Simpson diversity	Est_s.e.	0.348
FL_120809	Simpson diversity	Est_s.e.	0.4
FL_120816	Simpson diversity	Est_s.e.	0.431
FL_120906	Simpson diversity	Est_s.e.	0.378
FL_120920	Simpson diversity	Est_s.e.	0.466
FL_120927	Simpson diversity	Est_s.e.	0.438
FL_121004	Simpson diversity	Est_s.e.	0.351
FL_121011	Simpson diversity	Est_s.e.	0.31
FL_121018	Simpson diversity	Est_s.e.	0.267
FL_121101	Simpson diversity	Est_s.e.	0.402
FL_121122	Simpson diversity	Est_s.e.	0.584
FL_121129	Simpson diversity	Est_s.e.	0.586
FL_121206	Simpson diversity	Est_s.e.	0.756
FL_121213	Simpson diversity	Est_s.e.	0.589
FL_121220	Simpson diversity	Est_s.e.	0.69
FL_100330	Species richness	95% Lower	1704.5
FL_100420	Species richness	95% Lower	1563.41
FL_100423	Species richness	95% Lower	1680.82
FL_100504	Species richness	95% Lower	1559.05
FL_100511	Species richness	95% Lower	1609.41
FL_100701	Species richness	95% Lower	2404.78
FL_100726	Species richness	95% Lower	2246.22
FL_100809	Species richness	95% Lower	2346.87
FL_100819	Species richness	95% Lower	2624.21
FL_100826	Species richness	95% Lower	2678.49
FL_100923	Species richness	95% Lower	2858.55
FL_101014	Species richness	95% Lower	2534.23
FL_101021	Species richness	95% Lower	2933.62
FL_101108	Species richness	95% Lower	2650.28
FL_101115	Species richness	95% Lower	2795.48
FL_110113	Species richness	95% Lower	2745.18
FL_110217	Species richness	95% Lower	2554.95
FL_110224	Species richness	95% Lower	2502.49
FL_110314	Species richness	95% Lower	2809.97
FL_110321	Species richness	95% Lower	2667.94
FL_110328	Species richness	95% Lower	2693.13
FL_110331	Species richness	95% Lower	2592.17
FL_110404	Species richness	95% Lower	2665.11
FL_110407	Species richness	95% Lower	2645.69
FL_110426	Species richness	95% Lower	2399.53
FL_110428	Species richness	95% Lower	2546.68
FL_110506	Species richness	95% Lower	2150.87
FL_110516	Species richness	95% Lower	1867.13
FL_110523	Species richness	95% Lower	1901.29
FL_110530	Species richness	95% Lower	2395.36
FL_110606	Species richness	95% Lower	2449.86
FL_110609	Species richness	95% Lower	2453.13
FL_110614	Species richness	95% Lower	2105.49
FL_110620	Species richness	95% Lower	2434.23
FL_110623	Species richness	95% Lower	2520.35
FL_110627	Species richness	95% Lower	2574.23
FL_110630	Species richness	95% Lower	2341.65
FL_110704	Species richness	95% Lower	2400.16
FL_110707	Species richness	95% Lower	2496.21
FL_110711	Species richness	95% Lower	2532.85
FL_110718	Species richness	95% Lower	2564.35
FL_110721	Species richness	95% Lower	2876.38
FL_110728	Species richness	95% Lower	2633.15
FL_110804	Species richness	95% Lower	2437
FL_110808	Species richness	95% Lower	2847.66
FL_110815	Species richness	95% Lower	2713.86
FL_110822	Species richness	95% Lower	2803.07
FL_110919	Species richness	95% Lower	2990.63
FL_110922	Species richness	95% Lower	2711.88
FL_110926	Species richness	95% Lower	2597.02
FL_110929	Species richness	95% Lower	2850.16
FL_111006	Species richness	95% Lower	2981.01
FL_111011	Species richness	95% Lower	2918.77
FL_111014	Species richness	95% Lower	2710.18
FL_111024	Species richness	95% Lower	2916.51
FL_111027	Species richness	95% Lower	2746.76
FL_111031	Species richness	95% Lower	2786.34
FL_111103	Species richness	95% Lower	2698.31
FL_111107	Species richness	95% Lower	3071.01
FL_111114	Species richness	95% Lower	2986.08
FL_111117	Species richness	95% Lower	2956.85
FL_111121	Species richness	95% Lower	2915.3
FL_111124	Species richness	95% Lower	2981.49
FL_111205	Species richness	95% Lower	2835.74
FL_111208	Species richness	95% Lower	2882.94
FL_111212	Species richness	95% Lower	2837.27
FL_120102	Species richness	95% Lower	3024.64
FL_120112	Species richness	95% Lower	3070.64
FL_120119	Species richness	95% Lower	3132.22
FL_120126	Species richness	95% Lower	3082.38
FL_120202	Species richness	95% Lower	3036.99
FL_120207	Species richness	95% Lower	3040.61
FL_120301	Species richness	95% Lower	3087.04
FL_120308	Species richness	95% Lower	3021.33
FL_120315	Species richness	95% Lower	2838.73
FL_120322	Species richness	95% Lower	2948.53
FL_120329	Species richness	95% Lower	2905.86
FL_120405	Species richness	95% Lower	2582.58
FL_120412	Species richness	95% Lower	2646.65
FL_120426	Species richness	95% Lower	2397.15
FL_120503	Species richness	95% Lower	2194.79
FL_120510	Species richness	95% Lower	2864.22
FL_120524	Species richness	95% Lower	2787.9
FL_120531	Species richness	95% Lower	2306.54
FL_120607	Species richness	95% Lower	2316.19
FL_120614	Species richness	95% Lower	2640.44
FL_120628	Species richness	95% Lower	2622.34
FL_120705	Species richness	95% Lower	2005.51
FL_120712	Species richness	95% Lower	2503.85
FL_120719	Species richness	95% Lower	2395.01
FL_120726	Species richness	95% Lower	2266.53
FL_120802	Species richness	95% Lower	2315.74
FL_120809	Species richness	95% Lower	2863.74
FL_120816	Species richness	95% Lower	2591.49
FL_120906	Species richness	95% Lower	2788.36
FL_120920	Species richness	95% Lower	2656.89
FL_120927	Species richness	95% Lower	2791.06
FL_121004	Species richness	95% Lower	2601.24
FL_121011	Species richness	95% Lower	2988.67
FL_121018	Species richness	95% Lower	2547.41
FL_121101	Species richness	95% Lower	2867.36
FL_121122	Species richness	95% Lower	3066.94
FL_121129	Species richness	95% Lower	3129.68
FL_121206	Species richness	95% Lower	2941.14
FL_121213	Species richness	95% Lower	3133.07
FL_121220	Species richness	95% Lower	3187.18
FL_100330	Shannon diversity	95% Lower	47.284
FL_100420	Shannon diversity	95% Lower	55.402
FL_100423	Shannon diversity	95% Lower	61.626
FL_100504	Shannon diversity	95% Lower	49.676
FL_100511	Shannon diversity	95% Lower	84.026
FL_100701	Shannon diversity	95% Lower	157.405
FL_100726	Shannon diversity	95% Lower	135.081
FL_100809	Shannon diversity	95% Lower	151.976
FL_100819	Shannon diversity	95% Lower	158.912
FL_100826	Shannon diversity	95% Lower	162.614
FL_100923	Shannon diversity	95% Lower	183.446
FL_101014	Shannon diversity	95% Lower	171.694
FL_101021	Shannon diversity	95% Lower	196.477
FL_101108	Shannon diversity	95% Lower	194.919
FL_101115	Shannon diversity	95% Lower	238.191
FL_110113	Shannon diversity	95% Lower	245.721
FL_110217	Shannon diversity	95% Lower	165.575
FL_110224	Shannon diversity	95% Lower	148.111
FL_110314	Shannon diversity	95% Lower	224.757
FL_110321	Shannon diversity	95% Lower	203.97
FL_110328	Shannon diversity	95% Lower	197.175
FL_110331	Shannon diversity	95% Lower	151.291
FL_110404	Shannon diversity	95% Lower	177.287
FL_110407	Shannon diversity	95% Lower	149.263
FL_110426	Shannon diversity	95% Lower	145.766
FL_110428	Shannon diversity	95% Lower	151.418
FL_110506	Shannon diversity	95% Lower	105.874
FL_110516	Shannon diversity	95% Lower	71.847
FL_110523	Shannon diversity	95% Lower	69.85
FL_110530	Shannon diversity	95% Lower	144.195
FL_110606	Shannon diversity	95% Lower	144.531
FL_110609	Shannon diversity	95% Lower	131.7
FL_110614	Shannon diversity	95% Lower	114.128
FL_110620	Shannon diversity	95% Lower	165.179
FL_110623	Shannon diversity	95% Lower	160.495
FL_110627	Shannon diversity	95% Lower	152.826
FL_110630	Shannon diversity	95% Lower	95.674
FL_110704	Shannon diversity	95% Lower	89.874
FL_110707	Shannon diversity	95% Lower	106.559
FL_110711	Shannon diversity	95% Lower	148.932
FL_110718	Shannon diversity	95% Lower	174.988
FL_110721	Shannon diversity	95% Lower	189.051
FL_110728	Shannon diversity	95% Lower	164.918
FL_110804	Shannon diversity	95% Lower	134.952
FL_110808	Shannon diversity	95% Lower	189.425
FL_110815	Shannon diversity	95% Lower	111.938
FL_110822	Shannon diversity	95% Lower	142.361
FL_110919	Shannon diversity	95% Lower	256.26
FL_110922	Shannon diversity	95% Lower	207.267
FL_110926	Shannon diversity	95% Lower	191.864
FL_110929	Shannon diversity	95% Lower	202.92
FL_111006	Shannon diversity	95% Lower	217.247
FL_111011	Shannon diversity	95% Lower	217.48
FL_111014	Shannon diversity	95% Lower	202.753
FL_111024	Shannon diversity	95% Lower	196.219
FL_111027	Shannon diversity	95% Lower	162.466
FL_111031	Shannon diversity	95% Lower	171.056
FL_111103	Shannon diversity	95% Lower	197.094
FL_111107	Shannon diversity	95% Lower	307.941
FL_111114	Shannon diversity	95% Lower	230.436
FL_111117	Shannon diversity	95% Lower	238.786
FL_111121	Shannon diversity	95% Lower	263.608
FL_111124	Shannon diversity	95% Lower	273.74
FL_111205	Shannon diversity	95% Lower	275.781
FL_111208	Shannon diversity	95% Lower	279.708
FL_111212	Shannon diversity	95% Lower	265.307
FL_120102	Shannon diversity	95% Lower	272.831
FL_120112	Shannon diversity	95% Lower	269.745
FL_120119	Shannon diversity	95% Lower	265.821
FL_120126	Shannon diversity	95% Lower	237.525
FL_120202	Shannon diversity	95% Lower	296.911
FL_120207	Shannon diversity	95% Lower	281.618
FL_120301	Shannon diversity	95% Lower	269.554
FL_120308	Shannon diversity	95% Lower	233.9
FL_120315	Shannon diversity	95% Lower	193.684
FL_120322	Shannon diversity	95% Lower	191.064
FL_120329	Shannon diversity	95% Lower	198.537
FL_120405	Shannon diversity	95% Lower	166.777
FL_120412	Shannon diversity	95% Lower	243.149
FL_120426	Shannon diversity	95% Lower	50.038
FL_120503	Shannon diversity	95% Lower	140.543
FL_120510	Shannon diversity	95% Lower	189.55
FL_120524	Shannon diversity	95% Lower	112.344
FL_120531	Shannon diversity	95% Lower	93.193
FL_120607	Shannon diversity	95% Lower	86.802
FL_120614	Shannon diversity	95% Lower	159.063
FL_120628	Shannon diversity	95% Lower	139.235
FL_120705	Shannon diversity	95% Lower	51.321
FL_120712	Shannon diversity	95% Lower	123.947
FL_120719	Shannon diversity	95% Lower	105.047
FL_120726	Shannon diversity	95% Lower	142.385
FL_120802	Shannon diversity	95% Lower	139.491
FL_120809	Shannon diversity	95% Lower	197.821
FL_120816	Shannon diversity	95% Lower	175.999
FL_120906	Shannon diversity	95% Lower	168.154
FL_120920	Shannon diversity	95% Lower	186.897
FL_120927	Shannon diversity	95% Lower	195.224
FL_121004	Shannon diversity	95% Lower	164.979
FL_121011	Shannon diversity	95% Lower	187.561
FL_121018	Shannon diversity	95% Lower	131.885
FL_121101	Shannon diversity	95% Lower	175.585
FL_121122	Shannon diversity	95% Lower	229.721
FL_121129	Shannon diversity	95% Lower	252.867
FL_121206	Shannon diversity	95% Lower	262.472
FL_121213	Shannon diversity	95% Lower	250.254
FL_121220	Shannon diversity	95% Lower	292.998
FL_100330	Simpson diversity	95% Lower	13.666
FL_100420	Simpson diversity	95% Lower	19.029
FL_100423	Simpson diversity	95% Lower	20.948
FL_100504	Simpson diversity	95% Lower	13.467
FL_100511	Simpson diversity	95% Lower	31.938
FL_100701	Simpson diversity	95% Lower	45.987
FL_100726	Simpson diversity	95% Lower	39.659
FL_100809	Simpson diversity	95% Lower	39.625
FL_100819	Simpson diversity	95% Lower	42.283
FL_100826	Simpson diversity	95% Lower	43.125
FL_100923	Simpson diversity	95% Lower	44.671
FL_101014	Simpson diversity	95% Lower	58.681
FL_101021	Simpson diversity	95% Lower	61.266
FL_101108	Simpson diversity	95% Lower	69.107
FL_101115	Simpson diversity	95% Lower	77.31
FL_110113	Simpson diversity	95% Lower	73.418
FL_110217	Simpson diversity	95% Lower	60.408
FL_110224	Simpson diversity	95% Lower	55.862
FL_110314	Simpson diversity	95% Lower	75.578
FL_110321	Simpson diversity	95% Lower	76.672
FL_110328	Simpson diversity	95% Lower	58.205
FL_110331	Simpson diversity	95% Lower	44.506
FL_110404	Simpson diversity	95% Lower	59.058
FL_110407	Simpson diversity	95% Lower	49.365
FL_110426	Simpson diversity	95% Lower	46.635
FL_110428	Simpson diversity	95% Lower	51.341
FL_110506	Simpson diversity	95% Lower	28.717
FL_110516	Simpson diversity	95% Lower	18.492
FL_110523	Simpson diversity	95% Lower	19.262
FL_110530	Simpson diversity	95% Lower	38.043
FL_110606	Simpson diversity	95% Lower	36.999
FL_110609	Simpson diversity	95% Lower	34.962
FL_110614	Simpson diversity	95% Lower	39.474
FL_110620	Simpson diversity	95% Lower	47.039
FL_110623	Simpson diversity	95% Lower	45.973
FL_110627	Simpson diversity	95% Lower	41.397
FL_110630	Simpson diversity	95% Lower	18.166
FL_110704	Simpson diversity	95% Lower	20.929
FL_110707	Simpson diversity	95% Lower	29.279
FL_110711	Simpson diversity	95% Lower	43.196
FL_110718	Simpson diversity	95% Lower	47.157
FL_110721	Simpson diversity	95% Lower	53.196
FL_110728	Simpson diversity	95% Lower	55.54
FL_110804	Simpson diversity	95% Lower	38.856
FL_110808	Simpson diversity	95% Lower	46.87
FL_110815	Simpson diversity	95% Lower	16.567
FL_110822	Simpson diversity	95% Lower	40.524
FL_110919	Simpson diversity	95% Lower	74.12
FL_110922	Simpson diversity	95% Lower	63.022
FL_110926	Simpson diversity	95% Lower	58.234
FL_110929	Simpson diversity	95% Lower	57.782
FL_111006	Simpson diversity	95% Lower	53.101
FL_111011	Simpson diversity	95% Lower	57.539
FL_111014	Simpson diversity	95% Lower	58.07
FL_111024	Simpson diversity	95% Lower	51.764
FL_111027	Simpson diversity	95% Lower	45.696
FL_111031	Simpson diversity	95% Lower	48.034
FL_111103	Simpson diversity	95% Lower	59.313
FL_111107	Simpson diversity	95% Lower	81.508
FL_111114	Simpson diversity	95% Lower	66.887
FL_111117	Simpson diversity	95% Lower	68.386
FL_111121	Simpson diversity	95% Lower	72.525
FL_111124	Simpson diversity	95% Lower	96.001
FL_111205	Simpson diversity	95% Lower	71.424
FL_111208	Simpson diversity	95% Lower	74.381
FL_111212	Simpson diversity	95% Lower	70.679
FL_120102	Simpson diversity	95% Lower	62.705
FL_120112	Simpson diversity	95% Lower	58.089
FL_120119	Simpson diversity	95% Lower	52.093
FL_120126	Simpson diversity	95% Lower	49.552
FL_120202	Simpson diversity	95% Lower	90.256
FL_120207	Simpson diversity	95% Lower	93.833
FL_120301	Simpson diversity	95% Lower	68.445
FL_120308	Simpson diversity	95% Lower	62.699
FL_120315	Simpson diversity	95% Lower	51.617
FL_120322	Simpson diversity	95% Lower	51.564
FL_120329	Simpson diversity	95% Lower	52.194
FL_120405	Simpson diversity	95% Lower	43.643
FL_120412	Simpson diversity	95% Lower	85.119
FL_120426	Simpson diversity	95% Lower	6.044
FL_120503	Simpson diversity	95% Lower	38.283
FL_120510	Simpson diversity	95% Lower	51.667
FL_120524	Simpson diversity	95% Lower	24.157
FL_120531	Simpson diversity	95% Lower	24.251
FL_120607	Simpson diversity	95% Lower	20.95
FL_120614	Simpson diversity	95% Lower	33.799
FL_120628	Simpson diversity	95% Lower	37.261
FL_120705	Simpson diversity	95% Lower	14.009
FL_120712	Simpson diversity	95% Lower	28.825
FL_120719	Simpson diversity	95% Lower	31.593
FL_120726	Simpson diversity	95% Lower	49.807
FL_120802	Simpson diversity	95% Lower	43.2
FL_120809	Simpson diversity	95% Lower	60.945
FL_120816	Simpson diversity	95% Lower	53.226
FL_120906	Simpson diversity	95% Lower	46.86
FL_120920	Simpson diversity	95% Lower	39.09
FL_120927	Simpson diversity	95% Lower	45.13
FL_121004	Simpson diversity	95% Lower	43.742
FL_121011	Simpson diversity	95% Lower	45.33
FL_121018	Simpson diversity	95% Lower	37.287
FL_121101	Simpson diversity	95% Lower	48.422
FL_121122	Simpson diversity	95% Lower	68.373
FL_121129	Simpson diversity	95% Lower	79.858
FL_121206	Simpson diversity	95% Lower	82.354
FL_121213	Simpson diversity	95% Lower	84.665
FL_121220	Simpson diversity	95% Lower	82.559
FL_100330	Species richness	95% Upper	1923.05
FL_100420	Species richness	95% Upper	1787.88
FL_100423	Species richness	95% Upper	1927.26
FL_100504	Species richness	95% Upper	1768.57
FL_100511	Species richness	95% Upper	1823.9
FL_100701	Species richness	95% Upper	2650.16
FL_100726	Species richness	95% Upper	2455.43
FL_100809	Species richness	95% Upper	2576.15
FL_100819	Species richness	95% Upper	2887.22
FL_100826	Species richness	95% Upper	2921.87
FL_100923	Species richness	95% Upper	3087.31
FL_101014	Species richness	95% Upper	2724.42
FL_101021	Species richness	95% Upper	3144.46
FL_101108	Species richness	95% Upper	2853.74
FL_101115	Species richness	95% Upper	3005.61
FL_110113	Species richness	95% Upper	2931.56
FL_110217	Species richness	95% Upper	2806.42
FL_110224	Species richness	95% Upper	2719.79
FL_110314	Species richness	95% Upper	3006.45
FL_110321	Species richness	95% Upper	2872.07
FL_110328	Species richness	95% Upper	2902.49
FL_110331	Species richness	95% Upper	2826.99
FL_110404	Species richness	95% Upper	2888.52
FL_110407	Species richness	95% Upper	2825.92
FL_110426	Species richness	95% Upper	2624.1
FL_110428	Species richness	95% Upper	2796.01
FL_110506	Species richness	95% Upper	2385.53
FL_110516	Species richness	95% Upper	2120.93
FL_110523	Species richness	95% Upper	2137.89
FL_110530	Species richness	95% Upper	2610.85
FL_110606	Species richness	95% Upper	2702.87
FL_110609	Species richness	95% Upper	2717.23
FL_110614	Species richness	95% Upper	2353.7
FL_110620	Species richness	95% Upper	2653.36
FL_110623	Species richness	95% Upper	2741.3
FL_110627	Species richness	95% Upper	2763.44
FL_110630	Species richness	95% Upper	2541.32
FL_110704	Species richness	95% Upper	2650.66
FL_110707	Species richness	95% Upper	2746.88
FL_110711	Species richness	95% Upper	2777.79
FL_110718	Species richness	95% Upper	2777.36
FL_110721	Species richness	95% Upper	3120.34
FL_110728	Species richness	95% Upper	2824.28
FL_110804	Species richness	95% Upper	2686.38
FL_110808	Species richness	95% Upper	3030.66
FL_110815	Species richness	95% Upper	2915.44
FL_110822	Species richness	95% Upper	3032.84
FL_110919	Species richness	95% Upper	3204.62
FL_110922	Species richness	95% Upper	2888.89
FL_110926	Species richness	95% Upper	2779.92
FL_110929	Species richness	95% Upper	3061.86
FL_111006	Species richness	95% Upper	3195.2
FL_111011	Species richness	95% Upper	3122.09
FL_111014	Species richness	95% Upper	2917.16
FL_111024	Species richness	95% Upper	3123.54
FL_111027	Species richness	95% Upper	2946.03
FL_111031	Species richness	95% Upper	3019.95
FL_111103	Species richness	95% Upper	2905.13
FL_111107	Species richness	95% Upper	3251.77
FL_111114	Species richness	95% Upper	3212.41
FL_111117	Species richness	95% Upper	3120.34
FL_111121	Species richness	95% Upper	3092.04
FL_111124	Species richness	95% Upper	3171.46
FL_111205	Species richness	95% Upper	3047.86
FL_111208	Species richness	95% Upper	3085.39
FL_111212	Species richness	95% Upper	3060.43
FL_120102	Species richness	95% Upper	3200.97
FL_120112	Species richness	95% Upper	3238.36
FL_120119	Species richness	95% Upper	3332.16
FL_120126	Species richness	95% Upper	3264.87
FL_120202	Species richness	95% Upper	3209.91
FL_120207	Species richness	95% Upper	3261.71
FL_120301	Species richness	95% Upper	3240.45
FL_120308	Species richness	95% Upper	3188.52
FL_120315	Species richness	95% Upper	3027.94
FL_120322	Species richness	95% Upper	3140.74
FL_120329	Species richness	95% Upper	3091.23
FL_120405	Species richness	95% Upper	2755.21
FL_120412	Species richness	95% Upper	2864.45
FL_120426	Species richness	95% Upper	2623.78
FL_120503	Species richness	95% Upper	2409.85
FL_120510	Species richness	95% Upper	3074.61
FL_120524	Species richness	95% Upper	3005.68
FL_120531	Species richness	95% Upper	2521.36
FL_120607	Species richness	95% Upper	2550.74
FL_120614	Species richness	95% Upper	2863.18
FL_120628	Species richness	95% Upper	2883.96
FL_120705	Species richness	95% Upper	2288.51
FL_120712	Species richness	95% Upper	2694.82
FL_120719	Species richness	95% Upper	2602.43
FL_120726	Species richness	95% Upper	2555.69
FL_120802	Species richness	95% Upper	2584.97
FL_120809	Species richness	95% Upper	3045.78
FL_120816	Species richness	95% Upper	2806.95
FL_120906	Species richness	95% Upper	2993.81
FL_120920	Species richness	95% Upper	2817.85
FL_120927	Species richness	95% Upper	2988.09
FL_121004	Species richness	95% Upper	2786.04
FL_121011	Species richness	95% Upper	3163.11
FL_121018	Species richness	95% Upper	2731.18
FL_121101	Species richness	95% Upper	3094.64
FL_121122	Species richness	95% Upper	3275.31
FL_121129	Species richness	95% Upper	3310.11
FL_121206	Species richness	95% Upper	3139.15
FL_121213	Species richness	95% Upper	3318.65
FL_121220	Species richness	95% Upper	3358.82
FL_100330	Shannon diversity	95% Upper	48.706
FL_100420	Shannon diversity	95% Upper	56.837
FL_100423	Shannon diversity	95% Upper	63.254
FL_100504	Shannon diversity	95% Upper	50.971
FL_100511	Shannon diversity	95% Upper	85.781
FL_100701	Shannon diversity	95% Upper	161.247
FL_100726	Shannon diversity	95% Upper	139.293
FL_100809	Shannon diversity	95% Upper	156.354
FL_100819	Shannon diversity	95% Upper	163.908
FL_100826	Shannon diversity	95% Upper	166.996
FL_100923	Shannon diversity	95% Upper	189.095
FL_101014	Shannon diversity	95% Upper	176.206
FL_101021	Shannon diversity	95% Upper	202.255
FL_101108	Shannon diversity	95% Upper	199.806
FL_101115	Shannon diversity	95% Upper	244.526
FL_110113	Shannon diversity	95% Upper	252.543
FL_110217	Shannon diversity	95% Upper	169.634
FL_110224	Shannon diversity	95% Upper	151.901
FL_110314	Shannon diversity	95% Upper	230.021
FL_110321	Shannon diversity	95% Upper	209.094
FL_110328	Shannon diversity	95% Upper	202.616
FL_110331	Shannon diversity	95% Upper	154.95
FL_110404	Shannon diversity	95% Upper	181.793
FL_110407	Shannon diversity	95% Upper	152.95
FL_110426	Shannon diversity	95% Upper	150.107
FL_110428	Shannon diversity	95% Upper	155.418
FL_110506	Shannon diversity	95% Upper	108.864
FL_110516	Shannon diversity	95% Upper	73.928
FL_110523	Shannon diversity	95% Upper	71.799
FL_110530	Shannon diversity	95% Upper	148.206
FL_110606	Shannon diversity	95% Upper	149.184
FL_110609	Shannon diversity	95% Upper	135.414
FL_110614	Shannon diversity	95% Upper	117.348
FL_110620	Shannon diversity	95% Upper	169.741
FL_110623	Shannon diversity	95% Upper	164.538
FL_110627	Shannon diversity	95% Upper	156.74
FL_110630	Shannon diversity	95% Upper	98.648
FL_110704	Shannon diversity	95% Upper	92.473
FL_110707	Shannon diversity	95% Upper	109.448
FL_110711	Shannon diversity	95% Upper	152.887
FL_110718	Shannon diversity	95% Upper	179.578
FL_110721	Shannon diversity	95% Upper	193.714
FL_110728	Shannon diversity	95% Upper	168.998
FL_110804	Shannon diversity	95% Upper	138.058
FL_110808	Shannon diversity	95% Upper	193.997
FL_110815	Shannon diversity	95% Upper	115.129
FL_110822	Shannon diversity	95% Upper	146.219
FL_110919	Shannon diversity	95% Upper	263.037
FL_110922	Shannon diversity	95% Upper	212.43
FL_110926	Shannon diversity	95% Upper	197.051
FL_110929	Shannon diversity	95% Upper	208.387
FL_111006	Shannon diversity	95% Upper	223.862
FL_111011	Shannon diversity	95% Upper	223.009
FL_111014	Shannon diversity	95% Upper	208.632
FL_111024	Shannon diversity	95% Upper	201.608
FL_111027	Shannon diversity	95% Upper	166.836
FL_111031	Shannon diversity	95% Upper	175.515
FL_111103	Shannon diversity	95% Upper	202.864
FL_111107	Shannon diversity	95% Upper	316.34
FL_111114	Shannon diversity	95% Upper	236.278
FL_111117	Shannon diversity	95% Upper	243.489
FL_111121	Shannon diversity	95% Upper	269.734
FL_111124	Shannon diversity	95% Upper	279.829
FL_111205	Shannon diversity	95% Upper	284.283
FL_111208	Shannon diversity	95% Upper	285.981
FL_111212	Shannon diversity	95% Upper	272.301
FL_120102	Shannon diversity	95% Upper	279.854
FL_120112	Shannon diversity	95% Upper	276.654
FL_120119	Shannon diversity	95% Upper	273.096
FL_120126	Shannon diversity	95% Upper	244.504
FL_120202	Shannon diversity	95% Upper	304.837
FL_120207	Shannon diversity	95% Upper	288.861
FL_120301	Shannon diversity	95% Upper	275.691
FL_120308	Shannon diversity	95% Upper	239.963
FL_120315	Shannon diversity	95% Upper	199.201
FL_120322	Shannon diversity	95% Upper	195.176
FL_120329	Shannon diversity	95% Upper	204.111
FL_120405	Shannon diversity	95% Upper	171.086
FL_120412	Shannon diversity	95% Upper	249.739
FL_120426	Shannon diversity	95% Upper	51.884
FL_120503	Shannon diversity	95% Upper	143.598
FL_120510	Shannon diversity	95% Upper	194.369
FL_120524	Shannon diversity	95% Upper	115.094
FL_120531	Shannon diversity	95% Upper	95.903
FL_120607	Shannon diversity	95% Upper	89.105
FL_120614	Shannon diversity	95% Upper	162.527
FL_120628	Shannon diversity	95% Upper	142.518
FL_120705	Shannon diversity	95% Upper	52.878
FL_120712	Shannon diversity	95% Upper	127.394
FL_120719	Shannon diversity	95% Upper	107.514
FL_120726	Shannon diversity	95% Upper	146.444
FL_120802	Shannon diversity	95% Upper	142.91
FL_120809	Shannon diversity	95% Upper	201.82
FL_120816	Shannon diversity	95% Upper	180.092
FL_120906	Shannon diversity	95% Upper	172.303
FL_120920	Shannon diversity	95% Upper	192.289
FL_120927	Shannon diversity	95% Upper	200.24
FL_121004	Shannon diversity	95% Upper	169.649
FL_121011	Shannon diversity	95% Upper	192.639
FL_121018	Shannon diversity	95% Upper	134.891
FL_121101	Shannon diversity	95% Upper	180.899
FL_121122	Shannon diversity	95% Upper	235.166
FL_121129	Shannon diversity	95% Upper	258.746
FL_121206	Shannon diversity	95% Upper	268.653
FL_121213	Shannon diversity	95% Upper	255.227
FL_121220	Shannon diversity	95% Upper	300.016
FL_100330	Simpson diversity	95% Upper	13.866
FL_100420	Simpson diversity	95% Upper	19.247
FL_100423	Simpson diversity	95% Upper	21.188
FL_100504	Simpson diversity	95% Upper	13.662
FL_100511	Simpson diversity	95% Upper	32.357
FL_100701	Simpson diversity	95% Upper	46.707
FL_100726	Simpson diversity	95% Upper	40.343
FL_100809	Simpson diversity	95% Upper	40.465
FL_100819	Simpson diversity	95% Upper	43.108
FL_100826	Simpson diversity	95% Upper	44.041
FL_100923	Simpson diversity	95% Upper	45.566
FL_101014	Simpson diversity	95% Upper	59.74
FL_101021	Simpson diversity	95% Upper	62.249
FL_101108	Simpson diversity	95% Upper	70.186
FL_101115	Simpson diversity	95% Upper	78.665
FL_110113	Simpson diversity	95% Upper	74.73
FL_110217	Simpson diversity	95% Upper	61.317
FL_110224	Simpson diversity	95% Upper	56.514
FL_110314	Simpson diversity	95% Upper	76.575
FL_110321	Simpson diversity	95% Upper	77.79
FL_110328	Simpson diversity	95% Upper	59.352
FL_110331	Simpson diversity	95% Upper	45.28
FL_110404	Simpson diversity	95% Upper	59.862
FL_110407	Simpson diversity	95% Upper	50.081
FL_110426	Simpson diversity	95% Upper	47.525
FL_110428	Simpson diversity	95% Upper	52.229
FL_110506	Simpson diversity	95% Upper	29.181
FL_110516	Simpson diversity	95% Upper	18.774
FL_110523	Simpson diversity	95% Upper	19.519
FL_110530	Simpson diversity	95% Upper	38.662
FL_110606	Simpson diversity	95% Upper	37.684
FL_110609	Simpson diversity	95% Upper	35.552
FL_110614	Simpson diversity	95% Upper	40.122
FL_110620	Simpson diversity	95% Upper	48.059
FL_110623	Simpson diversity	95% Upper	46.9
FL_110627	Simpson diversity	95% Upper	42.062
FL_110630	Simpson diversity	95% Upper	18.535
FL_110704	Simpson diversity	95% Upper	21.265
FL_110707	Simpson diversity	95% Upper	29.636
FL_110711	Simpson diversity	95% Upper	43.876
FL_110718	Simpson diversity	95% Upper	47.865
FL_110721	Simpson diversity	95% Upper	54.174
FL_110728	Simpson diversity	95% Upper	56.296
FL_110804	Simpson diversity	95% Upper	39.402
FL_110808	Simpson diversity	95% Upper	47.726
FL_110815	Simpson diversity	95% Upper	16.843
FL_110822	Simpson diversity	95% Upper	41.042
FL_110919	Simpson diversity	95% Upper	75.537
FL_110922	Simpson diversity	95% Upper	64.119
FL_110926	Simpson diversity	95% Upper	59.295
FL_110929	Simpson diversity	95% Upper	58.891
FL_111006	Simpson diversity	95% Upper	54.215
FL_111011	Simpson diversity	95% Upper	58.656
FL_111014	Simpson diversity	95% Upper	59.246
FL_111024	Simpson diversity	95% Upper	52.682
FL_111027	Simpson diversity	95% Upper	46.487
FL_111031	Simpson diversity	95% Upper	48.902
FL_111103	Simpson diversity	95% Upper	60.44
FL_111107	Simpson diversity	95% Upper	82.907
FL_111114	Simpson diversity	95% Upper	68.132
FL_111117	Simpson diversity	95% Upper	69.482
FL_111121	Simpson diversity	95% Upper	73.744
FL_111124	Simpson diversity	95% Upper	97.25
FL_111205	Simpson diversity	95% Upper	72.971
FL_111208	Simpson diversity	95% Upper	75.893
FL_111212	Simpson diversity	95% Upper	72.241
FL_120102	Simpson diversity	95% Upper	64.097
FL_120112	Simpson diversity	95% Upper	59.19
FL_120119	Simpson diversity	95% Upper	53.27
FL_120126	Simpson diversity	95% Upper	50.576
FL_120202	Simpson diversity	95% Upper	91.741
FL_120207	Simpson diversity	95% Upper	95.296
FL_120301	Simpson diversity	95% Upper	69.725
FL_120308	Simpson diversity	95% Upper	63.745
FL_120315	Simpson diversity	95% Upper	52.65
FL_120322	Simpson diversity	95% Upper	52.346
FL_120329	Simpson diversity	95% Upper	53.076
FL_120405	Simpson diversity	95% Upper	44.384
FL_120412	Simpson diversity	95% Upper	86.409
FL_120426	Simpson diversity	95% Upper	6.14
FL_120503	Simpson diversity	95% Upper	38.891
FL_120510	Simpson diversity	95% Upper	52.561
FL_120524	Simpson diversity	95% Upper	24.486
FL_120531	Simpson diversity	95% Upper	24.649
FL_120607	Simpson diversity	95% Upper	21.301
FL_120614	Simpson diversity	95% Upper	34.4
FL_120628	Simpson diversity	95% Upper	37.918
FL_120705	Simpson diversity	95% Upper	14.202
FL_120712	Simpson diversity	95% Upper	29.301
FL_120719	Simpson diversity	95% Upper	31.992
FL_120726	Simpson diversity	95% Upper	50.639
FL_120802	Simpson diversity	95% Upper	43.901
FL_120809	Simpson diversity	95% Upper	61.752
FL_120816	Simpson diversity	95% Upper	54.095
FL_120906	Simpson diversity	95% Upper	47.619
FL_120920	Simpson diversity	95% Upper	40.019
FL_120927	Simpson diversity	95% Upper	46.01
FL_121004	Simpson diversity	95% Upper	44.45
FL_121011	Simpson diversity	95% Upper	45.954
FL_121018	Simpson diversity	95% Upper	37.821
FL_121101	Simpson diversity	95% Upper	49.237
FL_121122	Simpson diversity	95% Upper	69.559
FL_121129	Simpson diversity	95% Upper	81.063
FL_121206	Simpson diversity	95% Upper	83.912
FL_121213	Simpson diversity	95% Upper	85.874
FL_121220	Simpson diversity	95% Upper	83.97
