# Supplementary material for: Recurrent patterns of microdiversity in a temperate coastal marine environment
Source: ISME J. 2017 Oct 24;12(1):237–52. doi: 10.1038/ismej.2017.165 (PMC5739018; doi:10.1038/ismej.2017.165)
Supplement: Supplementary Table S6 [file ismej2017165x6.xlsx]

## Sheet: TableS6
Table S6. Abundances of oligotypes identified as broadly and narrowly prevalent (Figure S6). Maximum observed abundance per year is included along with an average maximum abundance across all years. Relative abundances are conditionally highlighted from dark green (high abundance) to white (low abundance). Red highlighting indicates an abundance <0.1%. Taxonomic classifications for each oligotype…
	Maximum abundance 2010	Maximum abundance 2011	Maximum abundance 2012	Average maximum abundance
Broadly prevalent oligotypes
2453_Bacteria;Actinobacteria;Acidimicrobiia;Acidimicrobiales;OM1 clade;Candidatus Actinomarina	0.127921	0.112184	0.131251	0.123785
11491_Bacteria;Proteobacteria;Alphaproteobacteria;Rhodobacterales;Rhodobacteraceae;Amylibacter	0.135517	0.209443	0.179208	0.174723
11410_Bacteria;Proteobacteria;Alphaproteobacteria;Rhodobacterales;Rhodobacteraceae;Planktomarina	0.191944	0.143204	0.12091	0.152019
2645_Bacteria;Proteobacteria;Betaproteobacteria;Methylophilales;Methylophilaceae;OM43 clade	0.0912897	0.0586544	0.0524639	0.0674693
6143_Bacteria;Proteobacteria;Alphaproteobacteria;Rickettsiales;SAR116 clade	0.0173902	0.0392723	0.0331887	0.0299504
Narrowly prevalent oligotypes
3321_Bacteria;Bacteroidetes;Flavobacteriia;Flavobacteriales;Flavobacteriaceae;Polaribacter	0.0195322	0.161437	0.405337	0.195435
5695_Bacteria;Proteobacteria;Gammaproteobacteria;Vibrionales;Vibrionaceae;Vibrio	0.0244931	0.0629932	0.0503248	0.045937
5980_Bacteria;Proteobacteria;Gammaproteobacteria;Alteromonadales;Alteromonadaceae;Glaciecola	0.00658442	0.0466745	0.0303483	0.0278691
3066_Bacteria;Bacteroidetes;Flavobacteriia;Flavobacteriales;Flavobacteriaceae;NS2b marine group	0.00768035	0.0164954	0.00796676	0.0107142
8570_Bacteria;Proteobacteria;Alphaproteobacteria;Caulobacterales;Hyphomonadaceae;Hellea	0.00941101	0.0154901	0.00621247	0.0103712
9018_Bacteria;Bacteroidetes;Flavobacteriia;Flavobacteriales;Flavobacteriaceae;Polaribacter	0.0549418	0.00551942	0.0455474	0.0353362
6135_Bacteria;Proteobacteria;Alphaproteobacteria;Rickettsiales;SAR116 clade	0.0042862	0.0150843	0.00854701	0.00930584
147_Bacteria;Bacteroidetes;Flavobacteriia;Flavobacteriales;Flavobacteriaceae;Kordia	0.00124984	0.000112737	0.195793	0.0657185
2334_Bacteria;Cyanobacteria;Cyanobacteria;SubsectionI;FamilyI;Synechococcus	0.0735096	0.0229456	0.00695903	0.0344714
4494_Archaea;Thaumarchaeota;Marine Group I;Unknown Order;Unknown Family;Candidatus Nitrosopumilus	0.0392039	0.0140042	0.0356253	0.0296111
9011_Bacteria;Bacteroidetes;Flavobacteriia;Flavobacteriales;Flavobacteriaceae;Polaribacter	0.115295	0.0172026	0.00536839	0.0459552
9183_Bacteria;Proteobacteria;Gammaproteobacteria;Alteromonadales;Pseudoalteromonadaceae;Pseudoalteromonas	0.0117034	0.0236269	0.0364649	0.0239317
8903_Bacteria;Bacteroidetes;Flavobacteriia;Flavobacteriales;Flavobacteriaceae;Formosa	0.0580004	0.0254209	0.015467	0.0329628
9505_Archaea;Euryarchaeota;Thermoplasmata;Thermoplasmatales;Marine Group II	0.00459667	0.0121491	0.0573605	0.0247021
5856_Bacteria;Bacteroidetes;Flavobacteriia;Flavobacteriales;Cryomorphaceae;Owenweeksia	0.0187927	0.0143224	0.0126243	0.0152465
7961_Bacteria;Proteobacteria;Gammaproteobacteria;Cellvibrionales;Porticoccaceae;SAR92 clade	0.104266	0.0102	0.00189095	0.0387855
4197_Bacteria;Bacteroidetes;Cytophagia;Order II;Rhodothermaceae;uncultured	0.00780089	0.011996	0.0202899	0.0133623
2302_Bacteria;Marinimicrobia (SAR406 clade)	0.00858001	0.014339	0.00613939	0.00968612
6197_Bacteria;Bacteroidetes;Flavobacteriia;Flavobacteriales;Flavobacteriaceae;Polaribacter	0.0407954	0.00848034	0.0240864	0.0244541
2351_Bacteria;Bacteroidetes;Flavobacteriia;Flavobacteriales;NS9 marine group	0.00835289	0.00727202	0.0119102	0.00917839
4656_Bacteria;Proteobacteria;Epsilonproteobacteria;Campylobacterales;Campylobacteraceae;Arcobacter	0.042064	0.0547427	0.0380367	0.0449478
8053_Bacteria;Proteobacteria;Gammaproteobacteria;Oceanospirillales;SUP05 cluster	0.000996087	0.019898	0.0459629	0.0222857
6237_Bacteria;Proteobacteria;Alphaproteobacteria;Rhodospirillales;Rhodospirillaceae;AEGEAN-169 marine group	0.00658642	0.00894489	0.0121601	0.00923047
7722_Bacteria;Bacteroidetes;Flavobacteriia;Flavobacteriales;Flavobacteriaceae;NS5 marine group	0.00782405	0.0109627	0.00885389	0.00921356
7606_Bacteria;Proteobacteria;Alphaproteobacteria;Rhodobacterales;Rhodobacteraceae;Amylibacter	0.00429734	0.00641546	0.00623571	0.0056495
933_Bacteria;Proteobacteria;Gammaproteobacteria;KI89A clade	0.00268171	0.0138926	0.00913144	0.00856857
7582_Bacteria;Proteobacteria;Alphaproteobacteria;Rhodobacterales;Rhodobacteraceae;Amylibacter	0.00682393	0.024509	0.0281338	0.0198223
804_Bacteria;Proteobacteria;Gammaproteobacteria;Aeromonadales;Aeromonadaceae;Aeromonas	0.221153	0.000281719	1.74096e-05	0.0738173
2690_Bacteria;Bacteroidetes;Sphingobacteriia;Sphingobacteriales;Saprospiraceae;uncultured	0.0158543	0.0108116	0.00342497	0.0100303
3051_Bacteria;Bacteroidetes;Flavobacteriia;Flavobacteriales;Flavobacteriaceae;Formosa	0.00609577	0.0179752	0.0391384	0.0210698
3770_Bacteria;Planctomycetes;Planctomycetacia;Planctomycetales;Planctomycetaceae;uncultured	0.00968109	0.0128126	0.00505067	0.00918147
7088_Bacteria;Proteobacteria;Alphaproteobacteria;SB1-18	0.00625618	0.00695967	0.00932065	0.00751217
9634_Bacteria;Proteobacteria;Epsilonproteobacteria;Campylobacterales;Campylobacteraceae;Arcobacter	0.00513486	0.00869245	0.0248087	0.0128787
1307_Bacteria;Proteobacteria;Alphaproteobacteria;Rhizobiales;Rhodobiaceae;Rhodobium	0.0158297	0.00903754	0.00810115	0.0109895
7068_Bacteria;Proteobacteria;Alphaproteobacteria;Rhodospirillales;Rhodospirillaceae;AEGEAN-169 marine group	0.00429	0.00754339	0.00674455	0.00619265
2291_Archaea;Euryarchaeota;Thermoplasmata;Thermoplasmatales;Marine Group II	0.0100095	0.0222872	0.0282433	0.02018
6233_Bacteria;Actinobacteria;Actinobacteria;PeM15	0.00500581	0.00616072	0.0034698	0.00487878
1594_Bacteria;Cyanobacteria;Cyanobacteria;SubsectionI;FamilyI;Synechococcus	0.0239414	0.00829793	0.00777702	0.0133388
5208_Bacteria;Proteobacteria;Gammaproteobacteria;Pseudomonadales;Moraxellaceae;Psychrobacter	0.00645009	0.0105392	0.0389958	0.0186617
10651_Bacteria;Proteobacteria;Gammaproteobacteria;Vibrionales;Vibrionaceae;Vibrio	0.00578347	0.0568721	0.00699199	0.0232158
5445_Bacteria;Proteobacteria;Gammaproteobacteria;Oceanospirillales;Oceanospirillaceae;Pseudospirillum	0.0162374	0.0072707	0.0108574	0.0114552
3330_Bacteria;Proteobacteria;Gammaproteobacteria;Oceanospirillales;Oceanospirillaceae;Reinekea	0.0527518	0.00790226	2.95835e-05	0.0202279
4422_Bacteria;Proteobacteria;Betaproteobacteria;Nitrosomonadales;Nitrosomonadaceae;Nitrosomonas	0.00108696	0.0244947	0.024234	0.0166052
5296_Bacteria;Proteobacteria;Alphaproteobacteria;Rickettsiales;SHWN-night2	0.0102078	0.00618336	0.00618428	0.00752514
2145_Bacteria;Proteobacteria;Alphaproteobacteria;Rhodobacterales;Rhodobacteraceae;Planktomarina	0.0190105	0.00623782	0.0105381	0.0119288
11219_Archaea;Euryarchaeota;Thermoplasmata;Thermoplasmatales;Marine Group II	0.0032175	0.0108804	0.0134853	0.0091944
10614_Bacteria;Proteobacteria;Gammaproteobacteria;Vibrionales;Vibrionaceae;Vibrio	0.0579179	0.0225216	0.0106211	0.0303536
9601_Bacteria;Proteobacteria;Gammaproteobacteria;Oceanospirillales;SAR86 clade	0.0056435	0.00732934	0.00339185	0.0054549
11646_Bacteria;Proteobacteria;Gammaproteobacteria;Cellvibrionales;Porticoccaceae;SAR92 clade	0.001456	0.00570031	0.0128291	0.00666179
1406_Bacteria;Proteobacteria;Gammaproteobacteria;Oceanospirillales;SAR86 clade	0.00804268	0.0168737	0.00359764	0.00950468
11499_Bacteria;Proteobacteria;Alphaproteobacteria;Rhodobacterales;Rhodobacteraceae;Amylibacter	0.00710128	0.00859903	0.00540705	0.00703579
5820_Bacteria;Bacteroidetes;Flavobacteriia;Flavobacteriales;Flavobacteriaceae;NS5 marine group	0.0125743	0.00287583	0.0049478	0.00679932
6023_Bacteria;Bacteroidetes;Flavobacteriia;Flavobacteriales;Flavobacteriaceae;Aquibacter	0.00443566	0.00454553	0.00506613	0.00468244
11188_Bacteria;Proteobacteria;Alphaproteobacteria;Rhodobacterales;Rhodobacteraceae;Roseobacter	0.00898674	0.017503	0.010807	0.0124322
4590_Bacteria;Proteobacteria;Gammaproteobacteria;Order Incertae Sedis;Family Incertae Sedis;Marinicella	0.0391597	0.00507099	0.00606725	0.016766
7824_Bacteria;Bacteroidetes;Flavobacteriia;Flavobacteriales;Cryomorphaceae;Fluviicola	0.000481245	0.0434412	0.0198063	0.0212429
9238_Bacteria;Bacteroidetes;Flavobacteriia;Flavobacteriales;Flavobacteriaceae;NS5 marine group	0.00725871	0.0146614	0.0202639	0.0140613
5788_Bacteria;Bacteroidetes;Flavobacteriia;Flavobacteriales;Flavobacteriaceae;uncultured	0.00831484	0.00295087	0.00697738	0.00608103
3915_Archaea;Euryarchaeota;Thermoplasmata;Thermoplasmatales;Marine Group II	0.00273803	0.011467	0.00854816	0.00758441
7444_Bacteria;Proteobacteria;Alphaproteobacteria;Rhodobacterales;Rhodobacteraceae;Planktomarina	0.00569931	0.00705314	0.00454891	0.00576712
7329_Bacteria;Proteobacteria;Alphaproteobacteria;Rhodobacterales;Rhodobacteraceae;uncultured	0.00888828	0.00761949	0.00267103	0.00639293
2061_Bacteria;Proteobacteria;Alphaproteobacteria;OCS116 clade	0.00517609	0.00691837	0.00374214	0.00527887
8237_Bacteria;Bacteroidetes;Sphingobacteriia;Sphingobacteriales;NS11-12 marine group	0.00490242	0.0131581	0.012877	0.0103125
10545_Bacteria;Proteobacteria;Gammaproteobacteria;Oceanospirillales;ZD0405	0.00230973	0.00660207	0.0217844	0.0102321
9879_Bacteria;Proteobacteria;Alphaproteobacteria;Rhodobacterales;Rhodobacteraceae;Planktomarina	0.0036403	0.00592274	0.00559874	0.00505393
9908_Bacteria;Proteobacteria;Alphaproteobacteria;OCS116 clade	0.00694201	0.0122198	0.0234211	0.0141943
3957_Bacteria;Verrucomicrobia;Opitutae;MB11C04 marine group	0.00135416	0.00302616	0.00555472	0.00331168
3911_Archaea;Euryarchaeota;Thermoplasmata;Thermoplasmatales;Marine Group II	0.00526156	0.00421861	0.0228838	0.010788
6260_Bacteria;Gemmatimonadetes;Gemmatimonadetes;BD2-11 terrestrial group	0.00387779	0.00554573	0.00416192	0.00452848
5688_Bacteria;Bacteroidetes;Cytophagia;Cytophagales;Flammeovirgaceae;Fabibacter	0.00462579	0.0139456	0.00291738	0.00716292
10399_Bacteria;Bacteroidetes;Flavobacteriia;Flavobacteriales;Cryomorphaceae;Owenweeksia	0.000420115	0.00964889	0.0114802	0.00718307
10418_Bacteria;Proteobacteria;Betaproteobacteria;Methylophilales;Methylophilaceae;OM43 clade	0.00285747	0.00738656	0.00648747	0.00557716
11183_Bacteria;Proteobacteria;Alphaproteobacteria;Rhodobacterales;Rhodobacteraceae;Planktomarina	0.00148355	0.0138113	0.0142785	0.00985778
5882_Bacteria;Proteobacteria;Gammaproteobacteria;Cellvibrionales;Halieaceae;OM60(NOR5) clade	0.00244783	0.00514066	0.00460929	0.00406593
8980_Bacteria;Proteobacteria;Alphaproteobacteria;Rickettsiales;SAR116 clade	0.00264049	0.003812	0.00416244	0.00353831
3860_Bacteria;Proteobacteria;Alphaproteobacteria;Rhodobacterales;Rhodobacteraceae;Sulfitobacter	0.0567485	0.00114524	0.00218356	0.0200258
7280_Bacteria;Proteobacteria;SPOTSOCT00m83	0.00413701	0.00374572	0.00433523	0.00407265
3404_Bacteria;Bacteroidetes;Flavobacteriia;Flavobacteriales;NS9 marine group	0.00215756	0.00615544	0.00793201	0.00541501
10266_Bacteria;Proteobacteria;Gammaproteobacteria;Oceanospirillales;Halomonadaceae;Halomonas	0.00348118	0.00775958	0.00321485	0.00481854
3922_Bacteria;Bacteroidetes;Sphingobacteriia;Sphingobacteriales;Saprospiraceae;uncultured	0.0618849	0.00233281	0.00232415	0.0221806
5988_Bacteria;Bacteroidetes;Flavobacteriia;Flavobacteriales;Flavobacteriaceae;NS4 marine group	0.00290602	0.00228721	0.00405646	0.00308323
9572_Archaea;Euryarchaeota;Thermoplasmata;Thermoplasmatales;Marine Group II	0.010327	0.00704635	0.00567984	0.00768439
6191_Bacteria;Bacteroidetes;Flavobacteriia;Flavobacteriales;NS7 marine group	0.00273075	0.00357251	0.00664863	0.0043173
3933_Archaea;Euryarchaeota;Thermoplasmata;Thermoplasmatales;Marine Group II	0.00197533	0.0115361	0.0111747	0.00822872
6277_Bacteria;Proteobacteria;Alphaproteobacteria;Rhodospirillales;Rhodospirillaceae;AEGEAN-169 marine group	0.00198523	0.0056368	0.00384065	0.00382089
10529_Bacteria;Proteobacteria;Gammaproteobacteria;Oceanospirillales;J8P41000-1F04	0.0017142	0.00490017	0.00569599	0.00410345
12520_Bacteria;Proteobacteria;Alphaproteobacteria;Rhodobacterales;Rhodobacteraceae;uncultured	0.00184988	0.00472217	0.0033713	0.00331445
6688_Bacteria;Proteobacteria;Alphaproteobacteria;Rickettsiales;SAR116 clade	0.003237	0.0074181	0.00558368	0.00541292
8863_Bacteria;Proteobacteria;Gammaproteobacteria;Alteromonadales;Alteromonadaceae;uncultured	0.000694089	0.00685006	0.0326098	0.0133846
2812_Bacteria;Proteobacteria;Gammaproteobacteria;Order Incertae Sedis;Family Incertae Sedis;Marinicella	0.00512528	0.00630098	0.010143	0.00718975
3907_Archaea;Euryarchaeota;Thermoplasmata;Thermoplasmatales;Marine Group II	0.00531716	0.0259577	0.011836	0.0143703
10217_Bacteria;Proteobacteria;Gammaproteobacteria;Cellvibrionales;Porticoccaceae;SAR92 clade	0.0188121	0.00932784	0.00217193	0.010104
7021_Bacteria;Proteobacteria;Gammaproteobacteria;Oceanospirillales;Oceanospirillaceae;Marinobacterium	0.00632145	0.074099	0.0010511	0.0271572
6171_Bacteria;Actinobacteria;Actinobacteria;PeM15	0.0117638	0.00442177	0.00111766	0.00576773
2227_Bacteria;Proteobacteria;Alphaproteobacteria;Rhodobacterales;Rhodobacteraceae;Ascidiaceihabitans	0.0181532	0.00519771	0.00829961	0.0105502
6635_Bacteria;Proteobacteria;Gammaproteobacteria;Oceanospirillales;SAR86 clade	0.00134437	0.00674328	0.00603214	0.00470659
7034_Bacteria;Proteobacteria;Gammaproteobacteria;Pseudomonadales;Pseudomonadaceae;Pseudomonas	0.0838037	5.10745e-05	0.000131218	0.0279953
7064_Bacteria;Proteobacteria;Alphaproteobacteria;Rhodospirillales;Rhodospirillaceae;AEGEAN-169 marine group	0.00383102	0.00503027	0.00728686	0.00538272
11255_Bacteria;Proteobacteria;Gammaproteobacteria;Oceanospirillales;SAR86 clade	0.00314835	0.00347995	0.00819884	0.00494238
6668_Bacteria;Bacteroidetes;Sphingobacteriia;Sphingobacteriales;NS11-12 marine group	0.00674802	0.00965037	0.013599	0.00999913
4796_Bacteria;Bacteroidetes;Flavobacteriia;Flavobacteriales;Flavobacteriaceae;NS5 marine group	0.00611539	0.00991943	0.00339372	0.00647618
6595_Bacteria;Proteobacteria;Gammaproteobacteria;Oceanospirillales;OM182 clade	0.00332622	0.00285921	0.00465075	0.00361206
6720_Bacteria;Proteobacteria;Gammaproteobacteria;Oceanospirillales;OM182 clade	0.00405631	0.00761799	0.00321368	0.00496266
8061_Bacteria;Proteobacteria;Gammaproteobacteria;Thiotrichales;Piscirickettsiaceae;uncultured	0.0520092	0.00187829	0.00212881	0.0186721
7142_Bacteria;Proteobacteria;Epsilonproteobacteria;Campylobacterales;Campylobacteraceae;Arcobacter	0.00401543	0.00471754	0.00879186	0.00584161
6626_Bacteria;Proteobacteria;Alphaproteobacteria;Rickettsiales;SAR116 clade	0.00140872	0.0057726	0.0135568	0.0069127
6162_Bacteria;Bacteroidetes;Cytophagia;Order III;Unknown Family;Balneola	0.0132852	0.00232016	0.00191442	0.00583991
2816_Bacteria;Proteobacteria;Gammaproteobacteria;Order Incertae Sedis;Family Incertae Sedis;Marinicella	0.0104369	0.00593689	0.0103859	0.0089199
11386_Bacteria;Proteobacteria;Alphaproteobacteria;Rhodobacterales;Rhodobacteraceae;Planktotalea	0.00303971	0.00554982	0.0035249	0.00403814
489_Bacteria;Bacteroidetes;Flavobacteriia;Flavobacteriales;Cryomorphaceae;Owenweeksia	0.000939145	0.00836128	0.00551567	0.0049387
6645_Bacteria;Proteobacteria;Gammaproteobacteria;Oceanospirillales;SAR86 clade	0.000207009	0.00210988	0.00520878	0.00250856
10287_Bacteria;Verrucomicrobia;Opitutae;Puniceicoccales;Puniceicoccaceae;Lentimonas	0.0321707	0.00495338	0.0102772	0.0158004
4639_Bacteria;Proteobacteria;Alphaproteobacteria;Rhodobacterales;Rhodobacteraceae;Ascidiaceihabitans	0.00168919	0.00322281	0.0086115	0.00450783
11251_Bacteria;Proteobacteria;Gammaproteobacteria;Oceanospirillales;SAR86 clade	0.00433314	0.00272416	0.00602908	0.00436213
6637_Bacteria;Proteobacteria;Gammaproteobacteria;Oceanospirillales;SAR86 clade	0.00255789	0.0046196	0.0102873	0.00582158
2785_Bacteria;Proteobacteria;Gammaproteobacteria;Oceanospirillales;ZD0405	0.00234312	0.00703632	0.00903638	0.00613861
3777_Bacteria;Proteobacteria;Gammaproteobacteria;Cellvibrionales;Spongiibacteraceae;Zhongshania	0.00338521	0.0322678	0.00183842	0.0124971
6570_Bacteria;Bacteroidetes;Flavobacteriia;Flavobacteriales;Cryomorphaceae;Owenweeksia	0.00272086	0.00458954	0.0124725	0.0065943
3927_Bacteria;Bacteroidetes;Sphingobacteriia;Sphingobacteriales;Saprospiraceae;uncultured	0.0309284	0.00089003	0.00440792	0.0120755
2933_Bacteria;Bacteroidetes;Flavobacteriia;Flavobacteriales;Flavobacteriaceae;uncultured	0.00486592	0.0133713	0.000293012	0.00617675
3754_Bacteria;Bacteroidetes;Flavobacteriia;Flavobacteriales;NS9 marine group	0.00609701	0.00978127	0.011802	0.00922676
6491_Bacteria;Bacteroidetes;Flavobacteriia;Flavobacteriales;Cryomorphaceae;Crocinitomix	0.00766931	0.00423621	0.00312414	0.00500989
1545_Bacteria;Proteobacteria;Deltaproteobacteria;Sh765B-TzT-29	0.016084	0.00372418	0.0129661	0.0109248
2606_Bacteria;Proteobacteria;Alphaproteobacteria;Rhodospirillales;Rhodospirillaceae;Defluviicoccus	0.0009783	0.00637431	0.00219911	0.00318391
1350_Bacteria;Bacteroidetes;Flavobacteriia;Flavobacteriales;Cryomorphaceae;Owenweeksia	0.0103506	0.0112736	0.00799084	0.00987169
10834_Bacteria;Proteobacteria;Gammaproteobacteria;Cellvibrionales;Halieaceae;Luminiphilus	0.000779291	0.00612245	0.00735758	0.00475311
6452_Bacteria;Bacteroidetes;Flavobacteriia;Flavobacteriales;Flavobacteriaceae;NS5 marine group	0.0013241	0.0139578	0.00800074	0.00776088
10980_Bacteria;Proteobacteria;Gammaproteobacteria;Alteromonadales;Pseudoalteromonadaceae;Psychrosphaera	0.00115682	0.0179852	0.0167675	0.0119698
6035_Bacteria;Bacteroidetes;Flavobacteriia;Flavobacteriales;Flavobacteriaceae;Formosa	0.0166652	0.00571855	0.00174666	0.00804349
1534_Bacteria;Gracilibacteria	0.00117989	0.00478239	0.0673805	0.0244476
11259_Bacteria;Proteobacteria;Gammaproteobacteria;Cellvibrionales;Spongiibacteraceae;BD1-7 clade	0.0120751	0.0154139	0.00790514	0.0117981
6735_Bacteria;Bacteroidetes;Flavobacteriia;Flavobacteriales;Flavobacteriaceae;NS5 marine group	0.00690301	0.00180764	0.00127504	0.00332856
6466_Bacteria;Bacteroidetes;Flavobacteriia;Flavobacteriales;Flavobacteriaceae;NS5 marine group	0.000538589	0.0101663	0.0118621	0.00752232
11694_Bacteria;Proteobacteria;Gammaproteobacteria;Thiotrichales;Piscirickettsiaceae;uncultured	0.0320028	0.00321813	0.00315899	0.0127933
7315_Archaea;Euryarchaeota;Thermoplasmata;Thermoplasmatales;Marine Group II	0.00108584	0.00673582	0.00143138	0.00308435
6288_Bacteria;Actinobacteria;Actinobacteria;Micrococcales;Microbacteriaceae;ML602J-51	0.0147314	0.00313517	0.00130316	0.00638992
5161_Bacteria;Proteobacteria;Gammaproteobacteria;Oceanospirillales;SUP05 cluster	0.00011428	0.00731437	0.016202	0.00787688
865_Bacteria;Bacteroidetes;Flavobacteriia;Flavobacteriales;Flavobacteriaceae;uncultured	0.0272034	0.00662999	1.64531e-05	0.0112833
898_Bacteria;Bacteroidetes;Flavobacteriia;Flavobacteriales;Cryomorphaceae;Crocinitomix	0.00118683	0.00950413	0.000530381	0.00374045
11196_Bacteria;Proteobacteria;Alphaproteobacteria;Rhodobacterales;Rhodobacteraceae;uncultured	0.0019145	0.0046427	0.00145836	0.00267186
10057_Bacteria;Bacteroidetes;Flavobacteriia;Flavobacteriales;Flavobacteriaceae;Wenyingzhuangia	0.0107103	0.0164377	0.00773605	0.011628
6816_Bacteria;Proteobacteria;Gammaproteobacteria;Pseudomonadales;Moraxellaceae;Perlucidibaca	0.00433501	0.0130074	0.011999	0.00978047
8633_Bacteria;Bacteroidetes;Flavobacteriia;Flavobacteriales;Flavobacteriaceae;Winogradskyella	0.0107478	0.00635493	0.00104047	0.00604774
11665_Bacteria;Proteobacteria;Gammaproteobacteria;Pseudomonadales;Moraxellaceae;Psychrobacter	0.004734	0.000539849	0.0466222	0.0172987
3605_Bacteria;Bacteroidetes;Sphingobacteriia;Sphingobacteriales;NS11-12 marine group	0.0175589	0.000805605	0.00130503	0.00655651
477_Bacteria;Bacteroidetes;Flavobacteriia;Flavobacteriales;Cryomorphaceae;Owenweeksia	0.000947902	0.00557807	0.0116256	0.00605053
6285_Bacteria;Planctomycetes;Planctomycetacia;Planctomycetales;Planctomycetaceae;Planctomyces	0.0100582	0.00418057	0.00498789	0.00640889
3559_Bacteria;Proteobacteria;Alphaproteobacteria;Rickettsiales;SAR116 clade	0.000941911	0.00679938	0.0183151	0.00868547
1496_Bacteria;Proteobacteria;Gammaproteobacteria;Oceanospirillales;SAR86 clade	0.000816287	0.00244753	0.0113072	0.00485701
9778_Bacteria;Proteobacteria;Alphaproteobacteria;Rhodobacterales;Rhodobacteraceae;uncultured	0.000124511	0.00546692	0.00286979	0.00282041
4660_Bacteria;Proteobacteria;Epsilonproteobacteria;Campylobacterales;Campylobacteraceae;Arcobacter	0.00527244	0.0165851	0.00213985	0.00799915
3801_Bacteria;Proteobacteria;Gammaproteobacteria;Oceanospirillales;Oceanospirillaceae;Pseudospirillum	0.00118585	0.00384967	0.00426323	0.00309958
6415_Bacteria;Bacteroidetes;Flavobacteriia;Flavobacteriales;Flavobacteriaceae;NS5 marine group	0.00227447	0.00530432	0.00837433	0.0053177
2414_Bacteria;Bacteroidetes;Flavobacteriia;Flavobacteriales;Flavobacteriaceae;Flavobacterium	0.0498546	0.00615664	0.000515618	0.0188423
2363_Bacteria;Marinimicrobia (SAR406 clade)	0.00193095	0.00196319	0.0074121	0.00376874
3287_Bacteria;Proteobacteria;Gammaproteobacteria;Pseudomonadales;Pseudomonadaceae;Pseudomonas	0.0617351	0.00201711	3.58715e-05	0.0212627
9025_Bacteria;Bacteroidetes;Flavobacteriia;Flavobacteriales;Flavobacteriaceae;Polaribacter	0.00201035	0.00279492	0.00864826	0.00448451
6218_Bacteria;Bacteroidetes;Flavobacteriia;Flavobacteriales;Flavobacteriaceae;Tenacibaculum	0.00904204	0.0012497	0.00255171	0.00428115
8945_Bacteria;Proteobacteria;Gammaproteobacteria;Alteromonadales;Alteromonadaceae;Glaciecola	0.000304776	0.0165132	0.00197844	0.00626548
1909_Bacteria;Proteobacteria;Gammaproteobacteria;Pseudomonadales;Pseudomonadaceae;Pseudomonas	0.00214444	0.000877498	0.0240994	0.00904046
479_Bacteria;Bacteroidetes;Flavobacteriia;Flavobacteriales;Cryomorphaceae;Owenweeksia	0.00148297	0.00945995	0.00333627	0.00475973
6531_Bacteria;Proteobacteria;Gammaproteobacteria;Oceanospirillales;Oceanospirillaceae;Oleispira	0.000626288	0.024631	0.00604333	0.0104336
10605_Bacteria;Proteobacteria;Alphaproteobacteria;Sphingomonadales;Sphingomonadaceae;Sphingopyxis	0.00151175	0.00492003	0.00678453	0.00440543
12015_Bacteria;Proteobacteria;Gammaproteobacteria;Thiotrichales;Thiotrichaceae;Leucothrix	0.00718397	0.00262655	0.00707276	0.00562776
906_Bacteria;Bacteroidetes;Flavobacteriia;Flavobacteriales;Flavobacteriaceae;Wenyingzhuangia	9.54435e-05	0.0369903	0.000654456	0.0125801
926_Bacteria;Proteobacteria;Gammaproteobacteria;Cellvibrionales;Porticoccaceae;Porticoccus	0.000345811	0.00895723	0.00359612	0.00429972
11864_Bacteria;Proteobacteria;Gammaproteobacteria;Vibrionales;Vibrionaceae;Vibrio	0.00956812	0.00549205	0.00402944	0.0063632
9048_Bacteria;Bacteroidetes;Flavobacteriia;Flavobacteriales;Flavobacteriaceae;Tenacibaculum	0.00715013	0.00247711	0.0067715	0.00546625
2342_Bacteria;Bacteroidetes;Flavobacteriia;Flavobacteriales;Flavobacteriaceae;Nonlabens	0.00252886	0.000988927	0.014	0.00583926
888_Bacteria;Actinobacteria;Acidimicrobiia;Acidimicrobiales;OM1 clade;Candidatus Actinomarina	0.00674352	0.00547245	0	0.00407199
4580_Bacteria;Marinimicrobia (SAR406 clade)	0.00103079	0.00456873	0.00870624	0.00476859
4476_Bacteria;Proteobacteria;Alphaproteobacteria;Rhodobacterales;Rhodobacteraceae;Pseudorhodobacter	0.00268004	0.00168589	0.00581197	0.00339263
7740_Bacteria;Bacteroidetes;Flavobacteriia;Flavobacteriales;Flavobacteriaceae;Nonlabens	0.000216787	0.00561743	0.000322844	0.00205235
3551_Bacteria;Proteobacteria;Alphaproteobacteria;Rickettsiales;SAR116 clade	0.0010725	0.00148697	0.00562676	0.00272874
11544_Bacteria;Bacteroidetes;Flavobacteriia;Flavobacteriales;Flavobacteriaceae;Gramella	0.00715653	0.00335763	0.00250863	0.00434093
6522_Bacteria;Proteobacteria;Gammaproteobacteria;Alteromonadales;Psychromonadaceae;Psychromonas	0.00173928	0.00536347	0.0041752	0.00375932
8860_Bacteria;Bacteroidetes;Flavobacteriia;Flavobacteriales;Flavobacteriaceae;NS4 marine group	0.002249	0.00593041	0.00240878	0.0035294
6434_Bacteria;Bacteroidetes;Flavobacteriia;Flavobacteriales;Flavobacteriaceae;NS4 marine group	0.0159246	6.80312e-05	0.00189817	0.00596361
9591_Bacteria;Proteobacteria;Gammaproteobacteria;Oceanospirillales;Halomonadaceae;Cobetia	0.00130236	0.0087808	0.00137401	0.00381905
10565_Bacteria;Proteobacteria;Gammaproteobacteria;Oceanospirillales;Alcanivoracaceae;Alcanivorax	0.0125932	0.0033869	0.00325518	0.00641176
4758_Bacteria;Marinimicrobia (SAR406 clade)	0.00189378	0.0030683	0.00593287	0.00363165
8452_Bacteria;Proteobacteria;Gammaproteobacteria;Oceanospirillales;Alcanivoracaceae;Alcanivorax	0.00308222	0.0107915	0.00260069	0.00549147
10036_Bacteria;Marinimicrobia (SAR406 clade)	0.00613269	0.00429719	0.00721049	0.00588012
7366_Archaea;Euryarchaeota;Thermoplasmata;Thermoplasmatales;Marine Group II	2.85747e-05	0.00617442	0.00697116	0.00439138
5965_Bacteria;Bacteroidetes;Flavobacteriia;Flavobacteriales;Flavobacteriaceae;NS4 marine group	0.000941911	0.00894519	0.0207242	0.0102038
7077_Bacteria;Proteobacteria;Alphaproteobacteria;SB1-18	0.000632627	0.00669922	0.00113526	0.00282237
8734_Bacteria;Bacteroidetes;Flavobacteriia;Flavobacteriales;Flavobacteriaceae;Marixanthomonas	0.000425134	0.00745185	0.00146902	0.00311533
4241_Bacteria;Verrucomicrobia;Verrucomicrobiae;Verrucomicrobiales;Verrucomicrobiaceae;Roseibacillus	0.00245712	0.00181829	0.00611706	0.00346416
12369_Bacteria;Proteobacteria;Gammaproteobacteria;Alteromonadales;Psychromonadaceae;Psychromonas	0.000748395	0.00867928	0.00324655	0.00422474
4461_Bacteria;Proteobacteria;SC3-20	0.00208539	0.00757881	0.00331916	0.00432779
2937_Bacteria;Bacteroidetes;Flavobacteriia;Flavobacteriales;Cryomorphaceae;Owenweeksia	0.0103541	0.000802755	0.00429937	0.00515208
7800_Bacteria;Bacteroidetes;Flavobacteriia;Flavobacteriales;NS9 marine group	0.004888	0.00559222	0.00411744	0.00486589
7478_Bacteria;Proteobacteria;Alphaproteobacteria;OCS116 clade	0.000679593	0.0030651	0.00957731	0.00444067
3613_Bacteria;Bacteroidetes;Sphingobacteriia;Sphingobacteriales;NS11-12 marine group	0.0117638	0.00164334	0.00110875	0.00483862
3630_Bacteria;Proteobacteria;Gammaproteobacteria;Pseudomonadales;Pseudomonadaceae;Pseudomonas	0.000762808	0.000568305	0.0214191	0.00758339
3765_Bacteria;Bacteroidetes;Flavobacteriia;Flavobacteriales;Cryomorphaceae;Owenweeksia	0.000283578	0.0085709	0.000625278	0.00315992
9946_Bacteria;Proteobacteria;Epsilonproteobacteria;Campylobacterales;Campylobacteraceae;Arcobacter	0.00653279	0.00275907	0.0191385	0.00947679
3992_Bacteria;Proteobacteria;Gammaproteobacteria;Alteromonadales;Alteromonadaceae;Marinobacter	0.00103978	0.00313057	0.0148152	0.0063285
7645_Archaea;Euryarchaeota;Thermoplasmata;Thermoplasmatales;Marine Group II	0.00141445	0.00594121	0.00229765	0.00321777
1607_Bacteria;Bacteroidetes;Flavobacteriia;Flavobacteriales;NS9 marine group	0.00391013	0.00209095	0.00373547	0.00324552
3875_Bacteria;Proteobacteria;Alphaproteobacteria;Rhodobacterales;Rhodobacteraceae;uncultured	0.00581926	0.00739315	0.000583192	0.00459854
5494_Bacteria;Proteobacteria;Gammaproteobacteria;Oceanospirillales;Alcanivoracaceae;Alcanivorax	0.0176853	0.00182471	0.0038764	0.00779547
11873_Bacteria;Bacteroidetes;Flavobacteriia;Flavobacteriales;Flavobacteriaceae;Sufflavibacter	0.00653651	0.0011671	0.0051755	0.00429304
5419_Bacteria;Proteobacteria;Alphaproteobacteria;Caulobacterales;Caulobacteraceae;Brevundimonas	0.0207311	0.000240507	2.56636e-05	0.0069991
4859_Bacteria;Bacteroidetes;Flavobacteriia;Flavobacteriales;Flavobacteriaceae;Gillisia	0.000243821	0.000524048	0.0217628	0.00751023
10670_Bacteria;Proteobacteria;Alphaproteobacteria;Rhodobacterales;Rhodobacteraceae;Jannaschia	0.00102869	0.00511827	0.00344538	0.00319745
4077_Bacteria;Verrucomicrobia;Verrucomicrobiae;Verrucomicrobiales;Verrucomicrobiaceae;Persicirhabdus	0.00553252	0.00548071	0.00117753	0.00406359
6361_Bacteria;Proteobacteria;Gammaproteobacteria;Alteromonadales;Pseudoalteromonadaceae;Pseudoalteromonas	0.000572661	0.00777947	0.00535482	0.00456898
2861_Bacteria;Proteobacteria;Gammaproteobacteria;Vibrionales;Vibrionaceae;Aliivibrio	0.00133086	0.000833133	0.00571744	0.00262714
7041_Bacteria;Proteobacteria;Gammaproteobacteria;Pseudomonadales;Pseudomonadaceae;Pseudomonas	0.0316012	0.000181071	0.000276885	0.0106864
8827_Bacteria;Proteobacteria;Gammaproteobacteria;34P16	0.0223942	3.33152e-05	0.00343561	0.00862103
5625_Bacteria;Proteobacteria;Gammaproteobacteria;Alteromonadales;Colwelliaceae;Colwellia	0.000400863	0.00819554	0.00233289	0.0036431
4936_Bacteria;Bacteroidetes;Flavobacteriia;Flavobacteriales;Cryomorphaceae;Fluviicola	0.0100422	0.00178528	0.00252507	0.00478419
11667_Bacteria;Proteobacteria;Gammaproteobacteria;Pseudomonadales;Moraxellaceae;Psychrobacter	0.00043904	0.000262024	0.0133622	0.00468775
4078_Bacteria;Verrucomicrobia;Verrucomicrobiae;Verrucomicrobiales;Verrucomicrobiaceae;Persicirhabdus	0.00678161	0.00297509	0.000432868	0.00339652
10580_Bacteria;Proteobacteria;Gammaproteobacteria;Pseudomonadales;Pseudomonadaceae;Pseudomonas	0.000100011	0.0184695	0.00815186	0.00890712
3825_Bacteria;Proteobacteria;Betaproteobacteria;Burkholderiales;Oxalobacteraceae;Janthinobacterium	0.0288887	0.000406616	1.14846e-05	0.00976893
3008_Bacteria;Proteobacteria;Gammaproteobacteria;Alteromonadales;Alteromonadaceae;Aliiglaciecola	0.000241566	0.0126605	0.00275631	0.00521946
487_Bacteria;Proteobacteria;Gammaproteobacteria;Oceanospirillales;Oceanospirillaceae;Balneatrix	0.0235364	0.00253011	0.00232799	0.00946482
10906_Bacteria;Firmicutes;Bacilli;Bacillales;Staphylococcaceae;Salinicoccus	0.000158301	0.000449348	0.0106044	0.00373736
6546_Bacteria;Bacteroidetes;Flavobacteriia;Flavobacteriales;NS9 marine group	0.0137422	8.22008e-05	7.75264e-05	0.00463398
8348_Bacteria;Proteobacteria;Gammaproteobacteria;Alteromonadales;Psychromonadaceae;Psychromonas	0.000462127	0.00615056	0.00371257	0.00344175
5728_Bacteria;Proteobacteria;Gammaproteobacteria;Vibrionales;Vibrionaceae;Photobacterium	0.000381774	0.00107231	0.00633442	0.00259617
7982_Bacteria;Proteobacteria;Gammaproteobacteria;Cellvibrionales;Porticoccaceae;SAR92 clade	0.00472065	0.00374445	0.00682716	0.00509742
1666_Bacteria;Proteobacteria;Betaproteobacteria;Burkholderiales;Burkholderiaceae;Limnobacter	0.000177371	0.00785379	8.82103e-05	0.00270646
3012_Bacteria;Proteobacteria;Gammaproteobacteria;Alteromonadales;Alteromonadaceae;Glaciecola	0.000637701	0.0130207	0.00220756	0.00528867
6437_Bacteria;Bacteroidetes;Flavobacteriia;Flavobacteriales;Flavobacteriaceae;NS4 marine group	0.00938318	0.00010797	0.00104344	0.00351153
9514_Archaea;Euryarchaeota;Thermoplasmata;Thermoplasmatales;Marine Group II	0.000484514	0.00184706	0.00785843	0.00339667
870_Bacteria;Bacteroidetes;Flavobacteriia;Flavobacteriales;Cryomorphaceae;NS10 marine group	0.000326192	0.00644879	0.0028569	0.00321062
6087_Bacteria;Proteobacteria;Gammaproteobacteria;Alteromonadales;Alteromonadaceae;Glaciecola	1.90887e-05	0.00105429	0.0168582	0.00597719
5169_Bacteria;Proteobacteria;Gammaproteobacteria;Thiotrichales;Piscirickettsiaceae;uncultured	0.00288747	0.00632526	0.00220957	0.00380743
7326_Bacteria;Proteobacteria;Alphaproteobacteria;Rhodobacterales;Rhodobacteraceae;Loktanella	7.99273e-05	0.000579422	0.0124264	0.0043619
7270_Bacteria;Bacteroidetes;Flavobacteriia;Flavobacteriales;Flavobacteriaceae;Dokdonia	0.00121833	0.00690246	0.000183754	0.00276818
2890_Bacteria;Proteobacteria;Gammaproteobacteria;Vibrionales;Vibrionaceae;Vibrio	0.000887631	0.00746769	0.000634689	0.00299667
12447_Bacteria;Proteobacteria;Gammaproteobacteria;Alteromonadales;Alteromonadaceae;Paraglaciecola	0.00238911	0.00646769	0.000359291	0.00307203
8058_Bacteria;Proteobacteria;Gammaproteobacteria;Thiotrichales;Piscirickettsiaceae;uncultured	0.000316629	0.00125355	0.00557233	0.00238084
9224_Bacteria;Bacteroidetes;Flavobacteriia;Flavobacteriales;Flavobacteriaceae;NS5 marine group	0.00822375	0.00419224	5.13272e-05	0.00415577
9108_Bacteria;Actinobacteria;Actinobacteria;Micrococcales;Microbacteriaceae;Candidatus Aquiluna	0.0112825	0.00206872	1.02657e-05	0.00445383
10313_Bacteria;Proteobacteria;Epsilonproteobacteria;Campylobacterales;Campylobacteraceae;Arcobacter	0.0119418	0.00295624	0.00186955	0.00558919
9836_Bacteria;Proteobacteria;Alphaproteobacteria;Rhodobacterales;Rhodobacteraceae;uncultured	0.000215883	0.00136968	0.00689492	0.00282683
6003_Bacteria;Proteobacteria;Gammaproteobacteria;Alteromonadales;Alteromonadaceae;uncultured	1.54476e-05	0.00799366	1.15656e-05	0.00267356
9198_Bacteria;Bacteroidetes;Flavobacteriia;Flavobacteriales;Flavobacteriaceae;Polaribacter	0.000679382	0.00374915	0.00805647	0.00416167
8723_Bacteria;Bacteroidetes;Flavobacteriia;Flavobacteriales;Flavobacteriaceae;Maribacter	0.000122407	0.00176192	0.0128735	0.00491927
4666_Bacteria;Proteobacteria;Epsilonproteobacteria;Campylobacterales;Campylobacteraceae;Arcobacter	0.000577658	0.00905155	0.00140147	0.00367689
3774_Bacteria;Proteobacteria;Gammaproteobacteria;Cellvibrionales;Spongiibacteraceae;Spongiibacter	0.00085239	0.0111246	8.93637e-05	0.00402211
6083_Bacteria;Proteobacteria;Gammaproteobacteria;Alteromonadales;Idiomarinaceae;Idiomarina	0.000133947	0.00023291	0.00943818	0.00326835
6047_Bacteria;Proteobacteria;Gammaproteobacteria;Alteromonadales;Idiomarinaceae;Idiomarina	0.000340956	4.64895e-05	0.016802	0.00572981
2668_Bacteria;Proteobacteria;Deltaproteobacteria;Bdellovibrionales;Bacteriovoracaceae;Peredibacter	0.000185736	0.000811864	0.00947009	0.00348923
9984_Bacteria;Proteobacteria;Alphaproteobacteria;Rhodobacterales;Rhodobacteraceae;Amylibacter	0.0177684	6.85007e-05	0.00011396	0.00598363
10882_Bacteria;Bacteroidetes;Flavobacteriia;Flavobacteriales;Flavobacteriaceae	0.0295619	2.91562e-05	2.25247e-05	0.00987119
6369_Bacteria;Proteobacteria;Gammaproteobacteria;Alteromonadales;Pseudoalteromonadaceae;Pseudoalteromonas	0.000458129	0.000296009	0.0124274	0.00439386
8071_Bacteria;Verrucomicrobia;Opitutae;Puniceicoccales;Puniceicoccaceae;Coraliomargarita	0.0142707	1.21573e-05	0.000843629	0.00504216
3007_Bacteria;Proteobacteria;Gammaproteobacteria;Alteromonadales;Alteromonadaceae;Salinimonas	0.000283578	0.00715895	0.000390682	0.00261107
11934_Bacteria;Bacteroidetes;Flavobacteriia;Flavobacteriales;Flavobacteriaceae;Marixanthomonas	3.04776e-05	0.000262325	0.0116574	0.0039834
5681_Bacteria;Proteobacteria;Alphaproteobacteria;Sphingomonadales;Erythrobacteraceae;Erythrobacter	0.000402208	0.00674549	0.000671325	0.00260634
8077_Bacteria;Verrucomicrobia;Opitutae;Puniceicoccales;Puniceicoccaceae;Lentimonas	2.60954e-05	0.00268011	0.00761464	0.00344028
5464_Bacteria;Proteobacteria;Gammaproteobacteria;Oceanospirillales;Oceanospirillaceae;Marinomonas	1.24234e-05	0.0116393	0	0.00388391
6372_Bacteria;Actinobacteria;Actinobacteria;Micrococcales;Brevibacteriaceae;Brevibacterium	1.72906e-05	7.13521e-05	0.0102433	0.00344399
6131_Bacteria;Proteobacteria;Gammaproteobacteria;Thiotrichales;Thiotrichaceae;Leucothrix	0.00529345	0.000483548	0.00457252	0.00344984
10389_Bacteria;Proteobacteria;Betaproteobacteria;Burkholderiales;Comamonadaceae;Albidiferax	0.000131099	0.0126515	0.000401962	0.00439487
1788_Bacteria;Proteobacteria;Gammaproteobacteria;Alteromonadales;Alteromonadaceae;Marinobacter	0.00568206	0.00353869	0.00104365	0.00342147
10471_Bacteria;Proteobacteria;Gammaproteobacteria;Oceanospirillales;Oceanospirillaceae;Marinomonas	0.000267894	0.00601425	0.000329638	0.00220393
4400_Bacteria;Verrucomicrobia;Opitutae;Puniceicoccales;Puniceicoccaceae;Lentimonas	0.000143	0.00189796	0.0100699	0.00403694
10289_Bacteria;Verrucomicrobia;Opitutae;Puniceicoccales;Puniceicoccaceae;marine group	0.00723342	0.00208378	0.000709431	0.00334221
4495_Archaea;Thaumarchaeota;Marine Group I;Unknown Order;Unknown Family;Candidatus Nitrosopumilus	0.000158301	0.000921896	0.00969061	0.00359027
7831_Bacteria;Bacteroidetes;Flavobacteriia;Flavobacteriales;Cryomorphaceae;Fluviicola	0.00191152	0.00842558	2.58958e-05	0.00345433
6677_Bacteria;Proteobacteria;Gammaproteobacteria;Pseudomonadales;Pseudomonadaceae;Pseudomonas	0.00783842	6.30773e-05	0.00374214	0.00388121
8049_Bacteria;Verrucomicrobia;OPB35 soil group	0.00782771	7.261e-05	0.00029971	0.00273334
1538_Bacteria;Proteobacteria;Deltaproteobacteria;Bdellovibrionales;Bacteriovoracaceae;Halobacteriovorax	0.000343597	0.000338277	0.00833117	0.00300435
3104_Bacteria;Proteobacteria;Gammaproteobacteria;Alteromonadales;Idiomarinaceae;Idiomarina	0.000523611	0.000139468	0.00787845	0.00284718
7683_Bacteria;Bacteroidetes;Flavobacteriia;Flavobacteriales;Flavobacteriaceae;Gillisia	7.82861e-05	5.7971e-05	0.00645304	0.00219643
5612_Bacteria;Proteobacteria;Gammaproteobacteria;Alteromonadales;Shewanellaceae;Shewanella	7.3062e-05	0.0124069	2.12888e-05	0.00416708
3199_Bacteria;Cyanobacteria;ML635J-21	8.32154e-05	0.00670593	3.75412e-05	0.00227556
7047_Bacteria;Proteobacteria;Gammaproteobacteria;Pseudomonadales;Pseudomonadaceae;Pseudomonas	0.000718443	0.000210996	0.00672591	0.00255178
491_Bacteria;Bacteroidetes;Sphingobacteriia;Sphingobacteriales;NS11-12 marine group	0.00936933	0	0	0.00312311
2666_Bacteria;Bacteroidetes;Bacteroidia;Bacteroidales;Marinilabiaceae;uncultured	0.00101249	0.000906618	0.00360599	0.0018417
4860_Bacteria;Bacteroidetes;Flavobacteriia;Flavobacteriales;Flavobacteriaceae;Gillisia	9.70847e-05	0.000115942	0.0059116	0.00204154
9123_Bacteria;Bacteroidetes;Cytophagia;Cytophagales;Cytophagaceae;Pseudarcicella	0.000142873	0.00845692	0.000401962	0.00300058
5950_Bacteria;Proteobacteria;Gammaproteobacteria;Thiotrichales;Piscirickettsiaceae;Cycloclasticus	0	9.07176e-05	0.00864826	0.00291299
3289_Bacteria;Proteobacteria;Gammaproteobacteria;Pseudomonadales;Pseudomonadaceae;Pseudomonas	0.0109495	0.000371869	0	0.00377378
5740_Bacteria;Proteobacteria;Gammaproteobacteria;Vibrionales;Vibrionaceae;Vibrio	0.000504138	0.00558279	0.00017269	0.00208654
7060_Bacteria;Proteobacteria;Gammaproteobacteria;Pseudomonadales;Pseudomonadaceae;Pseudomonas	0.000128586	0.000173913	0.00657346	0.00229199
5390_Bacteria;Bacteroidetes;Bacteroidia;Bacteroidales;Marinilabiaceae;Saccharicrinis	0.000378104	0.00121857	0.00492021	0.0021723
2270_Bacteria;Proteobacteria;Gammaproteobacteria;Alteromonadales;Alteromonadaceae;uncultured	0.0139183	0	2.1365e-05	0.00464655
8555_Bacteria;Bacteroidetes;Flavobacteriia;Flavobacteriales;NS9 marine group	0.000832154	0.00877094	0.000220867	0.00327465
5506_Bacteria;Proteobacteria;Epsilonproteobacteria;Campylobacterales;Campylobacteraceae;Arcobacter	0.00234214	0.00582456	0.000187706	0.0027848
5097_Bacteria;Proteobacteria;Gammaproteobacteria;Pseudomonadales;Pseudomonadaceae;Pseudomonas	7.3062e-05	0.00100626	0.00464831	0.00190921
10705_Bacteria;Proteobacteria;Gammaproteobacteria;Chromatiales;Chromatiaceae;Rheinheimera	0.00886194	0	1.24244e-05	0.00295812
6678_Bacteria;Proteobacteria;Gammaproteobacteria;Pseudomonadales;Pseudomonadaceae;Pseudomonas	0.00653809	0.000135311	0.00143477	0.00270272
3288_Bacteria;Proteobacteria;Gammaproteobacteria;Pseudomonadales;Pseudomonadaceae;Pseudomonas	0.00970992	0.000383137	0	0.00336435
6352_Bacteria;Proteobacteria;Gammaproteobacteria;Pseudomonadales;Pseudomonadaceae;Pseudomonas	0.000434054	0.00577217	0.000284263	0.00216349
9078_Bacteria;Proteobacteria;Gammaproteobacteria;Pseudomonadales;Pseudomonadaceae;Pseudomonas	0.000595477	0.00869947	7.2899e-06	0.00310075
8724_Bacteria;Bacteroidetes;Flavobacteriia;Flavobacteriales;Flavobacteriaceae;Maribacter	0	0	0.00762211	0.0025407
7037_Bacteria;Proteobacteria;Gammaproteobacteria;Pseudomonadales;Pseudomonadaceae;Pseudomonas	0.00564486	1.04571e-05	1.10497e-05	0.00188879
1899_Archaea;Euryarchaeota;Thermoplasmata;Thermoplasmatales;Marine Group III	0.00750588	0	0	0.00250196
6079_Bacteria;Firmicutes;Bacilli;Bacillales;Planococcaceae;uncultured	0.00825161	0	3.48192e-05	0.00276214
9579_Bacteria;Proteobacteria;Gammaproteobacteria;Pseudomonadales;Pseudomonadaceae;Pseudomonas	0.00658401	1.20302e-05	0	0.00219868
6817_Bacteria;Proteobacteria;Gammaproteobacteria;Pseudomonadales;Moraxellaceae;Perlucidibaca	9.99091e-06	0.00467975	1.03124e-05	0.00156668
