# Supplementary material for: Recurrent patterns of microdiversity in a temperate coastal marine environment
Source: ISME J. 2017 Oct 24;12(1):237–52. doi: 10.1038/ismej.2017.165 (PMC5739018; doi:10.1038/ismej.2017.165)
Supplement: Supplementary Table S7 [file ismej2017165x7.xlsx]

## Sheet: TableS7
Table S7. Spearman correlation between module eigengenes (MEs) and measured environmental variables. P-values have been adjusted according to the method of Benjamini and Hochberg (1995).
2011									2012
spearman rho	ME1	ME4	ME5	ME7	ME3	ME2	ME8		spearman rho	ME1	ME4	ME5	ME7	ME3	ME2	ME8
Temperature	0.0956244	0.79722	-0.619774	-0.778894	0.847142	-0.220324	0.332099		Temperature	0.344622	0.866085	-0.680485	-0.792313	0.895836	-0.286178	0.40518
Salinity	-0.49988	-0.0126107	-0.625988	-0.013808	0.349509	0.477692	0.483877		Salinity	-0.418907	-0.291755	-0.259589	0.191936	0.00800362	0.530806	0.324826
SiO2	-0.54326	-0.641059	0.0725097	0.643216	-0.141927	0.519001	0.338958		SiO2	-0.593517	-0.731924	0.318675	0.790839	-0.4747	0.50303	0.143059
PO4	-0.57593	-0.469782	-0.13434	0.466462	0.0564883	0.501712	0.414359		PO4	-0.519393	-0.52532	0.114007	0.551382	-0.33958	0.532468	0.201081
NO2	-0.0775841	-0.645267	0.572075	0.635051	-0.602513	0.134068	-0.213905		NO2	-0.380879	-0.66897	0.516886	0.622083	-0.648664	0.244941	-0.240288
NO3	0.406157	-0.454331	0.91582	0.438661	-0.836993	-0.291887	-0.684551		NO3	-0.0494715	-0.657364	0.836927	0.666244	-0.907822	-0.035518	-0.615363
BBE.Chla	0.519315	0.564411	0.0537952	-0.561138	0.130577	-0.535637	-0.38798		BBE.Chla	0.651161	0.651388	-0.0828393	-0.570965	0.377346	-0.617482	-0.119766
P-value BH-adjsted	ME1	ME4	ME5	ME7	ME3	ME2	ME8		P-value BH-adjsted	ME1	ME4	ME5	ME7	ME3	ME2	ME8
Temperature	0.339485	0.00719047	6.03874e-06	0.000465373	0.475425	0.400349	0.00482591		Temperature	0.339485	0.00719047	6.03874e-06	0.000465373	0.475425	0.400349	0.00482591
Salinity	3.79066e-12	0.745312	4.10774e-06	0.00252495	3.11712e-07	8.52586e-05	0.58358		Salinity	3.79066e-12	0.745312	4.10774e-06	0.00252495	3.11712e-07	8.52586e-05	0.58358
SiO2	2.82708e-10	2.28884e-07	0.287305	0.957011	2.46139e-09	3.62673e-15	0.0263179		SiO2	2.82708e-10	2.28884e-07	0.287305	0.957011	2.46139e-09	3.62673e-15	0.0263179
PO4	1.65573e-17	0.269845	7.2664e-09	0.00125848	4.6501e-10	7.92531e-07	0.340211		PO4	1.65573e-17	0.269845	7.2664e-09	0.00125848	4.6501e-10	7.92531e-07	0.340211
NO2	0	0.000241373	0.174472	0.785055	8.28179e-10	1.38982e-13	0.135404		NO2	0	0.000241373	0.174472	0.785055	8.28179e-10	1.38982e-13	0.135404
NO3	0.229692	0.000922102	0.00131672	0.00819219	0.829799	0.217546	0.0123131		NO3	0.229692	0.000922102	0.00131672	0.00819219	0.829799	0.217546	0.0123131
BBE.Chla	0.00408291	1.19612e-05	0.297106	0.135571	0.00884879	4.10774e-06	0.0196898		BBE.Chla	0.00408291	1.19612e-05	0.297106	0.135571	0.00884879	4.10774e-06	0.0196898
